# Supplementary material for: Atomic structure and phason modes of the Sc–Zn icosahedral quasicrystal
Source: IUCrJ. 2016 Jun 14;3(Pt 4):247–58. doi: 10.1107/S2052252516007041 (PMC4937780; doi:10.1107/S2052252516007041)
Supplement: Supplementary file 1 [file m-03-00247-sup1.cif]

#Sc-Zn icosahedral quasicrystal 

data_ico-Sc-Zn
_database_code_depnum_ccdc_archive 'CCDC 1476647'
_audit_creation_method     ?
_chemical_name_systematic	?
_chemical_name_common     ?
_chemical_formula_moiety     ?
_chemical_formula_sum     'Sc12 Zn88'
_chemical_formula_weight    6293.791
_chemical_melting_point     ?
_symmetry_cell_setting     ?
_symmetry_space_group_name_H-M         'P 1'
_symmetry_Int_Tables_number            1
loop_
_symmetry_equiv_pos_as_xyz
   'x, y, z'
_cell_length_a                         100.01600
_cell_length_b                         100.01600
_cell_length_c                         100.01600
_cell_angle_alpha                      90
_cell_angle_beta                       90
_cell_angle_gamma                      90
_diffrn_ambient_temperature     298
_diffrn_radiation_type     synchrotron
_diffrn_radiation_wavelength     0.48530
_diffrn_radiation_source     'undulator'
_diffrn_radiation_monochromator     'Si(111) double crystal monochromator'
_diffrn_measurement_device_type     'CCD'
_diffrn_measurement_method     \w-scans
_diffrn_detector_area_resol_mean     ?
_diffrn_reflns_number     ?
_diffrn_reflns_av_R_equivalents     ?
_diffrn_reflns_av_sigmaI/netI     ?
_diffrn_reflns_theta_min     ?
_diffrn_reflns_theta_max     ?
_diffrn_reflns_limit_h_min     ?
_diffrn_reflns_limit_h_max     ?
_diffrn_reflns_limit_k_min     ?
_diffrn_reflns_limit_k_max     ?
_diffrn_reflns_limit_l_min     ?
_diffrn_reflns_limit_l_max     ?
_diffrn_standards_number     ?
_diffrn_standards_interval_count     ?
_diffrn_standards_interval_time     ?
_diffrn_standards_decay_%     ?
_refine_special_details	?
_reflns_number_total     4778
_reflns_number_gt     4057
_reflns_threshold_expression     >3sigma(F)
_refine_ls_structure_factor_coef     ?
_refine_ls_matrix_type     ?
_refine_ls_R_factor_all     0.1090
_refine_ls_R_factor_gt     0.1090
_refine_ls_wR_factor_gt     0.0529
_refine_ls_wR_factor_ref     0.0529
_refine_ls_goodness_of_fit_ref     ?
_refine_ls_restrained_S_all     ?
_refine_ls_number_reflns     4057
_refine_ls_number_parameters    199
_refine_ls_number_restraints     ?
_refine_ls_weighting_scheme     'unit weights'
_refine_ls_weighting_details     ?
_atom_sites_solution_primary     'low-density elimination'
_atom_sites_solution_secondary     ?
_refine_ls_shift/su_max     ?
_refine_ls_shift/su_mean     ?
_refine_ls_extinction_method     none
_refine_ls_extinction_coef     ?
_computing_data_collection     ?
_computing_cell_refinement     ?
_computing_data_reduction     ?
_computing_structure_solution 
;lodemac (H. Takakura et al,Phys. Rev. Lett. 86 (2001) 236-239)
;
_computing_structure_refinement
;QUASI07_08 (Akiji Yamamoto,Sci. Tech. Adv. Mat.. 9, (2008) 013001)
;
_computing_molecular_graphics     ?
_computing_publication_material     ?
loop_
   _atom_site_label
   _atom_site_occupancy
   _atom_site_fract_x
   _atom_site_fract_y
   _atom_site_fract_z
   _atom_site_type_symbol
   Zn-h-1        1.0     0.176009      0.119203      0.104099 Zn
   Zn-h-2        1.0     0.226618      0.188860      0.104099 Zn
   Zn-h-3        1.0     0.131128      0.273634      0.163116 Zn
   Zn-h-4        1.0     0.131330      0.188714      0.162712 Zn
   Zn-h-5        1.0     0.102352      0.209768      0.140573 Zn
   Zn-h-6        1.0     0.307774      0.162492      0.104099 Zn
   Zn-h-7        1.0     0.153761      0.119203      0.117850 Zn
   Zn-h-8        1.0     0.124217      0.140668      0.258496 Zn
   Zn-h-9        1.0     0.131059      0.119614      0.294315 Zn
   Zn-h-10       1.0     0.194394      0.105847      0.118144 Zn
   Zn-h-11       1.0     0.230576      0.106403      0.258496 Zn
   Zn-h-12       1.0     0.112821      0.106363      0.118122 Zn
   Zn-h-13       1.0     0.112821      0.106363      0.330789 Zn
   Zn-h-14       1.0     0.438834      0.119614      0.104099 Zn
   Zn-h-15       1.0     0.314781      0.140495      0.140393 Zn
   Zn-h-16       1.0     0.285049      0.162492      0.118144 Zn
   Zn-h-17       1.0     0.245002      0.175503      0.118144 Zn
   Zn-h-18       1.0     0.262494      0.161975      0.294315 Zn
   Zn-h-19       1.0     0.255653      0.140920      0.258496 Zn
   Zn-h-20       1.0     0.255597      0.183201      0.258202 Zn
   Zn-h-21       1.0     0.226438      0.119614      0.235367 Zn
   Zn-h-22       1.0     0.197459      0.140668      0.213230 Zn
   Zn-h-23       1.0     0.138284      0.142138      0.328718 Zn
   Zn-h-24       1.0     0.167189      0.162159      0.351117 Zn
   Zn-h-25       1.0     0.139544      0.183011      0.331451 Zn
   Zn-h-26       1.0     0.128443      0.174946      0.353651 Zn
   Zn-h-27       1.0     0.420688      0.106085      0.140393 Zn
   Zn-h-28       1.0     0.267014      0.106085      0.235367 Zn
   Zn-h-29       1.0     0.149454      0.106085      0.257820 Zn
   Zn-h-30       1.0     0.185568      0.106085      0.235500 Zn
   Zn-h-31       1.0     0.149454      0.106085      0.470487 Zn
   Zn-h-32       1.0     0.185568      0.106085      0.448167 Zn
   Zn-h-33       1.0     0.568860      0.162159      0.102871 Zn
   Zn-h-34       1.0     0.446455      0.140920      0.140573 Zn
   Zn-h-35       1.0     0.446217      0.183201      0.140393 Zn
   Zn-h-36       1.0     0.475433      0.161975      0.162712 Zn
   Zn-h-37       1.0     0.457670      0.106403      0.118144 Zn
   Zn-h-38       1.0     0.493757      0.104323      0.259297 Zn
   Zn-h-39       1.0     0.647445      0.106085      0.162712 Zn
   Zn-h-40       1.0     0.683559      0.106085      0.140393 Zn
   Zn-h-41       1.0     0.117725      0.230928      0.140573 Zn
   Zn-h-42       1.0     0.102114      0.433207      0.140393 Zn
   Zn-h-43       1.0     0.131330      0.412326      0.162712 Zn
   Zn-h-44       1.0     0.102114      0.391099      0.140393 Zn
   Zn-h-45       1.0     0.307774      0.300002      0.104099 Zn
   Zn-h-46       1.0     0.183270      0.364729      0.140393 Zn
   Zn-h-47       1.0     0.208020      0.398796      0.140393 Zn
   Zn-h-48       1.0     0.172109      0.399076      0.162712 Zn
   Zn-h-49       1.0     0.153614      0.343398      0.118144 Zn
   Zn-h-50       1.0     0.113567      0.356409      0.118144 Zn
   Zn-h-51       1.0     0.124669      0.321679      0.258496 Zn
   Zn-h-52       1.0     0.131510      0.342734      0.294315 Zn
   Zn-h-53       1.0     0.113567      0.244284      0.118144 Zn
   Zn-h-54       1.0     0.153614      0.257296      0.118144 Zn
   Zn-h-55       1.0     0.289299      0.286926      0.140393 Zn
   Zn-h-56       1.0     0.249251      0.273913      0.140393 Zn
   Zn-h-57       1.0     0.249251      0.188581      0.140393 Zn
   Zn-h-58       1.0     0.289299      0.175568      0.140393 Zn
   Zn-h-59       1.0     0.212337      0.231484      0.294315 Zn
   Zn-h-60       1.0     0.190200      0.231484      0.258496 Zn
   Zn-h-61       1.0     0.154165      0.273913      0.199207 Zn
   Zn-h-62       1.0     0.147268      0.252686      0.163094 Zn
   Zn-h-63       1.0     0.172075      0.286926      0.163388 Zn
   Zn-h-64       1.0     0.135940      0.286990      0.235953 Zn
   Zn-h-65       1.0     0.111081      0.329551      0.117554 Zn
   Zn-h-66       1.0     0.102692      0.296431      0.140003 Zn
   Zn-h-67       1.0     0.194721      0.132798      0.118394 Zn
   Zn-h-68       1.0     0.219471      0.166865      0.118394 Zn
   Zn-h-69       1.0     0.172075      0.175568      0.163388 Zn
   Zn-h-70       1.0     0.154165      0.188581      0.199207 Zn
   Zn-h-71       1.0     0.147121      0.209915      0.163388 Zn
   Zn-h-72       1.0     0.154165      0.191015      0.411875 Zn
   Zn-h-73       1.0     0.172101      0.177277      0.376838 Zn
   Zn-h-74       1.0     0.132623      0.187809      0.375535 Zn
   Zn-h-75       1.0     0.147963      0.208923      0.375535 Zn
   Zn-h-76       1.0     0.102184      0.252474      0.190506 Zn
   Zn-h-77       1.0     0.101732      0.209873      0.190506 Zn
   Zn-h-78       1.0     0.117433      0.231484      0.190506 Zn
   Zn-h-79       1.0     0.101912      0.166865      0.140845 Zn
   Zn-h-80       1.0     0.112821      0.132518      0.118122 Zn
   Zn-h-81       1.0     0.112821      0.132518      0.330789 Zn
   Zn-h-82       1.0     0.301031      0.140495      0.118144 Zn
   Zn-h-83       1.0     0.311626      0.106085      0.258202 Zn
   Zn-h-84       1.0     0.271432      0.119203      0.258496 Zn
   Zn-h-85       1.0     0.293569      0.119203      0.294315 Zn
   Zn-h-86       1.0     0.212833      0.161828      0.213230 Zn
   Zn-h-87       1.0     0.241811      0.140773      0.235367 Zn
   Zn-h-88       1.0     0.193866      0.219859      0.332474 Zn
   Zn-h-89       1.0     0.183571      0.185611      0.353899 Zn
   Zn-h-90       1.0     0.158905      0.216873      0.353651 Zn
   Zn-h-91       1.0     0.154665      0.203824      0.331451 Zn
   Zn-h-92       1.0     0.182829      0.140668      0.140664 Zn
   Zn-h-93       1.0     0.154052      0.119760      0.330789 Zn
   Zn-h-94       1.0     0.135411      0.175119      0.235500 Zn
   Zn-h-95       1.0     0.124183      0.140773      0.308066 Zn
   Zn-h-96       1.0     0.117342      0.161828      0.272245 Zn
   Zn-h-97       1.0     0.117558      0.162492      0.484530 Zn
   Zn-h-98       1.0     0.135286      0.175503      0.448417 Zn
   Zn-h-99       1.0     0.439286      0.342734      0.104099 Zn
   Zn-h-100      1.0     0.314781      0.321999      0.140393 Zn
   Zn-h-101      1.0     0.314411      0.278670      0.140573 Zn
   Zn-h-102      1.0     0.339456      0.244603      0.140393 Zn
   Zn-h-103      1.0     0.303342      0.244603      0.162712 Zn
   Zn-h-104      1.0     0.245002      0.286991      0.118144 Zn
   Zn-h-105      1.0     0.285049      0.300002      0.118144 Zn
   Zn-h-106      1.0     0.255597      0.279293      0.258202 Zn
   Zn-h-107      1.0     0.262494      0.300519      0.294315 Zn
   Zn-h-108      1.0     0.255597      0.321401      0.258202 Zn
   Zn-h-109      1.0     0.186097      0.356026      0.235953 Zn
   Zn-h-110      1.0     0.226236      0.342734      0.235771 Zn
   Zn-h-111      1.0     0.197257      0.321679      0.213634 Zn
   Zn-h-112      1.0     0.168298      0.298550      0.138980 Zn
   Zn-h-113      1.0     0.139838      0.320207      0.117554 Zn
   Zn-h-114      1.0     0.138258      0.280417      0.117801 Zn
   Zn-h-115      1.0     0.127158      0.288481      0.140003 Zn
   Zn-h-116      1.0     0.520113      0.231484      0.104099 Zn
   Zn-h-117      1.0     0.420201      0.328759      0.138503 Zn
   Zn-h-118      1.0     0.385047      0.329551      0.160901 Zn
   Zn-h-119      1.0     0.395157      0.296431      0.141235 Zn
   Zn-h-120      1.0     0.325773      0.286926      0.117850 Zn
   Zn-h-121      1.0     0.344381      0.273913      0.294315 Zn
   Zn-h-122      1.0     0.362235      0.286753      0.258202 Zn
   Zn-h-123      1.0     0.337484      0.252686      0.258202 Zn
   Zn-h-124      1.0     0.265543      0.328759      0.234088 Zn
   Zn-h-125      1.0     0.301297      0.329551      0.212662 Zn
   Zn-h-126      1.0     0.279186      0.296431      0.212909 Zn
   Zn-h-127      1.0     0.384777      0.132518      0.162712 Zn
   Zn-h-128      1.0     0.395937      0.166865      0.140393 Zn
   Zn-h-129      1.0     0.420597      0.132518      0.140573 Zn
   Zn-h-130      1.0     0.325773      0.175568      0.117850 Zn
   Zn-h-131      1.0     0.362291      0.175568      0.258496 Zn
   Zn-h-132      1.0     0.344381      0.188581      0.294315 Zn
   Zn-h-133      1.0     0.337337      0.209915      0.258496 Zn
   Zn-h-134      1.0     0.284946      0.231075      0.199207 Zn
   Zn-h-135      1.0     0.278105      0.252474      0.163388 Zn
   Zn-h-136      1.0     0.278105      0.210020      0.163388 Zn
   Zn-h-137      1.0     0.284946      0.231075      0.411875 Zn
   Zn-h-138      1.0     0.278105      0.252474      0.376055 Zn
   Zn-h-139      1.0     0.278105      0.210020      0.376055 Zn
   Zn-h-140      1.0     0.219380      0.252686      0.118526 Zn
   Zn-h-141      1.0     0.208312      0.286753      0.140664 Zn
   Zn-h-142      1.0     0.208235      0.286990      0.352928 Zn
   Zn-h-143      1.0     0.219303      0.252923      0.330789 Zn
   Zn-h-144      1.0     0.267217      0.132518      0.235367 Zn
   Zn-h-145      1.0     0.278084      0.166865      0.213230 Zn
   Zn-h-146      1.0     0.303037      0.132518      0.213230 Zn
   Zn-h-147      1.0     0.208312      0.175741      0.140664 Zn
   Zn-h-148      1.0     0.219380      0.209808      0.118526 Zn
   Zn-h-149      1.0     0.219380      0.209808      0.331194 Zn
   Zn-h-150      1.0     0.160893      0.252301      0.235500 Zn
   Zn-h-151      1.0     0.160893      0.210193      0.235500 Zn
   Zn-h-152      1.0     0.167951      0.231484      0.272245 Zn
   Zn-h-153      1.0     0.149895      0.244603      0.308360 Zn
   Zn-h-154      1.0     0.190089      0.231484      0.308066 Zn
   Zn-h-155      1.0     0.160489      0.210193      0.448417 Zn
   Zn-h-156      1.0     0.160489      0.252301      0.448417 Zn
   Zn-h-157      1.0     0.131162      0.274298      0.213252 Zn
   Zn-h-158      1.0     0.108843      0.274298      0.177138 Zn
   Zn-h-159      1.0     0.131162      0.188196      0.213252 Zn
   Zn-h-160      1.0     0.109171      0.188303      0.177138 Zn
   Zn-h-161      1.0     0.101710      0.167487      0.353309 Zn
   Zn-h-162      1.0     0.108607      0.188714      0.389423 Zn
   Zn-h-163      1.0     0.102150      0.209915      0.403849 Zn
   Zn-h-164      1.0     0.131037      0.188581      0.426169 Zn
   Zn-h-165      1.0     0.100090      0.208551      0.564991 Zn
   Zn-h-166      1.0     0.107197      0.188529      0.600862 Zn
   Zn-h-167      1.0     0.101971      0.167677      0.567339 Zn
   Zn-h-168      1.0     0.461919      0.119481      0.140393 Zn
   Zn-h-169      1.0     0.431959      0.140773      0.117850 Zn
   Zn-h-170      1.0     0.403014      0.162492      0.258202 Zn
   Zn-h-171      1.0     0.425334      0.162492      0.294315 Zn
   Zn-h-172      1.0     0.443061      0.175503      0.258202 Zn
   Zn-h-173      1.0     0.344087      0.119203      0.163388 Zn
   Zn-h-174      1.0     0.366224      0.119203      0.199207 Zn
   Zn-h-175      1.0     0.384463      0.106085      0.163388 Zn
   Zn-h-176      1.0     0.344087      0.119203      0.376055 Zn
   Zn-h-177      1.0     0.366224      0.119203      0.411875 Zn
   Zn-h-178      1.0     0.384463      0.106085      0.376055 Zn
   Zn-h-179      1.0     0.305458      0.163243      0.316767 Zn
   Zn-h-180      1.0     0.324067      0.176057      0.281730 Zn
   Zn-h-181      1.0     0.301851      0.141765      0.280427 Zn
   Zn-h-182      1.0     0.286510      0.162879      0.280427 Zn
   Zn-h-183      1.0     0.242049      0.183824      0.235500 Zn
   Zn-h-184      1.0     0.266709      0.218170      0.235681 Zn
   Zn-h-185      1.0     0.230889      0.218170      0.257820 Zn
   Zn-h-186      1.0     0.242049      0.183824      0.448167 Zn
   Zn-h-187      1.0     0.266800      0.217890      0.448167 Zn
   Zn-h-188      1.0     0.230889      0.218170      0.470487 Zn
   Zn-h-189      1.0     0.248575      0.119481      0.272245 Zn
   Zn-h-190      1.0     0.172164      0.175503      0.212958 Zn
   Zn-h-191      1.0     0.190075      0.162492      0.177138 Zn
   Zn-h-192      1.0     0.183450      0.140773      0.353603 Zn
   Zn-h-193      1.0     0.208347      0.174946      0.353309 Zn
   Zn-h-194      1.0     0.190291      0.161828      0.389423 Zn
   Zn-h-195      1.0     0.172164      0.175503      0.425625 Zn
   Zn-h-196      1.0     0.183450      0.140773      0.566270 Zn
   Zn-h-197      1.0     0.190291      0.161828      0.602091 Zn
   Zn-h-198      1.0     0.208404      0.175119      0.566270 Zn
   Zn-h-199      1.0     0.149149      0.218170      0.308338 Zn
   Zn-h-200      1.0     0.113127      0.217890      0.330475 Zn
   Zn-h-201      1.0     0.124195      0.183824      0.308338 Zn
   Zn-h-202      1.0     0.149149      0.218170      0.521005 Zn
   Zn-h-203      1.0     0.113127      0.217890      0.543143 Zn
   Zn-h-204      1.0     0.124195      0.183824      0.521005 Zn
   Zn-h-205      1.0     0.124217      0.140668      0.471163 Zn
   Zn-h-206      1.0     0.131058      0.119614      0.506983 Zn
   Zn-h-207      1.0     0.129627      0.117645      0.719650 Zn
   Zn-h-208      1.0     0.123191      0.139301      0.684612 Zn
   Zn-h-209      1.0     0.464935      0.104323      0.212662 Zn
   Zn-h-210      1.0     0.348316      0.105847      0.235681 Zn
   Zn-h-211      1.0     0.348078      0.106020      0.448167 Zn
   Zn-h-212      1.0     0.230834      0.106085      0.308742 Zn
   Zn-h-213      1.0     0.194721      0.106085      0.331061 Zn
   Zn-h-214      1.0     0.228900      0.107621      0.469883 Zn
   Zn-h-215      1.0     0.230834      0.106085      0.521409 Zn
   Zn-h-216      1.0     0.194812      0.106363      0.543547 Zn
   Zn-h-217      1.0     0.112912      0.106085      0.543275 Zn
   Zn-h-218      1.0     0.113239      0.105847      0.756192 Zn
   Zn-h-219      1.0     0.446217      0.321401      0.140393 Zn
   Zn-h-220      1.0     0.475433      0.300519      0.162712 Zn
   Zn-h-221      1.0     0.446217      0.279293      0.140393 Zn
   Zn-h-222      1.0     0.652157      0.188581      0.104099 Zn
   Zn-h-223      1.0     0.527373      0.252923      0.140393 Zn
   Zn-h-224      1.0     0.552124      0.286990      0.140393 Zn
   Zn-h-225      1.0     0.527700      0.209808      0.140641 Zn
   Zn-h-226      1.0     0.497864      0.231484      0.117850 Zn
   Zn-h-227      1.0     0.475162      0.231075      0.294315 Zn
   Zn-h-228      1.0     0.468321      0.210020      0.258496 Zn
   Zn-h-229      1.0     0.468264      0.252301      0.258202 Zn
   Zn-h-230      1.0     0.412064      0.252579      0.162108 Zn
   Zn-h-231      1.0     0.418083      0.272954      0.197978 Zn
   Zn-h-232      1.0     0.434567      0.286753      0.164457 Zn
   Zn-h-233      1.0     0.409595      0.252686      0.213634 Zn
   Zn-h-234      1.0     0.398527      0.286753      0.235771 Zn
   Zn-h-235      1.0     0.438813      0.273913      0.235953 Zn
   Zn-h-236      1.0     0.407866      0.208551      0.162108 Zn
   Zn-h-237      1.0     0.414972      0.188529      0.197978 Zn
   Zn-h-238      1.0     0.409746      0.167677      0.164457 Zn
   Zn-h-239      1.0     0.434567      0.175741      0.164457 Zn
   Zn-h-240      1.0     0.409924      0.209915      0.213634 Zn
   Zn-h-241      1.0     0.438813      0.188581      0.235953 Zn
   Zn-h-242      1.0     0.398765      0.175568      0.235953 Zn
   Zn-h-243      1.0     0.351347      0.210020      0.118122 Zn
   Zn-h-244      1.0     0.351347      0.252474      0.118122 Zn
   Zn-h-245      1.0     0.380325      0.231075      0.140260 Zn
   Zn-h-246      1.0     0.351347      0.210020      0.330789 Zn
   Zn-h-247      1.0     0.351109      0.252301      0.330608 Zn
   Zn-h-248      1.0     0.380325      0.231075      0.352928 Zn
   Zn-h-249      1.0     0.290295      0.252579      0.237366 Zn
   Zn-h-250      1.0     0.319686      0.272954      0.258792 Zn
   Zn-h-251      1.0     0.282331      0.286753      0.258544 Zn
   Zn-h-252      1.0     0.292171      0.208551      0.233611 Zn
   Zn-h-253      1.0     0.321077      0.188529      0.256009 Zn
   Zn-h-254      1.0     0.282331      0.175741      0.258544 Zn
   Zn-h-255      1.0     0.293431      0.167677      0.236343 Zn
   Zn-h-256      1.0     0.633277      0.175503      0.140641 Zn
   Zn-h-257      1.0     0.540255      0.219859      0.118394 Zn
   Zn-h-258      1.0     0.564022      0.185611      0.118767 Zn
   Zn-h-259      1.0     0.576182      0.217653      0.260272 Zn
   Zn-h-260      1.0     0.551628      0.183975      0.259297 Zn
   Zn-h-261      1.0     0.556527      0.203824      0.293472 Zn
   Zn-h-262      1.0     0.556769      0.119096      0.294315 Zn
   Zn-h-263      1.0     0.498268      0.162108      0.199207 Zn
   Zn-h-264      1.0     0.491224      0.140773      0.163388 Zn
   Zn-h-265      1.0     0.516178      0.175119      0.163388 Zn
   Zn-h-266      1.0     0.456925      0.218170      0.118122 Zn
   Zn-h-267      1.0     0.431971      0.183824      0.118122 Zn
   Zn-h-268      1.0     0.421105      0.218170      0.140260 Zn
   Zn-h-269      1.0     0.437968      0.117234      0.154686 Zn
   Zn-h-270      1.0     0.460553      0.117806      0.189724 Zn
   Zn-h-271      1.0     0.422423      0.106391      0.191025 Zn
   Zn-h-272      1.0     0.437403      0.117645      0.316767 Zn
   Zn-h-273      1.0     0.430967      0.139301      0.281730 Zn
   Zn-h-274      1.0     0.373190      0.141118      0.235681 Zn
   Zn-h-275      1.0     0.373665      0.140773      0.448711 Zn
   Zn-h-276      1.0     0.312390      0.184576      0.353060 Zn
   Zn-h-277      1.0     0.337618      0.217764      0.352686 Zn
   Zn-h-278      1.0     0.304545      0.218385      0.374859 Zn
   Zn-h-279      1.0     0.304699      0.217653      0.428057 Zn
   Zn-h-280      1.0     0.314809      0.183975      0.405660 Zn
   Zn-h-281      1.0     0.343183      0.203824      0.425326 Zn
   Zn-h-282      1.0     0.303782      0.106085      0.213252 Zn
   Zn-h-283      1.0     0.343977      0.119203      0.212958 Zn
   Zn-h-284      1.0     0.321838      0.119203      0.177138 Zn
   Zn-h-285      1.0     0.321274      0.119614      0.389423 Zn
   Zn-h-286      1.0     0.314377      0.140495      0.353309 Zn
   Zn-h-287      1.0     0.343830      0.119096      0.425919 Zn
   Zn-h-288      1.0     0.244878      0.175119      0.331061 Zn
   Zn-h-289      1.0     0.256037      0.140773      0.308742 Zn
   Zn-h-290      1.0     0.284924      0.162108      0.331061 Zn
   Zn-h-291      1.0     0.285015      0.161828      0.543547 Zn
   Zn-h-292      1.0     0.256037      0.140773      0.521409 Zn
   Zn-h-293      1.0     0.244640      0.174946      0.543547 Zn
   Zn-h-294      1.0     0.226438      0.119614      0.448035 Zn
   Zn-h-295      1.0     0.197459      0.140668      0.425897 Zn
   Zn-h-296      1.0     0.197221      0.140495      0.638383 Zn
   Zn-h-297      1.0     0.226438      0.119614      0.660702 Zn
   Zn-h-298      1.0     0.138284      0.142138      0.541386 Zn
   Zn-h-299      1.0     0.167189      0.162159      0.563784 Zn
   Zn-h-300      1.0     0.139544      0.183011      0.544118 Zn
   Zn-h-301      1.0     0.538609      0.106085      0.118526 Zn
   Zn-h-302      1.0     0.502496      0.106085      0.140845 Zn
   Zn-h-303      1.0     0.538609      0.106085      0.331194 Zn
   Zn-h-304      1.0     0.384609      0.105847      0.213252 Zn
   Zn-h-305      1.0     0.421015      0.105847      0.353309 Zn
   Zn-h-306      1.0     0.384936      0.106085      0.426169 Zn
   Zn-h-307      1.0     0.303037      0.106363      0.425897 Zn
   Zn-h-308      1.0     0.267014      0.106085      0.448035 Zn
   Zn-h-309      1.0     0.267014      0.106085      0.660702 Zn
   Zn-h-310      1.0     0.303128      0.106085      0.638383 Zn
   Zn-h-311      1.0     0.148338      0.104050      0.521277 Zn
   Zn-h-312      1.0     0.185981      0.104323      0.662181 Zn
   Zn-h-313      1.0     0.149532      0.105847      0.733763 Zn
   Zn-h-314      1.0     0.782937      0.231075      0.104099 Zn
   Zn-h-315      1.0     0.658885      0.252301      0.140393 Zn
   Zn-h-316      1.0     0.658885      0.210193      0.140393 Zn
   Zn-h-317      1.0     0.629028      0.191015      0.118394 Zn
   Zn-h-318      1.0     0.589669      0.177277      0.118767 Zn
   Zn-h-319      1.0     0.541562      0.210020      0.213230 Zn
   Zn-h-320      1.0     0.541562      0.252474      0.213230 Zn
   Zn-h-321      1.0     0.570541      0.231075      0.235367 Zn
   Zn-h-322      1.0     0.864216      0.119203      0.104099 Zn
   Zn-h-323      1.0     0.740040      0.183824      0.140393 Zn
   Zn-h-324      1.0     0.764791      0.217890      0.140393 Zn
   Zn-h-325      1.0     0.728880      0.218170      0.162712 Zn
   Zn-h-326      1.0     0.670156      0.175503      0.117850 Zn
   Zn-h-327      1.0     0.710384      0.162492      0.118144 Zn
   Zn-h-328      1.0     0.681440      0.140773      0.258496 Zn
   Zn-h-329      1.0     0.706338      0.174946      0.258202 Zn
   Zn-h-330      1.0     0.688281      0.161828      0.294315 Zn
   Zn-h-331      1.0     0.647140      0.218170      0.213230 Zn
   Zn-h-332      1.0     0.611117      0.217890      0.235367 Zn
   Zn-h-333      1.0     0.622186      0.183824      0.213230 Zn
   Zn-h-334      1.0     0.622208      0.140668      0.163388 Zn
   Zn-h-335      1.0     0.629049      0.119614      0.199207 Zn
   Zn-h-336      1.0     0.592791      0.161828      0.140664 Zn
   Zn-h-337      1.0     0.563813      0.140773      0.118526 Zn
   Zn-h-338      1.0     0.552415      0.174946      0.140664 Zn
   Zn-h-339      1.0     0.563813      0.140773      0.331194 Zn
   Zn-h-340      1.0     0.505662      0.184576      0.233611 Zn
   Zn-h-341      1.0     0.494045      0.217764      0.256009 Zn
   Zn-h-342      1.0     0.528668      0.218385      0.236343 Zn
   Zn-h-343      1.0     0.504996      0.140495      0.235500 Zn
   Zn-h-344      1.0     0.534214      0.119614      0.257820 Zn
   Zn-h-345      1.0     0.533553      0.117234      0.309345 Zn
   Zn-h-346      1.0     0.512314      0.117806      0.273474 Zn
   Zn-h-347      1.0     0.494098      0.106391      0.306997 Zn
   Zn-h-348      1.0     0.504996      0.140495      0.448167 Zn
   Zn-h-349      1.0     0.534214      0.119614      0.470487 Zn
   Zn-h-350      1.0     0.476301      0.163243      0.211181 Zn
   Zn-h-351      1.0     0.436640      0.176057      0.212155 Zn
   Zn-h-352      1.0     0.452272      0.162878      0.177982 Zn
   Zn-h-353      1.0     0.846070      0.106020      0.140393 Zn
   Zn-h-354      1.0     0.729485      0.104050      0.162108 Zn
   Zn-h-355      1.0     0.728621      0.106363      0.213634 Zn
   Zn-h-356      1.0     0.692711      0.106085      0.235953 Zn
   Zn-h-357      1.0     0.610903      0.106085      0.235500 Zn
   Zn-h-358      1.0     0.574993      0.106363      0.257820 Zn
   Zn-h-359      1.0     0.574768      0.106020      0.308066 Zn
   Zn-h-360      1.0     0.611230      0.105847      0.448417 Zn
   Zn-h-361      1.0     0.457307      0.105847      0.330879 Zn
   Zn-h-362      1.0     0.457307      0.105847      0.543547 Zn
   Zn-h-363      1.0     0.790163      0.208551      0.138503 Zn
   Zn-h-364      1.0     0.819068      0.188529      0.160901 Zn
   Zn-h-365      1.0     0.791422      0.167677      0.141235 Zn
   Zn-h-366      1.0     0.871803      0.140880      0.140641 Zn
   Zn-h-367      1.0     0.841967      0.119203      0.117850 Zn
   Zn-h-368      1.0     0.819265      0.119614      0.294315 Zn
   Zn-h-369      1.0     0.812368      0.140495      0.258202 Zn
   Zn-h-370      1.0     0.751969      0.142138      0.162108 Zn
   Zn-h-371      1.0     0.759075      0.162159      0.197978 Zn
   Zn-h-372      1.0     0.753849      0.183011      0.164457 Zn
   Zn-h-373      1.0     0.742868      0.175119      0.235953 Zn
   Zn-h-374      1.0     0.783007      0.161828      0.235771 Zn
   Zn-h-375      1.0     0.754028      0.140773      0.213634 Zn
   Zn-h-376      1.0     0.724429      0.119614      0.140260 Zn
   Zn-h-377      1.0     0.695450      0.140668      0.118122 Zn
   Zn-h-378      1.0     0.882600      0.105847      0.118144 Zn
   Zn-h-379      1.0     0.801028      0.106363      0.118122 Zn
   Zn-h-380      1.0     0.765005      0.106085      0.140260 Zn
   Zn-h-381      1.0     0.765005      0.106085      0.352928 Zn
   Zn-h-382      1.0     0.801119      0.106085      0.330608 Zn
   Zn-h-383      1.0     0.647489      0.107621      0.211181 Zn
   Zn-h-384      1.0     0.886824      0.139301      0.212662 Zn
   Zn-h-385      1.0     0.838680      0.104323      0.258792 Zn
   Zn-h-386      1.0     0.226618      0.635445      0.104099 Zn
   Zn-h-387      1.0     0.102352      0.614537      0.140573 Zn
   Zn-h-388      1.0     0.102114      0.656818      0.140393 Zn
   Zn-h-389      1.0     0.131330      0.635592      0.162712 Zn
   Zn-h-390      1.0     0.109059      0.550672      0.176756 Zn
   Zn-h-391      1.0     0.126789      0.537316      0.140393 Zn
   Zn-h-392      1.0     0.102114      0.529298      0.140393 Zn
   Zn-h-393      1.0     0.131128      0.550672      0.163116 Zn
   Zn-h-394      1.0     0.307774      0.524303      0.104099 Zn
   Zn-h-395      1.0     0.153614      0.567009      0.118144 Zn
   Zn-h-396      1.0     0.113567      0.580022      0.118144 Zn
   Zn-h-397      1.0     0.172109      0.425229      0.162712 Zn
   Zn-h-398      1.0     0.208020      0.425509      0.140393 Zn
   Zn-h-399      1.0     0.183270      0.459576      0.140393 Zn
   Zn-h-400      1.0     0.113567      0.467896      0.118144 Zn
   Zn-h-401      1.0     0.153614      0.480909      0.118144 Zn
   Zn-h-402      1.0     0.131510      0.481572      0.294315 Zn
   Zn-h-403      1.0     0.124669      0.502626      0.258496 Zn
   Zn-h-404      1.0     0.149567      0.468454      0.258202 Zn
   Zn-h-405      1.0     0.388417      0.410517      0.102871 Zn
   Zn-h-406      1.0     0.248979      0.411916      0.140936 Zn
   Zn-h-407      1.0     0.194394      0.467658      0.118144 Zn
   Zn-h-408      1.0     0.219144      0.433592      0.118144 Zn
   Zn-h-409      1.0     0.230576      0.468216      0.258496 Zn
   Zn-h-410      1.0     0.190347      0.455203      0.258202 Zn
   Zn-h-411      1.0     0.212666      0.455203      0.294315 Zn
   Zn-h-412      1.0     0.219144      0.390714      0.118144 Zn
   Zn-h-413      1.0     0.194394      0.356647      0.118144 Zn
   Zn-h-414      1.0     0.212666      0.369102      0.294315 Zn
   Zn-h-415      1.0     0.230576      0.356091      0.258496 Zn
   Zn-h-416      1.0     0.190347      0.369102      0.258202 Zn
   Zn-h-417      1.0     0.153557      0.411916      0.199207 Zn
   Zn-h-418      1.0     0.131420      0.411916      0.376055 Zn
   Zn-h-419      1.0     0.171797      0.398796      0.376055 Zn
   Zn-h-420      1.0     0.112821      0.356130      0.330789 Zn
   Zn-h-421      1.0     0.331428      0.299914      0.138503 Zn
   Zn-h-422      1.0     0.359401      0.321218      0.160901 Zn
   Zn-h-423      1.0     0.370691      0.288481      0.141235 Zn
   Zn-h-424      1.0     0.301031      0.321999      0.118144 Zn
   Zn-h-425      1.0     0.301031      0.364107      0.118144 Zn
   Zn-h-426      1.0     0.270543      0.344149      0.260272 Zn
   Zn-h-427      1.0     0.310203      0.356962      0.259297 Zn
   Zn-h-428      1.0     0.294572      0.343784      0.293472 Zn
   Zn-h-429      1.0     0.241181      0.365482      0.237843 Zn
   Zn-h-430      1.0     0.252799      0.398670      0.215445 Zn
   Zn-h-431      1.0     0.213936      0.386241      0.212909 Zn
   Zn-h-432      1.0     0.218176      0.399290      0.235110 Zn
   Zn-h-433      1.0     0.212630      0.300519      0.213634 Zn
   Zn-h-434      1.0     0.241609      0.321574      0.235771 Zn
   Zn-h-435      1.0     0.183032      0.321679      0.140260 Zn
   Zn-h-436      1.0     0.154052      0.342734      0.330789 Zn
   Zn-h-437      1.0     0.183032      0.321679      0.352928 Zn
   Zn-h-438      1.0     0.135726      0.398796      0.236086 Zn
   Zn-h-439      1.0     0.124657      0.364729      0.258224 Zn
   Zn-h-440      1.0     0.183438      0.278670      0.140664 Zn
   Zn-h-441      1.0     0.158393      0.244603      0.140845 Zn
   Zn-h-442      1.0     0.194506      0.244603      0.118526 Zn
   Zn-h-443      1.0     0.194429      0.244841      0.330789 Zn
   Zn-h-444      1.0     0.154143      0.257680      0.330608 Zn
   Zn-h-445      1.0     0.183360      0.278908      0.352928 Zn
   Zn-h-446      1.0     0.124635      0.321574      0.308066 Zn
   Zn-h-447      1.0     0.117794      0.300519      0.272245 Zn
   Zn-h-448      1.0     0.135286      0.286991      0.448417 Zn
   Zn-h-449      1.0     0.147143      0.210193      0.213252 Zn
   Zn-h-450      1.0     0.147143      0.252301      0.213252 Zn
   Zn-h-451      1.0     0.140247      0.231075      0.177138 Zn
   Zn-h-452      1.0     0.139682      0.231484      0.389423 Zn
   Zn-h-453      1.0     0.157738      0.244603      0.353309 Zn
   Zn-h-454      1.0     0.117543      0.231484      0.353603 Zn
   Zn-h-455      1.0     0.146739      0.252301      0.426169 Zn
   Zn-h-456      1.0     0.146739      0.210193      0.426169 Zn
   Zn-h-457      1.0     0.117522      0.231075      0.403849 Zn
   Zn-h-458      1.0     0.118184      0.233454      0.564991 Zn
   Zn-h-459      1.0     0.139422      0.232882      0.600862 Zn
   Zn-h-460      1.0     0.157639      0.244296      0.567339 Zn
   Zn-h-461      1.0     0.109015      0.139301      0.661674 Zn
   Zn-h-462      1.0     0.439286      0.481572      0.104099 Zn
   Zn-h-463      1.0     0.303342      0.579702      0.162712 Zn
   Zn-h-464      1.0     0.314411      0.545635      0.140573 Zn
   Zn-h-465      1.0     0.339456      0.579702      0.140393 Zn
   Zn-h-466      1.0     0.314781      0.502307      0.140393 Zn
   Zn-h-467      1.0     0.285049      0.524303      0.118144 Zn
   Zn-h-468      1.0     0.245002      0.537316      0.118144 Zn
   Zn-h-469      1.0     0.197257      0.502626      0.213634 Zn
   Zn-h-470      1.0     0.186097      0.468281      0.235953 Zn
   Zn-h-471      1.0     0.226236      0.481572      0.235771 Zn
   Zn-h-472      1.0     0.138680      0.502731      0.118122 Zn
   Zn-h-473      1.0     0.167658      0.523786      0.140260 Zn
   Zn-h-474      1.0     0.138680      0.545185      0.118122 Zn
   Zn-h-475      1.0     0.421015      0.467658      0.140641 Zn
   Zn-h-476      1.0     0.421015      0.356647      0.140641 Zn
   Zn-h-477      1.0     0.343726      0.412326      0.294315 Zn
   Zn-h-478      1.0     0.267091      0.467658      0.235771 Zn
   Zn-h-479      1.0     0.267091      0.356647      0.235771 Zn
   Zn-h-480      1.0     0.225300      0.409946      0.154686 Zn
   Zn-h-481      1.0     0.247886      0.410517      0.189724 Zn
   Zn-h-482      1.0     0.209756      0.425202      0.191025 Zn
   Zn-h-483      1.0     0.209756      0.399104      0.191025 Zn
   Zn-h-484      1.0     0.160600      0.433592      0.236086 Zn
   Zn-h-485      1.0     0.167838      0.454539      0.484530 Zn
   Zn-h-486      1.0     0.149532      0.356647      0.258224 Zn
   Zn-h-487      1.0     0.160600      0.390714      0.236086 Zn
   Zn-h-488      1.0     0.185895      0.356647      0.448417 Zn
   Zn-h-489      1.0     0.131309      0.411916      0.212958 Zn
   Zn-h-490      1.0     0.109171      0.411916      0.177138 Zn
   Zn-h-491      1.0     0.101710      0.391099      0.353309 Zn
   Zn-h-492      1.0     0.108607      0.412326      0.389423 Zn
   Zn-h-493      1.0     0.101710      0.433207      0.353309 Zn
   Zn-h-494      1.0     0.501967      0.356026      0.140393 Zn
   Zn-h-495      1.0     0.490806      0.321679      0.162712 Zn
   Zn-h-496      1.0     0.461919      0.343013      0.140393 Zn
   Zn-h-497      1.0     0.434453      0.365482      0.118394 Zn
   Zn-h-498      1.0     0.409226      0.398670      0.118767 Zn
   Zn-h-499      1.0     0.443457      0.400332      0.260272 Zn
   Zn-h-500      1.0     0.403839      0.387388      0.259297 Zn
   Zn-h-501      1.0     0.424231      0.385914      0.293472 Zn
   Zn-h-502      1.0     0.432411      0.321574      0.117850 Zn
   Zn-h-503      1.0     0.443061      0.286991      0.258202 Zn
   Zn-h-504      1.0     0.402867      0.300109      0.258496 Zn
   Zn-h-505      1.0     0.425005      0.300109      0.294315 Zn
   Zn-h-506      1.0     0.384463      0.356409      0.163388 Zn
   Zn-h-507      1.0     0.366553      0.343398      0.199207 Zn
   Zn-h-508      1.0     0.344087      0.343291      0.163388 Zn
   Zn-h-509      1.0     0.314579      0.364729      0.140845 Zn
   Zn-h-510      1.0     0.289919      0.399076      0.140664 Zn
   Zn-h-511      1.0     0.325739      0.399076      0.118526 Zn
   Zn-h-512      1.0     0.289919      0.399076      0.353331 Zn
   Zn-h-513      1.0     0.325739      0.399076      0.331194 Zn
   Zn-h-514      1.0     0.382788      0.243067      0.162108 Zn
   Zn-h-515      1.0     0.365942      0.256013      0.197978 Zn
   Zn-h-516      1.0     0.344496      0.257486      0.164457 Zn
   Zn-h-517      1.0     0.348608      0.244603      0.235953 Zn
   Zn-h-518      1.0     0.373358      0.278670      0.235953 Zn
   Zn-h-519      1.0     0.384721      0.244603      0.213634 Zn
   Zn-h-520      1.0     0.305243      0.299914      0.154686 Zn
   Zn-h-521      1.0     0.312766      0.321218      0.189724 Zn
   Zn-h-522      1.0     0.290128      0.288481      0.191025 Zn
   Zn-h-523      1.0     0.305458      0.299251      0.316767 Zn
   Zn-h-524      1.0     0.324067      0.286437      0.281730 Zn
   Zn-h-525      1.0     0.286510      0.299616      0.280427 Zn
   Zn-h-526      1.0     0.248575      0.343013      0.272245 Zn
   Zn-h-527      1.0     0.255619      0.321679      0.308066 Zn
   Zn-h-528      1.0     0.230665      0.356026      0.308066 Zn
   Zn-h-529      1.0     0.189796      0.385719      0.177138 Zn
   Zn-h-530      1.0     0.196693      0.364492      0.213252 Zn
   Zn-h-531      1.0     0.171885      0.398731      0.212958 Zn
   Zn-h-532      1.0     0.190494      0.385719      0.389423 Zn
   Zn-h-533      1.0     0.208347      0.398559      0.353309 Zn
   Zn-h-534      1.0     0.183597      0.364492      0.353309 Zn
   Zn-h-535      1.0     0.197019      0.364729      0.426169 Zn
   Zn-h-536      1.0     0.230889      0.244324      0.257820 Zn
   Zn-h-537      1.0     0.242049      0.278670      0.235500 Zn
   Zn-h-538      1.0     0.266709      0.244324      0.235681 Zn
   Zn-h-539      1.0     0.242376      0.278908      0.448417 Zn
   Zn-h-540      1.0     0.267127      0.244841      0.448417 Zn
   Zn-h-541      1.0     0.190075      0.300002      0.177138 Zn
   Zn-h-542      1.0     0.172164      0.286991      0.212958 Zn
   Zn-h-543      1.0     0.190291      0.300666      0.389423 Zn
   Zn-h-544      1.0     0.190291      0.300666      0.602091 Zn
   Zn-h-545      1.0     0.208404      0.287374      0.566270 Zn
   Zn-h-546      1.0     0.183450      0.321721      0.566270 Zn
   Zn-h-547      1.0     0.124669      0.321679      0.471163 Zn
   Zn-h-548      1.0     0.124217      0.364280      0.471163 Zn
   Zn-h-549      1.0     0.131510      0.342734      0.506983 Zn
   Zn-h-550      1.0     0.149623      0.356026      0.471163 Zn
   Zn-h-551      1.0     0.113204      0.244841      0.330879 Zn
   Zn-h-552      1.0     0.124273      0.278908      0.308742 Zn
   Zn-h-553      1.0     0.124195      0.278670      0.521005 Zn
   Zn-h-554      1.0     0.113127      0.244603      0.543143 Zn
   Zn-h-555      1.0     0.149149      0.244324      0.521005 Zn
   Zn-h-556      1.0     0.396028      0.252686      0.140260 Zn
   Zn-h-557      1.0     0.366720      0.273634      0.118122 Zn
   Zn-h-558      1.0     0.407097      0.286753      0.118122 Zn
   Zn-h-559      1.0     0.395699      0.209915      0.140260 Zn
   Zn-h-560      1.0     0.407097      0.175741      0.118122 Zn
   Zn-h-561      1.0     0.366720      0.188860      0.118122 Zn
   Zn-h-562      1.0     0.395699      0.209915      0.352928 Zn
   Zn-h-563      1.0     0.406859      0.175568      0.330608 Zn
   Zn-h-564      1.0     0.366720      0.188860      0.330789 Zn
   Zn-h-565      1.0     0.307941      0.230928      0.235681 Zn
   Zn-h-566      1.0     0.307759      0.231484      0.448711 Zn
   Zn-h-567      1.0     0.253173      0.286753      0.213252 Zn
   Zn-h-568      1.0     0.271231      0.273634      0.177138 Zn
   Zn-h-569      1.0     0.277924      0.252686      0.213252 Zn
   Zn-h-570      1.0     0.249126      0.274298      0.353309 Zn
   Zn-h-571      1.0     0.271446      0.274298      0.389423 Zn
   Zn-h-572      1.0     0.289174      0.287310      0.353309 Zn
   Zn-h-573      1.0     0.278250      0.252923      0.426169 Zn
   Zn-h-574      1.0     0.253500      0.286990      0.426169 Zn
   Zn-h-575      1.0     0.347036      0.133035      0.233611 Zn
   Zn-h-576      1.0     0.336927      0.166713      0.256009 Zn
   Zn-h-577      1.0     0.308553      0.146864      0.236343 Zn
   Zn-h-578      1.0     0.312792      0.133815      0.258544 Zn
   Zn-h-579      1.0     0.271231      0.188860      0.177138 Zn
   Zn-h-580      1.0     0.278072      0.209915      0.212958 Zn
   Zn-h-581      1.0     0.253173      0.175741      0.213252 Zn
   Zn-h-582      1.0     0.271446      0.188196      0.389423 Zn
   Zn-h-583      1.0     0.289174      0.175184      0.353309 Zn
   Zn-h-584      1.0     0.249126      0.188196      0.353309 Zn
   Zn-h-585      1.0     0.277924      0.209808      0.425919 Zn
   Zn-h-586      1.0     0.212337      0.231484      0.506983 Zn
   Zn-h-587      1.0     0.230576      0.244603      0.471163 Zn
   Zn-h-588      1.0     0.190200      0.231484      0.471163 Zn
   Zn-h-589      1.0     0.171852      0.287270      0.426301 Zn
   Zn-h-590      1.0     0.171693      0.286990      0.638383 Zn
   Zn-h-591      1.0     0.172019      0.175741      0.638633 Zn
   Zn-h-592      1.0     0.112912      0.132798      0.543275 Zn
   Zn-h-593      1.0     0.100108      0.166713      0.615039 Zn
   Zn-h-594      1.0     0.114519      0.133035      0.758263 Zn
   Zn-h-595      1.0     0.388330      0.117645      0.237366 Zn
   Zn-h-596      1.0     0.416790      0.139301      0.258792 Zn
   Zn-h-597      1.0     0.330483      0.159673      0.353060 Zn
   Zn-h-598      1.0     0.369843      0.173411      0.352686 Zn
   Zn-h-599      1.0     0.360212      0.141765      0.374859 Zn
   Zn-h-600      1.0     0.359564      0.142138      0.428057 Zn
   Zn-h-601      1.0     0.330659      0.162159      0.405660 Zn
   Zn-h-602      1.0     0.358305      0.183011      0.425326 Zn
   Zn-h-603      1.0     0.300627      0.140495      0.331061 Zn
   Zn-h-604      1.0     0.271411      0.119614      0.308742 Zn
   Zn-h-605      1.0     0.271411      0.119614      0.521409 Zn
   Zn-h-606      1.0     0.300389      0.140668      0.543547 Zn
   Zn-h-607      1.0     0.212833      0.161828      0.425897 Zn
   Zn-h-608      1.0     0.253208      0.174946      0.425897 Zn
   Zn-h-609      1.0     0.241811      0.140773      0.448035 Zn
   Zn-h-610      1.0     0.252971      0.175119      0.638383 Zn
   Zn-h-611      1.0     0.241811      0.140773      0.660702 Zn
   Zn-h-612      1.0     0.212923      0.162108      0.638383 Zn
   Zn-h-613      1.0     0.193149      0.217653      0.541386 Zn
   Zn-h-614      1.0     0.183040      0.183975      0.563784 Zn
   Zn-h-615      1.0     0.154665      0.203824      0.544118 Zn
   Zn-h-616      1.0     0.185458      0.184576      0.616384 Zn
   Zn-h-617      1.0     0.160230      0.217764      0.616758 Zn
   Zn-h-618      1.0     0.193303      0.218385      0.594585 Zn
   Zn-h-619      1.0     0.154018      0.119096      0.543525 Zn
   Zn-h-620      1.0     0.183415      0.140668      0.615840 Zn
   Zn-h-621      1.0     0.176574      0.119614      0.580021 Zn
   Zn-h-622      1.0     0.194066      0.106085      0.756192 Zn
   Zn-h-623      1.0     0.153871      0.119203      0.756486 Zn
   Zn-h-624      1.0     0.176009      0.119203      0.792306 Zn
   Zn-h-625      1.0     0.124183      0.140773      0.520733 Zn
   Zn-h-626      1.0     0.135468      0.175503      0.661378 Zn
   Zn-h-627      1.0     0.117558      0.162492      0.697198 Zn
   Zn-h-628      1.0     0.124363      0.141118      0.733944 Zn
   Zn-h-629      1.0     0.157159      0.104323      0.615544 Zn
   Zn-h-630      1.0     0.497717      0.455203      0.118144 Zn
   Zn-h-631      1.0     0.457670      0.468216      0.118144 Zn
   Zn-h-632      1.0     0.468773      0.433485      0.258496 Zn
   Zn-h-633      1.0     0.493670      0.467658      0.258202 Zn
   Zn-h-634      1.0     0.475614      0.454539      0.294315 Zn
   Zn-h-635      1.0     0.457670      0.356091      0.118144 Zn
   Zn-h-636      1.0     0.497717      0.369102      0.118144 Zn
   Zn-h-637      1.0     0.475614      0.369766      0.294315 Zn
   Zn-h-638      1.0     0.468773      0.390821      0.258496 Zn
   Zn-h-639      1.0     0.493670      0.356647      0.258202 Zn
   Zn-h-640      1.0     0.439106      0.412326      0.235367 Zn
   Zn-h-641      1.0     0.380123      0.454539      0.353331 Zn
   Zn-h-642      1.0     0.351145      0.433485      0.331194 Zn
   Zn-h-643      1.0     0.339748      0.467658      0.353331 Zn
   Zn-h-644      1.0     0.339748      0.356647      0.353331 Zn
   Zn-h-645      1.0     0.351145      0.390821      0.331194 Zn
   Zn-h-646      1.0     0.380123      0.369766      0.353331 Zn
   Zn-h-647      1.0     0.622648      0.364729      0.163116 Zn
   Zn-h-648      1.0     0.563394      0.321679      0.117850 Zn
   Zn-h-649      1.0     0.574679      0.356409      0.258496 Zn
   Zn-h-650      1.0     0.556769      0.343398      0.294315 Zn
   Zn-h-651      1.0     0.480134      0.399076      0.235771 Zn
   Zn-h-652      1.0     0.515954      0.399076      0.213634 Zn
   Zn-h-653      1.0     0.563247      0.278908      0.118144 Zn
   Zn-h-654      1.0     0.538497      0.244841      0.118144 Zn
   Zn-h-655      1.0     0.550151      0.278908      0.258202 Zn
   Zn-h-656      1.0     0.574958      0.244668      0.258496 Zn
   Zn-h-657      1.0     0.557049      0.257680      0.294315 Zn
   Zn-h-658      1.0     0.516178      0.287374      0.163388 Zn
   Zn-h-659      1.0     0.498268      0.300386      0.199207 Zn
   Zn-h-660      1.0     0.516178      0.287374      0.376055 Zn
   Zn-h-661      1.0     0.498268      0.300386      0.411875 Zn
   Zn-h-662      1.0     0.491224      0.321721      0.376055 Zn
   Zn-h-663      1.0     0.441385      0.344149      0.154686 Zn
   Zn-h-664      1.0     0.422777      0.356962      0.189724 Zn
   Zn-h-665      1.0     0.460333      0.343784      0.191025 Zn
   Zn-h-666      1.0     0.441601      0.343486      0.316767 Zn
   Zn-h-667      1.0     0.434078      0.322182      0.281730 Zn
   Zn-h-668      1.0     0.456716      0.354918      0.280427 Zn
   Zn-h-669      1.0     0.362122      0.398796      0.257820 Zn
   Zn-h-670      1.0     0.373190      0.364729      0.235681 Zn
   Zn-h-671      1.0     0.398235      0.398796      0.235500 Zn
   Zn-h-672      1.0     0.364056      0.400332      0.309345 Zn
   Zn-h-673      1.0     0.380901      0.387388      0.273474 Zn
   Zn-h-674      1.0     0.402348      0.385914      0.306997 Zn
   Zn-h-675      1.0     0.373485      0.364729      0.448167 Zn
   Zn-h-676      1.0     0.362122      0.398796      0.470487 Zn
   Zn-h-677      1.0     0.398235      0.398796      0.448167 Zn
   Zn-h-678      1.0     0.421105      0.244324      0.140260 Zn
   Zn-h-679      1.0     0.431971      0.278670      0.118122 Zn
   Zn-h-680      1.0     0.456925      0.244324      0.118122 Zn
   Zn-h-681      1.0     0.421105      0.244324      0.352928 Zn
   Zn-h-682      1.0     0.431971      0.278670      0.330789 Zn
   Zn-h-683      1.0     0.456925      0.244324      0.330789 Zn
   Zn-h-684      1.0     0.402757      0.300109      0.308066 Zn
   Zn-h-685      1.0     0.380619      0.300109      0.272245 Zn
   Zn-h-686      1.0     0.362380      0.286991      0.308066 Zn
   Zn-h-687      1.0     0.373213      0.321574      0.448711 Zn
   Zn-h-688      1.0     0.321838      0.343291      0.177138 Zn
   Zn-h-689      1.0     0.343830      0.343398      0.213252 Zn
   Zn-h-690      1.0     0.303782      0.356409      0.213252 Zn
   Zn-h-691      1.0     0.321274      0.342880      0.389423 Zn
   Zn-h-692      1.0     0.314433      0.321826      0.353603 Zn
   Zn-h-693      1.0     0.314377      0.364107      0.353309 Zn
   Zn-h-694      1.0     0.343830      0.343398      0.425919 Zn
   Zn-h-695      1.0     0.303782      0.356409      0.425919 Zn
   Zn-h-696      1.0     0.321274      0.342880      0.602091 Zn
   Zn-h-697      1.0     0.314433      0.321826      0.566270 Zn
   Zn-h-698      1.0     0.314377      0.364107      0.565976 Zn
   Zn-h-699      1.0     0.303386      0.243067      0.211181 Zn
   Zn-h-700      1.0     0.343004      0.256013      0.212155 Zn
   Zn-h-701      1.0     0.322612      0.257486      0.177982 Zn
   Zn-h-702      1.0     0.315428      0.280125      0.355380 Zn
   Zn-h-703      1.0     0.339870      0.246365      0.354405 Zn
   Zn-h-704      1.0     0.322506      0.257159      0.388580 Zn
   Zn-h-705      1.0     0.304545      0.244109      0.374859 Zn
   Zn-h-706      1.0     0.343705      0.257680      0.426169 Zn
   Zn-h-707      1.0     0.303657      0.244668      0.426169 Zn
   Zn-h-708      1.0     0.314488      0.278908      0.403849 Zn
   Zn-h-709      1.0     0.284924      0.300386      0.331061 Zn
   Zn-h-710      1.0     0.244878      0.287374      0.331061 Zn
   Zn-h-711      1.0     0.256037      0.321721      0.521409 Zn
   Zn-h-712      1.0     0.285015      0.300666      0.543547 Zn
   Zn-h-713      1.0     0.197459      0.321826      0.425897 Zn
   Zn-h-714      1.0     0.226438      0.342880      0.448035 Zn
   Zn-h-715      1.0     0.197459      0.321826      0.638565 Zn
   Zn-h-716      1.0     0.197221      0.364107      0.638383 Zn
   Zn-h-717      1.0     0.226438      0.342880      0.660702 Zn
   Zn-h-718      1.0     0.645134      0.210193      0.118144 Zn
   Zn-h-719      1.0     0.645134      0.252301      0.118144 Zn
   Zn-h-720      1.0     0.637672      0.231484      0.294315 Zn
   Zn-h-721      1.0     0.655729      0.244603      0.258202 Zn
   Zn-h-722      1.0     0.615535      0.231484      0.258496 Zn
   Zn-h-723      1.0     0.597389      0.286990      0.213634 Zn
   Zn-h-724      1.0     0.586320      0.252923      0.235771 Zn
   Zn-h-725      1.0     0.586243      0.209808      0.235367 Zn
   Zn-h-726      1.0     0.521544      0.233454      0.316767 Zn
   Zn-h-727      1.0     0.498957      0.232882      0.281730 Zn
   Zn-h-728      1.0     0.537087      0.244296      0.280427 Zn
   Zn-h-729      1.0     0.479829      0.286990      0.236086 Zn
   Zn-h-730      1.0     0.479571      0.287310      0.448711 Zn
   Zn-h-731      1.0     0.461661      0.274298      0.484530 Zn
   Zn-h-732      1.0     0.527541      0.166865      0.353331 Zn
   Zn-h-733      1.0     0.502587      0.132518      0.353331 Zn
   Zn-h-734      1.0     0.538609      0.132798      0.331194 Zn
   Zn-h-735      1.0     0.479514      0.175568      0.235500 Zn
   Zn-h-736      1.0     0.461445      0.188860      0.272245 Zn
   Zn-h-737      1.0     0.443333      0.175568      0.308066 Zn
   Zn-h-738      1.0     0.468287      0.209915      0.308066 Zn
   Zn-h-739      1.0     0.479571      0.175184      0.448711 Zn
   Zn-h-740      1.0     0.402666      0.230928      0.177138 Zn
   Zn-h-741      1.0     0.402882      0.231591      0.389423 Zn
   Zn-h-742      1.0     0.402882      0.231591      0.602091 Zn
   Zn-h-743      1.0     0.326156      0.286990      0.331061 Zn
   Zn-h-744      1.0     0.325997      0.287270      0.543143 Zn
   Zn-h-745      1.0     0.383329      0.133035      0.211181 Zn
   Zn-h-746      1.0     0.407884      0.166713      0.212155 Zn
   Zn-h-747      1.0     0.402984      0.146864      0.177982 Zn
   Zn-h-748      1.0     0.422294      0.133035      0.355380 Zn
   Zn-h-749      1.0     0.397740      0.166713      0.354405 Zn
   Zn-h-750      1.0     0.384678      0.133815      0.374859 Zn
   Zn-h-751      1.0     0.402640      0.146864      0.388580 Zn
   Zn-h-752      1.0     0.384936      0.132798      0.426169 Zn
   Zn-h-753      1.0     0.420847      0.132518      0.403849 Zn
   Zn-h-754      1.0     0.409686      0.166865      0.426169 Zn
   Zn-h-755      1.0     0.325773      0.175568      0.330517 Zn
   Zn-h-756      1.0     0.285511      0.231484      0.462461 Zn
   Zn-h-757      1.0     0.267272      0.244603      0.498281 Zn
   Zn-h-758      1.0     0.307649      0.231484      0.498281 Zn
   Zn-h-759      1.0     0.219597      0.252923      0.543275 Zn
   Zn-h-760      1.0     0.244348      0.286990      0.543275 Zn
   Zn-h-761      1.0     0.248722      0.274298      0.616134 Zn
   Zn-h-762      1.0     0.226403      0.274298      0.580021 Zn
   Zn-h-763      1.0     0.208675      0.287310      0.616134 Zn
   Zn-h-764      1.0     0.244675      0.286753      0.756192 Zn
   Zn-h-765      1.0     0.226618      0.273634      0.792306 Zn
   Zn-h-766      1.0     0.219924      0.252686      0.756192 Zn
   Zn-h-767      1.0     0.219924      0.209808      0.543525 Zn
   Zn-h-768      1.0     0.226403      0.188196      0.580021 Zn
   Zn-h-769      1.0     0.208675      0.175184      0.616134 Zn
   Zn-h-770      1.0     0.248722      0.188196      0.616134 Zn
   Zn-h-771      1.0     0.226618      0.188860      0.792306 Zn
   Zn-h-772      1.0     0.219777      0.209915      0.756486 Zn
   Zn-h-773      1.0     0.244675      0.175741      0.756192 Zn
   Zn-h-774      1.0     0.167951      0.231484      0.484913 Zn
   Zn-h-775      1.0     0.190089      0.231484      0.520733 Zn
   Zn-h-776      1.0     0.189908      0.230928      0.733763 Zn
   Zn-h-777      1.0     0.101821      0.252686      0.829184 Zn
   Zn-h-778      1.0     0.131128      0.273634      0.851322 Zn
   Zn-h-779      1.0     0.150812      0.133035      0.735833 Zn
   Zn-h-780      1.0     0.160921      0.166713      0.713435 Zn
   Zn-h-781      1.0     0.189296      0.146864      0.733101 Zn
   Zn-h-782      1.0     0.102150      0.209915      0.616516 Zn
   Zn-h-783      1.0     0.131128      0.188860      0.638655 Zn
   Zn-h-784      1.0     0.102150      0.209915      0.829184 Zn
   Zn-h-785      1.0     0.131128      0.188860      0.851322 Zn
   Zn-h-786      1.0     0.579185      0.119614      0.331194 Zn
   Zn-h-787      1.0     0.608164      0.140668      0.353331 Zn
   Zn-h-788      1.0     0.560746      0.175119      0.235500 Zn
   Zn-h-789      1.0     0.520608      0.161828      0.235681 Zn
   Zn-h-790      1.0     0.549586      0.140773      0.257820 Zn
   Zn-h-791      1.0     0.551646      0.142138      0.309345 Zn
   Zn-h-792      1.0     0.544539      0.162159      0.273474 Zn
   Zn-h-793      1.0     0.549765      0.183011      0.306997 Zn
   Zn-h-794      1.0     0.542564      0.162384      0.484530 Zn
   Zn-h-795      1.0     0.560746      0.175119      0.448167 Zn
   Zn-h-796      1.0     0.549586      0.140773      0.470487 Zn
   Zn-h-797      1.0     0.520699      0.162108      0.448167 Zn
   Zn-h-798      1.0     0.484349      0.119614      0.177138 Zn
   Zn-h-799      1.0     0.491246      0.140495      0.213252 Zn
   Zn-h-800      1.0     0.501842      0.106085      0.353309 Zn
   Zn-h-801      1.0     0.461647      0.119203      0.353603 Zn
   Zn-h-802      1.0     0.483785      0.119203      0.389423 Zn
   Zn-h-803      1.0     0.491246      0.140495      0.425919 Zn
   Zn-h-804      1.0     0.461647      0.119203      0.566270 Zn
   Zn-h-805      1.0     0.483785      0.119203      0.602091 Zn
   Zn-h-806      1.0     0.501842      0.106085      0.565976 Zn
   Zn-h-807      1.0     0.432139      0.141118      0.331061 Zn
   Zn-h-808      1.0     0.432356      0.140880      0.543143 Zn
   Zn-h-809      1.0     0.384721      0.217890      0.426302 Zn
   Zn-h-810      1.0     0.348699      0.218170      0.448439 Zn
   Zn-h-811      1.0     0.373653      0.183824      0.448439 Zn
   Zn-h-812      1.0     0.384721      0.217890      0.638969 Zn
   Zn-h-813      1.0     0.348699      0.218170      0.661106 Zn
   Zn-h-814      1.0     0.373653      0.183824      0.661106 Zn
   Zn-h-815      1.0     0.373630      0.140668      0.498281 Zn
   Zn-h-816      1.0     0.366789      0.119614      0.462461 Zn
   Zn-h-817      1.0     0.314399      0.140773      0.403173 Zn
   Zn-h-818      1.0     0.307558      0.161828      0.367353 Zn
   Zn-h-819      1.0     0.289445      0.175119      0.403173 Zn
   Zn-h-820      1.0     0.325684      0.175503      0.543819 Zn
   Zn-h-821      1.0     0.314399      0.140773      0.615840 Zn
   Zn-h-822      1.0     0.307558      0.161828      0.580021 Zn
   Zn-h-823      1.0     0.289445      0.175119      0.615840 Zn
   Zn-h-824      1.0     0.325684      0.175503      0.756486 Zn
   Zn-h-825      1.0     0.307774      0.162492      0.792306 Zn
   Zn-h-826      1.0     0.248575      0.204813      0.484913 Zn
   Zn-h-827      1.0     0.255799      0.183824      0.521277 Zn
   Zn-h-828      1.0     0.266959      0.218170      0.498957 Zn
   Zn-h-829      1.0     0.231048      0.217890      0.521277 Zn
   Zn-h-830      1.0     0.255799      0.183824      0.733944 Zn
   Zn-h-831      1.0     0.231139      0.218170      0.733763 Zn
   Zn-h-832      1.0     0.266959      0.218170      0.711624 Zn
   Zn-h-833      1.0     0.248575      0.119481      0.484913 Zn
   Zn-h-834      1.0     0.249273      0.119481      0.697198 Zn
   Zn-h-835      1.0     0.267183      0.106468      0.874046 Zn
   Zn-h-836      1.0     0.192390      0.163243      0.652677 Zn
   Zn-h-837      1.0     0.173781      0.176057      0.687714 Zn
   Zn-h-838      1.0     0.211338      0.162878      0.689017 Zn
   Zn-h-839      1.0     0.130192      0.117234      0.557569 Zn
   Zn-h-840      1.0     0.152779      0.117806      0.592606 Zn
   Zn-h-841      1.0     0.114649      0.106391      0.593909 Zn
   Zn-h-842      1.0     0.153761      0.119203      0.806056 Zn
   Zn-h-843      1.0     0.131624      0.119203      0.770237 Zn
   Zn-h-844      1.0     0.113385      0.106085      0.806056 Zn
   Zn-h-845      1.0     0.348394      0.106085      0.498957 Zn
   Zn-h-846      1.0     0.312280      0.106085      0.521277 Zn
   Zn-h-847      1.0     0.348394      0.106085      0.711624 Zn
   Zn-h-848      1.0     0.312280      0.106085      0.733945 Zn
   Zn-h-849      1.0     0.230834      0.106085      0.734077 Zn
   Zn-h-850      1.0     0.687899      0.454539      0.163116 Zn
   Zn-h-851      1.0     0.647522      0.356647      0.163116 Zn
   Zn-h-852      1.0     0.589106      0.398796      0.118144 Zn
   Zn-h-853      1.0     0.864545      0.343398      0.104099 Zn
   Zn-h-854      1.0     0.865855      0.258659      0.102871 Zn
   Zn-h-855      1.0     0.728880      0.244324      0.162712 Zn
   Zn-h-856      1.0     0.764791      0.244603      0.140393 Zn
   Zn-h-857      1.0     0.740040      0.278670      0.140393 Zn
   Zn-h-858      1.0     0.670156      0.286991      0.117850 Zn
   Zn-h-859      1.0     0.688281      0.300666      0.294315 Zn
   Zn-h-860      1.0     0.681440      0.321721      0.258496 Zn
   Zn-h-861      1.0     0.629049      0.342880      0.199207 Zn
   Zn-h-862      1.0     0.622208      0.321826      0.163388 Zn
   Zn-h-863      1.0     0.629049      0.342880      0.411875 Zn
   Zn-h-864      1.0     0.622208      0.321826      0.376055 Zn
   Zn-h-865      1.0     0.622208      0.364280      0.376055 Zn
   Zn-h-866      1.0     0.563484      0.364492      0.118526 Zn
   Zn-h-867      1.0     0.552415      0.398559      0.140664 Zn
   Zn-h-868      1.0     0.592700      0.385719      0.140845 Zn
   Zn-h-869      1.0     0.552338      0.398796      0.352928 Zn
   Zn-h-870      1.0     0.563406      0.364729      0.330789 Zn
   Zn-h-871      1.0     0.588451      0.398796      0.330608 Zn
   Zn-h-872      1.0     0.611194      0.244841      0.235771 Zn
   Zn-h-873      1.0     0.622263      0.278908      0.213634 Zn
   Zn-h-874      1.0     0.592791      0.300666      0.140664 Zn
   Zn-h-875      1.0     0.564015      0.321574      0.330789 Zn
   Zn-h-876      1.0     0.505234      0.321826      0.235681 Zn
   Zn-h-877      1.0     0.504996      0.364107      0.235500 Zn
   Zn-h-878      1.0     0.534214      0.342880      0.257820 Zn
   Zn-h-879      1.0     0.504996      0.364107      0.448167 Zn
   Zn-h-880      1.0     0.504996      0.321999      0.448167 Zn
   Zn-h-881      1.0     0.506379      0.280125      0.237366 Zn
   Zn-h-882      1.0     0.494577      0.246365      0.258792 Zn
   Zn-h-883      1.0     0.528668      0.244109      0.236343 Zn
   Zn-h-884      1.0     0.532908      0.257159      0.258544 Zn
   Zn-h-885      1.0     0.476301      0.299251      0.211181 Zn
   Zn-h-886      1.0     0.436640      0.286437      0.212155 Zn
   Zn-h-887      1.0     0.452272      0.299615      0.177982 Zn
   Zn-h-888      1.0     0.448532      0.322153      0.353060 Zn
   Zn-h-889      1.0     0.447629      0.280475      0.352686 Zn
   Zn-h-890      1.0     0.474751      0.299413      0.374859 Zn
   Zn-h-891      1.0     0.452550      0.299413      0.388580 Zn
   Zn-h-892      1.0     0.446253      0.321721      0.403849 Zn
   Zn-h-893      1.0     0.475140      0.300386      0.426169 Zn
   Zn-h-894      1.0     0.435093      0.287374      0.426169 Zn
   Zn-h-895      1.0     0.415416      0.343486      0.332950 Zn
   Zn-h-896      1.0     0.387442      0.322182      0.310552 Zn
   Zn-h-897      1.0     0.376153      0.354918      0.330218 Zn
   Zn-h-898      1.0     0.387675      0.321826      0.521005 Zn
   Zn-h-899      1.0     0.416653      0.342880      0.543143 Zn
   Zn-h-900      1.0     0.387675      0.364280      0.521005 Zn
   Zn-h-901      1.0     0.805897      0.231591      0.140641 Zn
   Zn-h-902      1.0     0.751164      0.286753      0.118144 Zn
   Zn-h-903      1.0     0.775915      0.252686      0.118144 Zn
   Zn-h-904      1.0     0.787346      0.287310      0.258496 Zn
   Zn-h-905      1.0     0.747117      0.274298      0.258202 Zn
   Zn-h-906      1.0     0.769437      0.274298      0.294315 Zn
   Zn-h-907      1.0     0.845028      0.133035      0.138503 Zn
   Zn-h-908      1.0     0.834918      0.166713      0.160901 Zn
   Zn-h-909      1.0     0.806543      0.146864      0.141235 Zn
   Zn-h-910      1.0     0.776062      0.209915      0.117850 Zn
   Zn-h-911      1.0     0.751164      0.175741      0.118144 Zn
   Zn-h-912      1.0     0.769437      0.188196      0.294315 Zn
   Zn-h-913      1.0     0.787346      0.175184      0.258496 Zn
   Zn-h-914      1.0     0.747117      0.188196      0.258202 Zn
   Zn-h-915      1.0     0.710328      0.231484      0.199207 Zn
   Zn-h-916      1.0     0.688190      0.231484      0.163388 Zn
   Zn-h-917      1.0     0.710328      0.231484      0.411875 Zn
   Zn-h-918      1.0     0.728566      0.244603      0.376056 Zn
   Zn-h-919      1.0     0.688190      0.231484      0.376055 Zn
   Zn-h-920      1.0     0.634023      0.287270      0.140664 Zn
   Zn-h-921      1.0     0.669592      0.287270      0.330789 Zn
   Zn-h-922      1.0     0.593286      0.231484      0.272245 Zn
   Zn-h-923      1.0     0.516267      0.287310      0.212958 Zn
   Zn-h-924      1.0     0.556497      0.274298      0.213252 Zn
   Zn-h-925      1.0     0.534178      0.274298      0.177138 Zn
   Zn-h-926      1.0     0.552451      0.286753      0.353309 Zn
   Zn-h-927      1.0     0.534393      0.273634      0.389423 Zn
   Zn-h-928      1.0     0.527700      0.252686      0.353309 Zn
   Zn-h-929      1.0     0.556497      0.274298      0.425919 Zn
   Zn-h-930      1.0     0.516449      0.287310      0.425919 Zn
   Zn-h-931      1.0     0.610903      0.132798      0.448167 Zn
   Zn-h-932      1.0     0.586152      0.166865      0.448167 Zn
   Zn-h-933      1.0     0.574993      0.132518      0.470487 Zn
   Zn-h-934      1.0     0.534178      0.188196      0.177138 Zn
   Zn-h-935      1.0     0.516267      0.175184      0.212958 Zn
   Zn-h-936      1.0     0.556497      0.188196      0.213252 Zn
   Zn-h-937      1.0     0.534393      0.188860      0.389423 Zn
   Zn-h-938      1.0     0.527553      0.209915      0.353603 Zn
   Zn-h-939      1.0     0.552451      0.175741      0.353309 Zn
   Zn-h-940      1.0     0.516449      0.175184      0.425919 Zn
   Zn-h-941      1.0     0.534393      0.188860      0.602091 Zn
   Zn-h-942      1.0     0.527553      0.209915      0.566270 Zn
   Zn-h-943      1.0     0.552451      0.175741      0.565976 Zn
   Zn-h-944      1.0     0.497717      0.231591      0.330811 Zn
   Zn-h-945      1.0     0.409595      0.252686      0.426302 Zn
   Zn-h-946      1.0     0.438904      0.273634      0.448439 Zn
   Zn-h-947      1.0     0.398527      0.286753      0.448439 Zn
   Zn-h-948      1.0     0.409595      0.252686      0.638969 Zn
   Zn-h-949      1.0     0.398527      0.286753      0.661106 Zn
   Zn-h-950      1.0     0.458587      0.133035      0.332950 Zn
   Zn-h-951      1.0     0.468696      0.166713      0.310552 Zn
   Zn-h-952      1.0     0.497071      0.146864      0.330218 Zn
   Zn-h-953      1.0     0.468298      0.166865      0.521005 Zn
   Zn-h-954      1.0     0.457230      0.132798      0.543143 Zn
   Zn-h-955      1.0     0.493252      0.132518      0.521005 Zn
   Zn-h-956      1.0     0.398527      0.175741      0.448439 Zn
   Zn-h-957      1.0     0.409924      0.209915      0.426302 Zn
   Zn-h-958      1.0     0.438904      0.188860      0.448439 Zn
   Zn-h-959      1.0     0.409924      0.209915      0.638969 Zn
   Zn-h-960      1.0     0.379664      0.233454      0.404453 Zn
   Zn-h-961      1.0     0.358427      0.232882      0.368582 Zn
   Zn-h-962      1.0     0.340210      0.244296      0.402105 Zn
   Zn-h-963      1.0     0.351109      0.252301      0.543275 Zn
   Zn-h-964      1.0     0.351109      0.210193      0.543275 Zn
   Zn-h-965      1.0     0.380325      0.231075      0.565594 Zn
   Zn-h-966      1.0     0.358167      0.231484      0.580021 Zn
   Zn-h-967      1.0     0.340110      0.244603      0.616134 Zn
   Zn-h-968      1.0     0.380304      0.231484      0.615840 Zn
   Zn-h-969      1.0     0.350705      0.210193      0.756192 Zn
   Zn-h-970      1.0     0.350705      0.252301      0.756192 Zn
   Zn-h-971      1.0     0.357602      0.231075      0.792306 Zn
   Zn-h-972      1.0     0.827314      0.163243      0.260272 Zn
   Zn-h-973      1.0     0.866973      0.176057      0.259297 Zn
   Zn-h-974      1.0     0.851343      0.162878      0.293472 Zn
   Zn-h-975      1.0     0.797952      0.184576      0.237843 Zn
   Zn-h-976      1.0     0.809568      0.217764      0.215445 Zn
   Zn-h-977      1.0     0.774946      0.218385      0.235110 Zn
   Zn-h-978      1.0     0.770062      0.117234      0.162108 Zn
   Zn-h-979      1.0     0.791299      0.117806      0.197978 Zn
   Zn-h-980      1.0     0.809516      0.106391      0.164457 Zn
   Zn-h-981      1.0     0.769401      0.119614      0.213634 Zn
   Zn-h-982      1.0     0.798379      0.140668      0.235771 Zn
   Zn-h-983      1.0     0.739802      0.140773      0.140260 Zn
   Zn-h-984      1.0     0.750962      0.175119      0.330608 Zn
   Zn-h-985      1.0     0.710823      0.161828      0.330789 Zn
   Zn-h-986      1.0     0.739802      0.140773      0.352928 Zn
   Zn-h-987      1.0     0.692497      0.217890      0.236086 Zn
   Zn-h-988      1.0     0.656474      0.218170      0.258224 Zn
   Zn-h-989      1.0     0.681428      0.183824      0.258224 Zn
   Zn-h-990      1.0     0.652135      0.204813      0.235500 Zn
   Zn-h-991      1.0     0.652135      0.119481      0.235500 Zn
   Zn-h-992      1.0     0.681406      0.140668      0.308066 Zn
   Zn-h-993      1.0     0.674565      0.119614      0.272245 Zn
   Zn-h-994      1.0     0.651863      0.119203      0.448711 Zn
   Zn-h-995      1.0     0.622174      0.140773      0.212958 Zn
   Zn-h-996      1.0     0.597276      0.174946      0.213252 Zn
   Zn-h-997      1.0     0.615334      0.161828      0.177138 Zn
   Zn-h-998      1.0     0.633459      0.175503      0.353603 Zn
   Zn-h-999      1.0     0.593229      0.162492      0.353309 Zn
   Zn-h-1000     1.0     0.615550      0.162492      0.389423 Zn
   Zn-h-1001     1.0     0.622027      0.140880      0.425919 Zn
   Zn-h-1002     1.0     0.633459      0.175503      0.566270 Zn
   Zn-h-1003     1.0     0.615550      0.162492      0.602091 Zn
   Zn-h-1004     1.0     0.593082      0.162384      0.566270 Zn
   Zn-h-1005     1.0     0.563574      0.183824      0.331061 Zn
   Zn-h-1006     1.0     0.574734      0.218170      0.308742 Zn
   Zn-h-1007     1.0     0.538824      0.217890      0.331061 Zn
   Zn-h-1008     1.0     0.563574      0.183824      0.543729 Zn
   Zn-h-1009     1.0     0.538915      0.218170      0.543547 Zn
   Zn-h-1010     1.0     0.574734      0.218170      0.521409 Zn
   Zn-h-1011     1.0     0.556769      0.119096      0.506983 Zn
   Zn-h-1012     1.0     0.574679      0.106085      0.471163 Zn
   Zn-h-1013     1.0     0.497570      0.162108      0.462461 Zn
   Zn-h-1014     1.0     0.504614      0.140773      0.498281 Zn
   Zn-h-1015     1.0     0.479660      0.175119      0.498281 Zn
   Zn-h-1016     1.0     0.520316      0.162384      0.498281 Zn
   Zn-h-1017     1.0     0.457343      0.217653      0.756192 Zn
   Zn-h-1018     1.0     0.432592      0.183586      0.756192 Zn
   Zn-h-1019     1.0     0.439489      0.204813      0.792306 Zn
   Zn-h-1020     1.0     0.461536      0.119203      0.403173 Zn
   Zn-h-1021     1.0     0.439399      0.119203      0.367353 Zn
   Zn-h-1022     1.0     0.421160      0.106085      0.403173 Zn
   Zn-h-1023     1.0     0.439399      0.119203      0.580021 Zn
   Zn-h-1024     1.0     0.438834      0.119614      0.792306 Zn
   Zn-h-1025     1.0     0.402610      0.162492      0.521027 Zn
   Zn-h-1026     1.0     0.380290      0.162492      0.484913 Zn
   Zn-h-1027     1.0     0.362562      0.175503      0.521027 Zn
   Zn-h-1028     1.0     0.373665      0.140773      0.661378 Zn
   Zn-h-1029     1.0     0.398562      0.174946      0.661084 Zn
   Zn-h-1030     1.0     0.380506      0.161828      0.697198 Zn
   Zn-h-1031     1.0     0.362437      0.175119      0.733945 Zn
   Zn-h-1032     1.0     0.373665      0.140773      0.874046 Zn
   Zn-h-1033     1.0     0.398619      0.175119      0.874046 Zn
   Zn-h-1034     1.0     0.304699      0.217653      0.640725 Zn
   Zn-h-1035     1.0     0.314809      0.183975      0.618327 Zn
   Zn-h-1036     1.0     0.338944      0.216873      0.615792 Zn
   Zn-h-1037     1.0     0.343183      0.203824      0.637993 Zn
   Zn-h-1038     1.0     0.303342      0.217890      0.850918 Zn
   Zn-h-1039     1.0     0.314411      0.183824      0.828780 Zn
   Zn-h-1040     1.0     0.339456      0.217890      0.828598 Zn
   Zn-h-1041     1.0     0.343796      0.119760      0.638655 Zn
   Zn-h-1042     1.0     0.285015      0.161828      0.756214 Zn
   Zn-h-1043     1.0     0.256037      0.140773      0.734077 Zn
   Zn-h-1044     1.0     0.225777      0.117234      0.712228 Zn
   Zn-h-1045     1.0     0.204539      0.117806      0.676358 Zn
   Zn-h-1046     1.0     0.186322      0.106391      0.709879 Zn
   Zn-h-1047     1.0     0.197221      0.140495      0.851050 Zn
   Zn-h-1048     1.0     0.226438      0.119614      0.873369 Zn
   Zn-h-1049     1.0     0.203714      0.119614      0.887414 Zn
   Zn-h-1050     1.0     0.656169      0.106085      0.308742 Zn
   Zn-h-1051     1.0     0.620055      0.106085      0.331061 Zn
   Zn-h-1052     1.0     0.656092      0.105847      0.521005 Zn
   Zn-h-1053     1.0     0.538294      0.106020      0.543275 Zn
   Zn-h-1054     1.0     0.502169      0.105847      0.616134 Zn
   Zn-h-1055     1.0     0.538169      0.106403      0.756192 Zn
   Zn-h-1056     1.0     0.385026      0.106363      0.638655 Zn
   Zn-h-1057     1.0     0.420847      0.106363      0.616516 Zn
   Zn-h-1058     1.0     0.385026      0.106363      0.851322 Zn
   Zn-h-1059     1.0     0.420847      0.106363      0.829184 Zn
   Zn-h-1060     1.0     0.267272      0.106403      0.710948 Zn
   Zn-h-1061     1.0     0.303454      0.105847      0.851300 Zn
   Zn-h-1062     1.0     0.871476      0.364729      0.140393 Zn
   Zn-h-1063     1.0     0.860112      0.398796      0.162712 Zn
   Zn-h-1064     1.0     0.896227      0.398796      0.140393 Zn
   Zn-h-1065     1.0     0.871148      0.321401      0.140641 Zn
   Zn-h-1066     1.0     0.841820      0.343398      0.118144 Zn
   Zn-h-1067     1.0     0.801773      0.356409      0.118144 Zn
   Zn-h-1068     1.0     0.819265      0.342880      0.294315 Zn
   Zn-h-1069     1.0     0.812424      0.321826      0.258496 Zn
   Zn-h-1070     1.0     0.812368      0.364107      0.258202 Zn
   Zn-h-1071     1.0     0.800217      0.246638      0.118394 Zn
   Zn-h-1072     1.0     0.840135      0.258659      0.118767 Zn
   Zn-h-1073     1.0     0.754028      0.321721      0.213634 Zn
   Zn-h-1074     1.0     0.742868      0.287374      0.235953 Zn
   Zn-h-1075     1.0     0.783007      0.300666      0.235771 Zn
   Zn-h-1076     1.0     0.684089      0.356026      0.140845 Zn
   Zn-h-1077     1.0     0.724227      0.342734      0.140664 Zn
   Zn-h-1078     1.0     0.695248      0.321679      0.118526 Zn
   Zn-h-1079     1.0     0.695450      0.364280      0.118122 Zn
   Zn-h-1080     1.0     0.695450      0.321826      0.330789 Zn
   Zn-h-1081     1.0     0.724429      0.342880      0.352928 Zn
   Zn-h-1082     1.0     0.695212      0.364107      0.330608 Zn
   Zn-h-1083     1.0     0.823785      0.286990      0.235367 Zn
   Zn-h-1084     1.0     0.884358      0.130829      0.118394 Zn
   Zn-h-1085     1.0     0.895731      0.166713      0.259297 Zn
   Zn-h-1086     1.0     0.842168      0.188860      0.199207 Zn
   Zn-h-1087     1.0     0.860281      0.175568      0.163388 Zn
   Zn-h-1088     1.0     0.835327      0.209915      0.163388 Zn
   Zn-h-1089     1.0     0.823862      0.175741      0.235771 Zn
   Zn-h-1090     1.0     0.782071      0.233454      0.154686 Zn
   Zn-h-1091     1.0     0.804656      0.232882      0.189724 Zn
   Zn-h-1092     1.0     0.766526      0.244296      0.191025 Zn
   Zn-h-1093     1.0     0.706225      0.286990      0.257820 Zn
   Zn-h-1094     1.0     0.717294      0.252923      0.235681 Zn
   Zn-h-1095     1.0     0.742666      0.286753      0.448417 Zn
   Zn-h-1096     1.0     0.717915      0.252686      0.448417 Zn
   Zn-h-1097     1.0     0.776074      0.166865      0.118122 Zn
   Zn-h-1098     1.0     0.765005      0.132798      0.140260 Zn
   Zn-h-1099     1.0     0.801028      0.132518      0.118122 Zn
   Zn-h-1100     1.0     0.717371      0.209808      0.236086 Zn
   Zn-h-1101     1.0     0.717768      0.209915      0.448711 Zn
   Zn-h-1102     1.0     0.665942      0.231484      0.177138 Zn
   Zn-h-1103     1.0     0.647885      0.244603      0.213252 Zn
   Zn-h-1104     1.0     0.688080      0.231484      0.212958 Zn
   Zn-h-1105     1.0     0.665378      0.231075      0.389423 Zn
   Zn-h-1106     1.0     0.658480      0.210193      0.353309 Zn
   Zn-h-1107     1.0     0.658480      0.252301      0.353309 Zn
   Zn-h-1108     1.0     0.687933      0.231591      0.425919 Zn
   Zn-h-1109     1.0     0.600140      0.209915      0.521410 Zn
   Zn-h-1110     1.0     0.629119      0.188860      0.543547 Zn
   Zn-h-1111     1.0     0.588743      0.175741      0.543547 Zn
   Zn-h-1112     1.0     0.846690      0.218170      0.353331 Zn
   Zn-h-1113     1.0     0.882509      0.218170      0.331194 Zn
   Zn-h-1114     1.0     0.871644      0.183824      0.353331 Zn
   Zn-h-1115     1.0     0.866211      0.117645      0.154686 Zn
   Zn-h-1116     1.0     0.872647      0.139301      0.189724 Zn
   Zn-h-1117     1.0     0.865647      0.117234      0.316767 Zn
   Zn-h-1118     1.0     0.843061      0.117806      0.281730 Zn
   Zn-h-1119     1.0     0.881190      0.106391      0.280427 Zn
   Zn-h-1120     1.0     0.805345      0.162108      0.272245 Zn
   Zn-h-1121     1.0     0.812390      0.140773      0.308066 Zn
   Zn-h-1122     1.0     0.787436      0.175119      0.308066 Zn
   Zn-h-1123     1.0     0.823953      0.175119      0.448711 Zn
   Zn-h-1124     1.0     0.727433      0.217653      0.211181 Zn
   Zn-h-1125     1.0     0.751987      0.183975      0.212155 Zn
   Zn-h-1126     1.0     0.747086      0.203824      0.177982 Zn
   Zn-h-1127     1.0     0.766397      0.217653      0.355380 Zn
   Zn-h-1128     1.0     0.741843      0.183975      0.354405 Zn
   Zn-h-1129     1.0     0.746742      0.203824      0.388580 Zn
   Zn-h-1130     1.0     0.728782      0.216873      0.374859 Zn
   Zn-h-1131     1.0     0.753789      0.183824      0.426169 Zn
   Zn-h-1132     1.0     0.764950      0.218170      0.403849 Zn
   Zn-h-1133     1.0     0.729039      0.217890      0.426169 Zn
   Zn-h-1134     1.0     0.746845      0.119096      0.177138 Zn
   Zn-h-1135     1.0     0.747060      0.119760      0.389423 Zn
   Zn-h-1136     1.0     0.747060      0.119761      0.602091 Zn
   Zn-h-1137     1.0     0.740220      0.140815      0.566270 Zn
   Zn-h-1138     1.0     0.670337      0.175503      0.330811 Zn
   Zn-h-1139     1.0     0.651752      0.119203      0.498281 Zn
   Zn-h-1140     1.0     0.629614      0.119203      0.462461 Zn
   Zn-h-1141     1.0     0.611375      0.106085      0.498281 Zn
   Zn-h-1142     1.0     0.570835      0.162384      0.580021 Zn
   Zn-h-1143     1.0     0.592825      0.162492      0.616134 Zn
   Zn-h-1144     1.0     0.552778      0.175503      0.616134 Zn
   Zn-h-1145     1.0     0.570270      0.161975      0.792306 Zn
   Zn-h-1146     1.0     0.563429      0.140920      0.756486 Zn
   Zn-h-1147     1.0     0.493998      0.106085      0.521027 Zn
   Zn-h-1148     1.0     0.512054      0.119203      0.484913 Zn
   Zn-h-1149     1.0     0.534046      0.119096      0.521027 Zn
   Zn-h-1150     1.0     0.505032      0.140815      0.711624 Zn
   Zn-h-1151     1.0     0.534012      0.119761      0.733763 Zn
   Zn-h-1152     1.0     0.475231      0.161828      0.851322 Zn
   Zn-h-1153     1.0     0.446253      0.140773      0.829184 Zn
   Zn-h-1154     1.0     0.434855      0.174946      0.851322 Zn
   Zn-h-1155     1.0     0.809857      0.104323      0.212155 Zn
   Zn-h-1156     1.0     0.845945      0.106403      0.353309 Zn
   Zn-h-1157     1.0     0.846385      0.106085      0.403849 Zn
   Zn-h-1158     1.0     0.810270      0.106085      0.426169 Zn
   Zn-h-1159     1.0     0.692802      0.106363      0.448439 Zn
   Zn-h-1160     1.0     0.728621      0.106363      0.426302 Zn
   Zn-h-1161     1.0     0.728621      0.106363      0.638969 Zn
   Zn-h-1162     1.0     0.574768      0.106020      0.520733 Zn
   Zn-h-1163     1.0     0.575242      0.106363      0.733763 Zn
   Zn-h-1164     1.0     0.457230      0.106085      0.755810 Zn
   Zn-h-1165     1.0     0.493343      0.106085      0.733491 Zn
   Zn-h-1166     1.0     0.896518      0.286753      0.353331 Zn
   Zn-h-1167     1.0     0.896518      0.175741      0.140664 Zn
   Zn-h-1168     1.0     0.896518      0.175741      0.353331 Zn
   Zn-h-1169     1.0     0.849100      0.252301      0.448167 Zn
   Zn-h-1170     1.0     0.849100      0.210193      0.448167 Zn
   Zn-h-1171     1.0     0.878316      0.231075      0.470487 Zn
   Zn-h-1172     1.0     0.878280      0.162492      0.177138 Zn
   Zn-h-1173     1.0     0.860552      0.175503      0.213252 Zn
   Zn-h-1174     1.0     0.871656      0.140773      0.353603 Zn
   Zn-h-1175     1.0     0.878496      0.161828      0.389423 Zn
   Zn-h-1176     1.0     0.860552      0.175503      0.425919 Zn
   Zn-h-1177     1.0     0.871656      0.140773      0.566270 Zn
   Zn-h-1178     1.0     0.896554      0.174946      0.565976 Zn
   Zn-h-1179     1.0     0.878496      0.161828      0.602091 Zn
   Zn-h-1180     1.0     0.871148      0.183201      0.565976 Zn
   Zn-h-1181     1.0     0.812479      0.183586      0.521410 Zn
   Zn-h-1182     1.0     0.801410      0.217653      0.543547 Zn
   Zn-h-1183     1.0     0.841695      0.204813      0.543729 Zn
   Zn-h-1184     1.0     0.841695      0.119481      0.331061 Zn
   Zn-h-1185     1.0     0.841988      0.119614      0.543143 Zn
   Zn-h-1186     1.0     0.783007      0.161828      0.448439 Zn
   Zn-h-1187     1.0     0.754028      0.140773      0.426302 Zn
   Zn-h-1188     1.0     0.742630      0.174946      0.448439 Zn
   Zn-h-1189     1.0     0.754230      0.140920      0.638565 Zn
   Zn-h-1190     1.0     0.783209      0.161975      0.660702 Zn
   Zn-h-1191     1.0     0.697527      0.141248      0.755942 Zn
   Zn-h-1192     1.0     0.723746      0.118507      0.777742 Zn
   Zn-h-1193     1.0     0.701545      0.118507      0.791462 Zn
   Zn-h-1194     1.0     0.882927      0.106085      0.331061 Zn
   Zn-h-1195     1.0     0.883018      0.106363      0.543547 Zn
   Zn-h-1196     1.0     0.765005      0.106085      0.565594 Zn
   Zn-h-1197     1.0     0.801119      0.106085      0.543275 Zn
   Zn-h-1198     1.0     0.765264      0.106403      0.615840 Zn
   Zn-h-1199     1.0     0.801446      0.105847      0.756192 Zn
   Zn-h-1200     1.0     0.647522      0.105847      0.851322 Zn
   Zn-h-1201     1.0     0.176009      0.705102      0.104099 Zn
   Zn-h-1202     1.0     0.146704      0.614432      0.162712 Zn
   Zn-h-1203     1.0     0.117815      0.593099      0.140393 Zn
   Zn-h-1204     1.0     0.157863      0.580086      0.140393 Zn
   Zn-h-1205     1.0     0.226166      0.774137      0.104099 Zn
   Zn-h-1206     1.0     0.102114      0.795018      0.140393 Zn
   Zn-h-1207     1.0     0.131330      0.774137      0.162712 Zn
   Zn-h-1208     1.0     0.102114      0.752910      0.140393 Zn
   Zn-h-1209     1.0     0.308053      0.747530      0.104099 Zn
   Zn-h-1210     1.0     0.308053      0.662199      0.104099 Zn
   Zn-h-1211     1.0     0.183270      0.726541      0.140393 Zn
   Zn-h-1212     1.0     0.208020      0.760607      0.140393 Zn
   Zn-h-1213     1.0     0.183597      0.683425      0.140641 Zn
   Zn-h-1214     1.0     0.208347      0.649359      0.140641 Zn
   Zn-h-1215     1.0     0.153761      0.705102      0.117850 Zn
   Zn-h-1216     1.0     0.131059      0.704692      0.294315 Zn
   Zn-h-1217     1.0     0.124218      0.726091      0.258496 Zn
   Zn-h-1218     1.0     0.124217      0.683637      0.258496 Zn
   Zn-h-1219     1.0     0.249126      0.636109      0.140641 Zn
   Zn-h-1220     1.0     0.289174      0.649121      0.140641 Zn
   Zn-h-1221     1.0     0.219471      0.657441      0.118394 Zn
   Zn-h-1222     1.0     0.194721      0.691508      0.118394 Zn
   Zn-h-1223     1.0     0.249251      0.550392      0.140393 Zn
   Zn-h-1224     1.0     0.289299      0.537381      0.140393 Zn
   Zn-h-1225     1.0     0.219743      0.614285      0.117850 Zn
   Zn-h-1226     1.0     0.190200      0.592821      0.258496 Zn
   Zn-h-1227     1.0     0.212337      0.592821      0.294315 Zn
   Zn-h-1228     1.0     0.230576      0.579702      0.258496 Zn
   Zn-h-1229     1.0     0.154165      0.635725      0.199207 Zn
   Zn-h-1230     1.0     0.172075      0.648737      0.163388 Zn
   Zn-h-1231     1.0     0.154165      0.633290      0.411875 Zn
   Zn-h-1232     1.0     0.172101      0.647028      0.376838 Zn
   Zn-h-1233     1.0     0.147963      0.615382      0.375535 Zn
   Zn-h-1234     1.0     0.132623      0.636497      0.375535 Zn
   Zn-h-1235     1.0     0.112821      0.691787      0.118122 Zn
   Zn-h-1236     1.0     0.112822      0.691787      0.330789 Zn
   Zn-h-1237     1.0     0.172075      0.537381      0.163388 Zn
   Zn-h-1238     1.0     0.154165      0.550392      0.199207 Zn
   Zn-h-1239     1.0     0.147268      0.571619      0.163094 Zn
   Zn-h-1240     1.0     0.171852      0.537036      0.213634 Zn
   Zn-h-1241     1.0     0.160691      0.571382      0.235953 Zn
   Zn-h-1242     1.0     0.136031      0.537036      0.235771 Zn
   Zn-h-1243     1.0     0.117433      0.592821      0.190506 Zn
   Zn-h-1244     1.0     0.112821      0.494329      0.118122 Zn
   Zn-h-1245     1.0     0.370531      0.536931      0.140393 Zn
   Zn-h-1246     1.0     0.330392      0.523639      0.140573 Zn
   Zn-h-1247     1.0     0.359370      0.502585      0.162712 Zn
   Zn-h-1248     1.0     0.301031      0.460198      0.118144 Zn
   Zn-h-1249     1.0     0.301031      0.502307      0.118144 Zn
   Zn-h-1250     1.0     0.241847      0.545013      0.235953 Zn
   Zn-h-1251     1.0     0.241609      0.502731      0.235771 Zn
   Zn-h-1252     1.0     0.212630      0.523786      0.213634 Zn
   Zn-h-1253     1.0     0.194506      0.579702      0.118526 Zn
   Zn-h-1254     1.0     0.183438      0.545635      0.140664 Zn
   Zn-h-1255     1.0     0.183360      0.545397      0.352928 Zn
   Zn-h-1256     1.0     0.194429      0.579464      0.330789 Zn
   Zn-h-1257     1.0     0.154143      0.566625      0.330608 Zn
   Zn-h-1258     1.0     0.241181      0.458824      0.237843 Zn
   Zn-h-1259     1.0     0.252799      0.425635      0.215445 Zn
   Zn-h-1260     1.0     0.218176      0.425015      0.235110 Zn
   Zn-h-1261     1.0     0.213936      0.438064      0.212909 Zn
   Zn-h-1262     1.0     0.183032      0.502626      0.140260 Zn
   Zn-h-1263     1.0     0.183032      0.502626      0.352928 Zn
   Zn-h-1264     1.0     0.154143      0.481292      0.330608 Zn
   Zn-h-1265     1.0     0.194191      0.468281      0.330608 Zn
   Zn-h-1266     1.0     0.117794      0.523786      0.272245 Zn
   Zn-h-1267     1.0     0.124635      0.545185      0.308066 Zn
   Zn-h-1268     1.0     0.124635      0.502731      0.308066 Zn
   Zn-h-1269     1.0     0.117229      0.524197      0.484530 Zn
   Zn-h-1270     1.0     0.124657      0.459576      0.258224 Zn
   Zn-h-1271     1.0     0.135726      0.425509      0.236086 Zn
   Zn-h-1272     1.0     0.117558      0.438202      0.484530 Zn
   Zn-h-1273     1.0     0.110940      0.459814      0.448417 Zn
   Zn-h-1274     1.0     0.124580      0.459814      0.470487 Zn
   Zn-h-1275     1.0     0.205281      0.390926      0.258224 Zn
   Zn-h-1276     1.0     0.176303      0.412326      0.236086 Zn
   Zn-h-1277     1.0     0.205281      0.433380      0.258224 Zn
   Zn-h-1278     1.0     0.205483      0.433526      0.470487 Zn
   Zn-h-1279     1.0     0.205281      0.390926      0.470891 Zn
   Zn-h-1280     1.0     0.198461      0.411916      0.484530 Zn
   Zn-h-1281     1.0     0.216518      0.425509      0.448417 Zn
   Zn-h-1282     1.0     0.216643      0.399181      0.448167 Zn
   Zn-h-1283     1.0     0.116655      0.455956      0.355380 Zn
   Zn-h-1284     1.0     0.156316      0.468768      0.354405 Zn
   Zn-h-1285     1.0     0.140684      0.455591      0.388580 Zn
   Zn-h-1286     1.0     0.147545      0.434476      0.374859 Zn
   Zn-h-1287     1.0     0.146739      0.475913      0.426169 Zn
   Zn-h-1288     1.0     0.117522      0.454686      0.403849 Zn
   Zn-h-1289     1.0     0.117815      0.369486      0.353060 Zn
   Zn-h-1290     1.0     0.157863      0.356474      0.353060 Zn
   Zn-h-1291     1.0     0.146704      0.390821      0.375379 Zn
   Zn-h-1292     1.0     0.122064      0.356409      0.426169 Zn
   Zn-h-1293     1.0     0.158101      0.356647      0.403445 Zn
   Zn-h-1294     1.0     0.140247      0.369619      0.389806 Zn
   Zn-h-1295     1.0     0.146739      0.348393      0.426169 Zn
   Zn-h-1296     1.0     0.117725      0.369766      0.403445 Zn
   Zn-h-1297     1.0     0.110173      0.321826      0.448439 Zn
   Zn-h-1298     1.0     0.110173      0.364280      0.448439 Zn
   Zn-h-1299     1.0     0.110406      0.322182      0.658892 Zn
   Zn-h-1300     1.0     0.121695      0.354918      0.639226 Zn
   Zn-h-1301     1.0     0.438834      0.704692      0.104099 Zn
   Zn-h-1302     1.0     0.314781      0.725918      0.140393 Zn
   Zn-h-1303     1.0     0.314781      0.683810      0.140393 Zn
   Zn-h-1304     1.0     0.244878      0.760543      0.118394 Zn
   Zn-h-1305     1.0     0.284924      0.747530      0.118394 Zn
   Zn-h-1306     1.0     0.284924      0.662199      0.118394 Zn
   Zn-h-1307     1.0     0.244878      0.649186      0.118394 Zn
   Zn-h-1308     1.0     0.253978      0.682168      0.257216 Zn
   Zn-h-1309     1.0     0.261084      0.662147      0.293086 Zn
   Zn-h-1310     1.0     0.255858      0.641294      0.259564 Zn
   Zn-h-1311     1.0     0.197459      0.683637      0.213230 Zn
   Zn-h-1312     1.0     0.197459      0.726091      0.213230 Zn
   Zn-h-1313     1.0     0.226438      0.704692      0.235367 Zn
   Zn-h-1314     1.0     0.136406      0.683532      0.332474 Zn
   Zn-h-1315     1.0     0.165798      0.663157      0.353899 Zn
   Zn-h-1316     1.0     0.128443      0.649359      0.353651 Zn
   Zn-h-1317     1.0     0.139544      0.641294      0.331451 Zn
   Zn-h-1318     1.0     0.520113      0.592821      0.104099 Zn
   Zn-h-1319     1.0     0.395937      0.657441      0.140393 Zn
   Zn-h-1320     1.0     0.420688      0.691508      0.140393 Zn
   Zn-h-1321     1.0     0.384777      0.691787      0.162712 Zn
   Zn-h-1322     1.0     0.326052      0.649121      0.117850 Zn
   Zn-h-1323     1.0     0.337337      0.614390      0.258496 Zn
   Zn-h-1324     1.0     0.344178      0.635445      0.294315 Zn
   Zn-h-1325     1.0     0.362291      0.648737      0.258496 Zn
   Zn-h-1326     1.0     0.303037      0.691787      0.213230 Zn
   Zn-h-1327     1.0     0.267014      0.691508      0.235367 Zn
   Zn-h-1328     1.0     0.278084      0.657441      0.213230 Zn
   Zn-h-1329     1.0     0.325773      0.537381      0.117850 Zn
   Zn-h-1330     1.0     0.278105      0.614285      0.163388 Zn
   Zn-h-1331     1.0     0.284946      0.593232      0.199207 Zn
   Zn-h-1332     1.0     0.278105      0.571831      0.163388 Zn
   Zn-h-1333     1.0     0.283516      0.591262      0.411875 Zn
   Zn-h-1334     1.0     0.277080      0.612918      0.376838 Zn
   Zn-h-1335     1.0     0.302829      0.581194      0.375535 Zn
   Zn-h-1336     1.0     0.278007      0.573128      0.375535 Zn
   Zn-h-1337     1.0     0.219380      0.614497      0.331194 Zn
   Zn-h-1338     1.0     0.158503      0.658193      0.448167 Zn
   Zn-h-1339     1.0     0.183731      0.691382      0.447793 Zn
   Zn-h-1340     1.0     0.150658      0.692002      0.469967 Zn
   Zn-h-1341     1.0     0.208312      0.537553      0.140664 Zn
   Zn-h-1342     1.0     0.219380      0.571619      0.118526 Zn
   Zn-h-1343     1.0     0.219303      0.571382      0.330789 Zn
   Zn-h-1344     1.0     0.244348      0.537316      0.330608 Zn
   Zn-h-1345     1.0     0.208235      0.537316      0.352928 Zn
   Zn-h-1346     1.0     0.160893      0.614112      0.235500 Zn
   Zn-h-1347     1.0     0.149895      0.579702      0.308360 Zn
   Zn-h-1348     1.0     0.190090      0.592821      0.308066 Zn
   Zn-h-1349     1.0     0.167951      0.592821      0.272245 Zn
   Zn-h-1350     1.0     0.160489      0.572004      0.448417 Zn
   Zn-h-1351     1.0     0.167386      0.593232      0.484530 Zn
   Zn-h-1352     1.0     0.160489      0.614112      0.448417 Zn
   Zn-h-1353     1.0     0.132198      0.636862      0.211181 Zn
   Zn-h-1354     1.0     0.108169      0.636497      0.177982 Zn
   Zn-h-1355     1.0     0.101308      0.615382      0.191702 Zn
   Zn-h-1356     1.0     0.108607      0.635592      0.389423 Zn
   Zn-h-1357     1.0     0.101710      0.614710      0.353309 Zn
   Zn-h-1358     1.0     0.101710      0.656818      0.353309 Zn
   Zn-h-1359     1.0     0.102150      0.614390      0.403849 Zn
   Zn-h-1360     1.0     0.131037      0.635725      0.426169 Zn
   Zn-h-1361     1.0     0.131037      0.550392      0.213502 Zn
   Zn-h-1362     1.0     0.101821      0.571619      0.191182 Zn
   Zn-h-1363     1.0     0.501967      0.579637      0.140393 Zn
   Zn-h-1364     1.0     0.491135      0.545397      0.162712 Zn
   Zn-h-1365     1.0     0.461919      0.566625      0.140393 Zn
   Zn-h-1366     1.0     0.490806      0.502626      0.162712 Zn
   Zn-h-1367     1.0     0.461919      0.481292      0.140393 Zn
   Zn-h-1368     1.0     0.501967      0.468281      0.140393 Zn
   Zn-h-1369     1.0     0.432467      0.545013      0.118144 Zn
   Zn-h-1370     1.0     0.432411      0.502731      0.117850 Zn
   Zn-h-1371     1.0     0.425005      0.524196      0.294315 Zn
   Zn-h-1372     1.0     0.443061      0.537316      0.258202 Zn
   Zn-h-1373     1.0     0.402867      0.524196      0.258496 Zn
   Zn-h-1374     1.0     0.382788      0.581239      0.162108 Zn
   Zn-h-1375     1.0     0.365942      0.568293      0.197978 Zn
   Zn-h-1376     1.0     0.344496      0.566819      0.164457 Zn
   Zn-h-1377     1.0     0.359836      0.545705      0.164457 Zn
   Zn-h-1378     1.0     0.384721      0.579702      0.213634 Zn
   Zn-h-1379     1.0     0.373358      0.545635      0.235953 Zn
   Zn-h-1380     1.0     0.348608      0.579702      0.235953 Zn
   Zn-h-1381     1.0     0.327414      0.621470      0.332474 Zn
   Zn-h-1382     1.0     0.291659      0.622262      0.353899 Zn
   Zn-h-1383     1.0     0.313770      0.589142      0.353651 Zn
   Zn-h-1384     1.0     0.434453      0.458824      0.118394 Zn
   Zn-h-1385     1.0     0.409226      0.425635      0.118767 Zn
   Zn-h-1386     1.0     0.366553      0.480909      0.199207 Zn
   Zn-h-1387     1.0     0.344087      0.481015      0.163388 Zn
   Zn-h-1388     1.0     0.384463      0.467896      0.163388 Zn
   Zn-h-1389     1.0     0.373358      0.502282      0.235953 Zn
   Zn-h-1390     1.0     0.314399      0.502585      0.190506 Zn
   Zn-h-1391     1.0     0.307558      0.523639      0.154686 Zn
   Zn-h-1392     1.0     0.289445      0.536931      0.190506 Zn
   Zn-h-1393     1.0     0.266800      0.579702      0.235500 Zn
   Zn-h-1394     1.0     0.248575      0.566625      0.272245 Zn
   Zn-h-1395     1.0     0.255472      0.545397      0.308360 Zn
   Zn-h-1396     1.0     0.230665      0.579637      0.308066 Zn
   Zn-h-1397     1.0     0.267127      0.579464      0.448417 Zn
   Zn-h-1398     1.0     0.242376      0.545397      0.448417 Zn
   Zn-h-1399     1.0     0.325739      0.425229      0.118526 Zn
   Zn-h-1400     1.0     0.314579      0.459576      0.140845 Zn
   Zn-h-1401     1.0     0.289919      0.425229      0.140664 Zn
   Zn-h-1402     1.0     0.314873      0.459576      0.353331 Zn
   Zn-h-1403     1.0     0.325739      0.425229      0.331194 Zn
   Zn-h-1404     1.0     0.289919      0.425229      0.353331 Zn
   Zn-h-1405     1.0     0.230665      0.468281      0.308066 Zn
   Zn-h-1406     1.0     0.248575      0.481292      0.272245 Zn
   Zn-h-1407     1.0     0.255619      0.502626      0.308066 Zn
   Zn-h-1408     1.0     0.267183      0.468281      0.448711 Zn
   Zn-h-1409     1.0     0.190075      0.524303      0.177138 Zn
   Zn-h-1410     1.0     0.190291      0.523639      0.389423 Zn
   Zn-h-1411     1.0     0.183450      0.502585      0.566270 Zn
   Zn-h-1412     1.0     0.190291      0.523639      0.602091 Zn
   Zn-h-1413     1.0     0.113204      0.579464      0.330879 Zn
   Zn-h-1414     1.0     0.113127      0.579702      0.543143 Zn
   Zn-h-1415     1.0     0.124195      0.545635      0.521005 Zn
   Zn-h-1416     1.0     0.196693      0.459814      0.213252 Zn
   Zn-h-1417     1.0     0.171885      0.425574      0.212958 Zn
   Zn-h-1418     1.0     0.189796      0.438586      0.177138 Zn
   Zn-h-1419     1.0     0.209626      0.425747      0.355380 Zn
   Zn-h-1420     1.0     0.185072      0.459425      0.354405 Zn
   Zn-h-1421     1.0     0.172011      0.426526      0.374859 Zn
   Zn-h-1422     1.0     0.189973      0.439576      0.388580 Zn
   Zn-h-1423     1.0     0.208179      0.425229      0.403849 Zn
   Zn-h-1424     1.0     0.197019      0.459576      0.426169 Zn
   Zn-h-1425     1.0     0.113442      0.468281      0.331061 Zn
   Zn-h-1426     1.0     0.131510      0.481572      0.506983 Zn
   Zn-h-1427     1.0     0.124669      0.502626      0.471163 Zn
   Zn-h-1428     1.0     0.149623      0.468281      0.471163 Zn
   Zn-h-1429     1.0     0.454514      0.475913      0.235953 Zn
   Zn-h-1430     1.0     0.425500      0.454539      0.213230 Zn
   Zn-h-1431     1.0     0.465876      0.467658      0.213230 Zn
   Zn-h-1432     1.0     0.454478      0.433485      0.235367 Zn
   Zn-h-1433     1.0     0.456549      0.390821      0.234088 Zn
   Zn-h-1434     1.0     0.427158      0.370445      0.212662 Zn
   Zn-h-1435     1.0     0.464513      0.356647      0.212909 Zn
   Zn-h-1436     1.0     0.395497      0.390926      0.140664 Zn
   Zn-h-1437     1.0     0.366518      0.412326      0.118526 Zn
   Zn-h-1438     1.0     0.395497      0.433380      0.140664 Zn
   Zn-h-1439     1.0     0.366518      0.412326      0.331194 Zn
   Zn-h-1440     1.0     0.348078      0.467831      0.235500 Zn
   Zn-h-1441     1.0     0.337248      0.433592      0.257820 Zn
   Zn-h-1442     1.0     0.308031      0.454819      0.235500 Zn
   Zn-h-1443     1.0     0.336851      0.433485      0.308066 Zn
   Zn-h-1444     1.0     0.311953      0.467658      0.308360 Zn
   Zn-h-1445     1.0     0.330010      0.454539      0.272245 Zn
   Zn-h-1446     1.0     0.337359      0.475913      0.308360 Zn
   Zn-h-1447     1.0     0.307907      0.455203      0.448417 Zn
   Zn-h-1448     1.0     0.347953      0.468216      0.448417 Zn
   Zn-h-1449     1.0     0.308031      0.369486      0.235500 Zn
   Zn-h-1450     1.0     0.337248      0.390714      0.257820 Zn
   Zn-h-1451     1.0     0.348078      0.356474      0.235500 Zn
   Zn-h-1452     1.0     0.334780      0.390821      0.309345 Zn
   Zn-h-1453     1.0     0.328760      0.370445      0.273474 Zn
   Zn-h-1454     1.0     0.312276      0.356647      0.306997 Zn
   Zn-h-1455     1.0     0.308031      0.369486      0.448167 Zn
   Zn-h-1456     1.0     0.337248      0.390714      0.470487 Zn
   Zn-h-1457     1.0     0.348078      0.356474      0.448167 Zn
   Zn-h-1458     1.0     0.278522      0.433380      0.212958 Zn
   Zn-h-1459     1.0     0.271682      0.412326      0.177138 Zn
   Zn-h-1460     1.0     0.278522      0.390926      0.212958 Zn
   Zn-h-1461     1.0     0.248979      0.411916      0.353603 Zn
   Zn-h-1462     1.0     0.271117      0.411916      0.389423 Zn
   Zn-h-1463     1.0     0.278579      0.433207      0.425919 Zn
   Zn-h-1464     1.0     0.248979      0.411916      0.566270 Zn
   Zn-h-1465     1.0     0.271117      0.411916      0.602091 Zn
   Zn-h-1466     1.0     0.289356      0.398796      0.566270 Zn
   Zn-h-1467     1.0     0.219471      0.433829      0.331061 Zn
   Zn-h-1468     1.0     0.230576      0.468216      0.471163 Zn
   Zn-h-1469     1.0     0.212666      0.455203      0.506983 Zn
   Zn-h-1470     1.0     0.190200      0.455097      0.471163 Zn
   Zn-h-1471     1.0     0.136031      0.510882      0.448439 Zn
   Zn-h-1472     1.0     0.171852      0.510882      0.426302 Zn
   Zn-h-1473     1.0     0.160985      0.476535      0.448439 Zn
   Zn-h-1474     1.0     0.146941      0.476535      0.638383 Zn
   Zn-h-1475     1.0     0.171602      0.510882      0.638565 Zn
   Zn-h-1476     1.0     0.135781      0.510882      0.660702 Zn
   Zn-h-1477     1.0     0.194721      0.356409      0.331061 Zn
   Zn-h-1478     1.0     0.219471      0.390476      0.331061 Zn
   Zn-h-1479     1.0     0.212666      0.369102      0.506983 Zn
   Zn-h-1480     1.0     0.230576      0.356091      0.471163 Zn
   Zn-h-1481     1.0     0.190347      0.369102      0.470869 Zn
   Zn-h-1482     1.0     0.219765      0.390476      0.543547 Zn
   Zn-h-1483     1.0     0.230834      0.356409      0.521409 Zn
   Zn-h-1484     1.0     0.160963      0.433380      0.498281 Zn
   Zn-h-1485     1.0     0.101732      0.433485      0.403173 Zn
   Zn-h-1486     1.0     0.113239      0.467658      0.543525 Zn
   Zn-h-1487     1.0     0.113296      0.467831      0.756486 Zn
   Zn-h-1488     1.0     0.171852      0.313424      0.426302 Zn
   Zn-h-1489     1.0     0.136031      0.313424      0.448439 Zn
   Zn-h-1490     1.0     0.160985      0.347770      0.448439 Zn
   Zn-h-1491     1.0     0.171206      0.314641      0.636494 Zn
   Zn-h-1492     1.0     0.136052      0.313849      0.658892 Zn
   Zn-h-1493     1.0     0.146162      0.346969      0.639226 Zn
   Zn-h-1494     1.0     0.101585      0.390714      0.403467 Zn
   Zn-h-1495     1.0     0.113239      0.356647      0.543525 Zn
   Zn-h-1496     1.0     0.101585      0.390714      0.616134 Zn
   Zn-h-1497     1.0     0.113239      0.356647      0.756192 Zn
   Zn-h-1498     1.0     0.300627      0.364107      0.331061 Zn
   Zn-h-1499     1.0     0.300389      0.321826      0.330879 Zn
   Zn-h-1500     1.0     0.271411      0.342880      0.308742 Zn
   Zn-h-1501     1.0     0.300627      0.364107      0.543729 Zn
   Zn-h-1502     1.0     0.300389      0.321826      0.543547 Zn
   Zn-h-1503     1.0     0.271411      0.342880      0.521409 Zn
   Zn-h-1504     1.0     0.242140      0.364492      0.448035 Zn
   Zn-h-1505     1.0     0.253208      0.398559      0.425897 Zn
   Zn-h-1506     1.0     0.212833      0.385439      0.425897 Zn
   Zn-h-1507     1.0     0.241811      0.321721      0.448035 Zn
   Zn-h-1508     1.0     0.212833      0.300666      0.425897 Zn
   Zn-h-1509     1.0     0.212923      0.300386      0.638383 Zn
   Zn-h-1510     1.0     0.176574      0.342880      0.367353 Zn
   Zn-h-1511     1.0     0.183415      0.321826      0.403173 Zn
   Zn-h-1512     1.0     0.183472      0.364107      0.403467 Zn
   Zn-h-1513     1.0     0.154018      0.343398      0.543525 Zn
   Zn-h-1514     1.0     0.194066      0.356409      0.543525 Zn
   Zn-h-1515     1.0     0.176574      0.342880      0.580021 Zn
   Zn-h-1516     1.0     0.183472      0.364107      0.616134 Zn
   Zn-h-1517     1.0     0.183415      0.321826      0.615840 Zn
   Zn-h-1518     1.0     0.176009      0.343291      0.792306 Zn
   Zn-h-1519     1.0     0.154018      0.343398      0.756192 Zn
   Zn-h-1520     1.0     0.194066      0.356409      0.756192 Zn
   Zn-h-1521     1.0     0.135726      0.398796      0.498957 Zn
   Zn-h-1522     1.0     0.124363      0.364729      0.521277 Zn
   Zn-h-1523     1.0     0.117342      0.385439      0.484913 Zn
   Zn-h-1524     1.0     0.133793      0.400332      0.660098 Zn
   Zn-h-1525     1.0     0.116947      0.387388      0.695970 Zn
   Zn-h-1526     1.0     0.135726      0.398796      0.711624 Zn
   Zn-h-1527     1.0     0.124363      0.364729      0.733945 Zn
   Zn-h-1528     1.0     0.154143      0.257680      0.543275 Zn
   Zn-h-1529     1.0     0.183360      0.278908      0.565594 Zn
   Zn-h-1530     1.0     0.194191      0.244668      0.543275 Zn
   Zn-h-1531     1.0     0.182421      0.280125      0.614064 Zn
   Zn-h-1532     1.0     0.157979      0.246365      0.615039 Zn
   Zn-h-1533     1.0     0.175342      0.257159      0.580864 Zn
   Zn-h-1534     1.0     0.193303      0.244109      0.594585 Zn
   Zn-h-1535     1.0     0.194462      0.243067      0.758263 Zn
   Zn-h-1536     1.0     0.154844      0.256013      0.757289 Zn
   Zn-h-1537     1.0     0.175236      0.257486      0.791462 Zn
   Zn-h-1538     1.0     0.124635      0.321574      0.520733 Zn
   Zn-h-1539     1.0     0.117794      0.300519      0.484913 Zn
   Zn-h-1540     1.0     0.117229      0.300109      0.697198 Zn
   Zn-h-1541     1.0     0.135468      0.286991      0.661378 Zn
   Zn-h-1542     1.0     0.207554      0.252579      0.732078 Zn
   Zn-h-1543     1.0     0.178163      0.272954      0.710652 Zn
   Zn-h-1544     1.0     0.215518      0.286753      0.710900 Zn
   Zn-h-1545     1.0     0.205677      0.208551      0.735833 Zn
   Zn-h-1546     1.0     0.176771      0.188529      0.713435 Zn
   Zn-h-1547     1.0     0.215518      0.175741      0.710900 Zn
   Zn-h-1548     1.0     0.204417      0.167677      0.733101 Zn
   Zn-h-1549     1.0     0.146739      0.252301      0.638837 Zn
   Zn-h-1550     1.0     0.146502      0.210020      0.638655 Zn
   Zn-h-1551     1.0     0.117522      0.231075      0.616516 Zn
   Zn-h-1552     1.0     0.146502      0.210020      0.851322 Zn
   Zn-h-1553     1.0     0.146502      0.252474      0.851322 Zn
   Zn-h-1554     1.0     0.117522      0.231075      0.829184 Zn
   Zn-h-1555     1.0     0.571970      0.663157      0.102871 Zn
   Zn-h-1556     1.0     0.446060      0.682168      0.138503 Zn
   Zn-h-1557     1.0     0.474965      0.662147      0.160901 Zn
   Zn-h-1558     1.0     0.447319      0.641294      0.141235 Zn
   Zn-h-1559     1.0     0.652157      0.635725      0.104099 Zn
   Zn-h-1560     1.0     0.527700      0.614497      0.140641 Zn
   Zn-h-1561     1.0     0.469315      0.655987      0.260272 Zn
   Zn-h-1562     1.0     0.493757      0.689746      0.259297 Zn
   Zn-h-1563     1.0     0.476394      0.678952      0.293472 Zn
   Zn-h-1564     1.0     0.552124      0.537316      0.140393 Zn
   Zn-h-1565     1.0     0.516009      0.537316      0.162712 Zn
   Zn-h-1566     1.0     0.527373      0.571382      0.140393 Zn
   Zn-h-1567     1.0     0.457670      0.579702      0.118144 Zn
   Zn-h-1568     1.0     0.497864      0.592821      0.117850 Zn
   Zn-h-1569     1.0     0.468264      0.572004      0.258202 Zn
   Zn-h-1570     1.0     0.468321      0.614285      0.258496 Zn
   Zn-h-1571     1.0     0.475162      0.593232      0.294315 Zn
   Zn-h-1572     1.0     0.407866      0.615755      0.162108 Zn
   Zn-h-1573     1.0     0.414972      0.635777      0.197978 Zn
   Zn-h-1574     1.0     0.409746      0.656628      0.164457 Zn
   Zn-h-1575     1.0     0.398765      0.648737      0.235953 Zn
   Zn-h-1576     1.0     0.438904      0.635445      0.235771 Zn
   Zn-h-1577     1.0     0.409924      0.614390      0.213634 Zn
   Zn-h-1578     1.0     0.351347      0.571831      0.118122 Zn
   Zn-h-1579     1.0     0.380325      0.593232      0.140260 Zn
   Zn-h-1580     1.0     0.351347      0.614285      0.118122 Zn
   Zn-h-1581     1.0     0.380325      0.593232      0.352928 Zn
   Zn-h-1582     1.0     0.351109      0.572004      0.330608 Zn
   Zn-h-1583     1.0     0.351347      0.614285      0.330789 Zn
   Zn-h-1584     1.0     0.292171      0.615755      0.233611 Zn
   Zn-h-1585     1.0     0.321078      0.635777      0.256009 Zn
   Zn-h-1586     1.0     0.293431      0.656628      0.236343 Zn
   Zn-h-1587     1.0     0.294645      0.613958      0.448167 Zn
   Zn-h-1588     1.0     0.293742      0.655637      0.447793 Zn
   Zn-h-1589     1.0     0.320863      0.636699      0.469967 Zn
   Zn-h-1590     1.0     0.538497      0.579464      0.118144 Zn
   Zn-h-1591     1.0     0.563247      0.545397      0.118144 Zn
   Zn-h-1592     1.0     0.557049      0.566625      0.294315 Zn
   Zn-h-1593     1.0     0.550151      0.545397      0.258202 Zn
   Zn-h-1594     1.0     0.574958      0.579637      0.258496 Zn
   Zn-h-1595     1.0     0.480530      0.621470      0.237843 Zn
   Zn-h-1596     1.0     0.515683      0.622262      0.215445 Zn
   Zn-h-1597     1.0     0.505574      0.589142      0.235110 Zn
   Zn-h-1598     1.0     0.622648      0.459576      0.163116 Zn
   Zn-h-1599     1.0     0.597694      0.425229      0.163116 Zn
   Zn-h-1600     1.0     0.538441      0.468281      0.117850 Zn
   Zn-h-1601     1.0     0.563394      0.502626      0.117850 Zn
   Zn-h-1602     1.0     0.574958      0.468281      0.258496 Zn
   Zn-h-1603     1.0     0.557049      0.481292      0.294315 Zn
   Zn-h-1604     1.0     0.498065      0.523639      0.199207 Zn
   Zn-h-1605     1.0     0.491224      0.502585      0.376055 Zn
   Zn-h-1606     1.0     0.498065      0.523639      0.411875 Zn
   Zn-h-1607     1.0     0.516178      0.536931      0.376056 Zn
   Zn-h-1608     1.0     0.420902      0.579702      0.140260 Zn
   Zn-h-1609     1.0     0.420902      0.579702      0.352928 Zn
   Zn-h-1610     1.0     0.431971      0.545635      0.330789 Zn
   Zn-h-1611     1.0     0.457016      0.579702      0.330608 Zn
   Zn-h-1612     1.0     0.515954      0.425229      0.213634 Zn
   Zn-h-1613     1.0     0.504794      0.459576      0.235953 Zn
   Zn-h-1614     1.0     0.480134      0.425229      0.235771 Zn
   Zn-h-1615     1.0     0.380619      0.524196      0.272245 Zn
   Zn-h-1616     1.0     0.362380      0.537316      0.308066 Zn
   Zn-h-1617     1.0     0.402757      0.524196      0.308066 Zn
   Zn-h-1618     1.0     0.373213      0.502731      0.448711 Zn
   Zn-h-1619     1.0     0.303386      0.581239      0.211181 Zn
   Zn-h-1620     1.0     0.343004      0.568293      0.212155 Zn
   Zn-h-1621     1.0     0.315751      0.545705      0.191702 Zn
   Zn-h-1622     1.0     0.322612      0.566819      0.177982 Zn
   Zn-h-1623     1.0     0.339783      0.579464      0.353309 Zn
   Zn-h-1624     1.0     0.321726      0.566345      0.389423 Zn
   Zn-h-1625     1.0     0.315032      0.545397      0.353309 Zn
   Zn-h-1626     1.0     0.314488      0.545397      0.403849 Zn
   Zn-h-1627     1.0     0.303657      0.579637      0.426169 Zn
   Zn-h-1628     1.0     0.343705      0.566625      0.426169 Zn
   Zn-h-1629     1.0     0.398235      0.425509      0.448167 Zn
   Zn-h-1630     1.0     0.373485      0.459576      0.448167 Zn
   Zn-h-1631     1.0     0.362122      0.425509      0.470487 Zn
   Zn-h-1632     1.0     0.303782      0.467896      0.213252 Zn
   Zn-h-1633     1.0     0.321838      0.481015      0.177138 Zn
   Zn-h-1634     1.0     0.343830      0.480909      0.213252 Zn
   Zn-h-1635     1.0     0.314433      0.502480      0.353603 Zn
   Zn-h-1636     1.0     0.321274      0.481425      0.389423 Zn
   Zn-h-1637     1.0     0.343705      0.481292      0.426169 Zn
   Zn-h-1638     1.0     0.303657      0.468281      0.426169 Zn
   Zn-h-1639     1.0     0.312758      0.501262      0.564991 Zn
   Zn-h-1640     1.0     0.319864      0.481240      0.600862 Zn
   Zn-h-1641     1.0     0.314639      0.460388      0.567339 Zn
   Zn-h-1642     1.0     0.339460      0.468454      0.567339 Zn
   Zn-h-1643     1.0     0.285015      0.523639      0.330879 Zn
   Zn-h-1644     1.0     0.256239      0.502731      0.521005 Zn
   Zn-h-1645     1.0     0.285217      0.523786      0.543143 Zn
   Zn-h-1646     1.0     0.198604      0.544180      0.640249 Zn
   Zn-h-1647     1.0     0.186801      0.577940      0.661674 Zn
   Zn-h-1648     1.0     0.225133      0.567147      0.661427 Zn
   Zn-h-1649     1.0     0.185859      0.468454      0.448439 Zn
   Zn-h-1650     1.0     0.197257      0.502626      0.426302 Zn
   Zn-h-1651     1.0     0.226236      0.481572      0.448439 Zn
   Zn-h-1652     1.0     0.226438      0.481425      0.660702 Zn
   Zn-h-1653     1.0     0.197221      0.460198      0.638383 Zn
   Zn-h-1654     1.0     0.197459      0.502480      0.638565 Zn
   Zn-h-1655     1.0     0.703272      0.433380      0.163116 Zn
   Zn-h-1656     1.0     0.645134      0.475913      0.118144 Zn
   Zn-h-1657     1.0     0.645134      0.348393      0.118144 Zn
   Zn-h-1658     1.0     0.619728      0.356647      0.118144 Zn
   Zn-h-1659     1.0     0.596949      0.398796      0.163094 Zn
   Zn-h-1660     1.0     0.556755      0.411916      0.163388 Zn
   Zn-h-1661     1.0     0.578892      0.411916      0.199207 Zn
   Zn-h-1662     1.0     0.585950      0.433207      0.235953 Zn
   Zn-h-1663     1.0     0.556755      0.411916      0.376055 Zn
   Zn-h-1664     1.0     0.578892      0.411916      0.411875 Zn
   Zn-h-1665     1.0     0.597130      0.398796      0.376056 Zn
   Zn-h-1666     1.0     0.527541      0.433829      0.140664 Zn
   Zn-h-1667     1.0     0.538532      0.467658      0.330789 Zn
   Zn-h-1668     1.0     0.443807      0.510882      0.258224 Zn
   Zn-h-1669     1.0     0.479626      0.510882      0.236086 Zn
   Zn-h-1670     1.0     0.468761      0.476535      0.258224 Zn
   Zn-h-1671     1.0     0.527541      0.390476      0.140664 Zn
   Zn-h-1672     1.0     0.538609      0.356409      0.118526 Zn
   Zn-h-1673     1.0     0.538532      0.356647      0.330789 Zn
   Zn-h-1674     1.0     0.527464      0.390714      0.352928 Zn
   Zn-h-1675     1.0     0.461897      0.412326      0.272245 Zn
   Zn-h-1676     1.0     0.402463      0.454819      0.177138 Zn
   Zn-h-1677     1.0     0.409360      0.433592      0.213252 Zn
   Zn-h-1678     1.0     0.384552      0.467831      0.212958 Zn
   Zn-h-1679     1.0     0.403160      0.454819      0.389423 Zn
   Zn-h-1680     1.0     0.396264      0.433592      0.353309 Zn
   Zn-h-1681     1.0     0.421071      0.467831      0.353603 Zn
   Zn-h-1682     1.0     0.384609      0.467658      0.425919 Zn
   Zn-h-1683     1.0     0.403160      0.454819      0.602091 Zn
   Zn-h-1684     1.0     0.396117      0.433485      0.566270 Zn
   Zn-h-1685     1.0     0.421071      0.467831      0.566270 Zn
   Zn-h-1686     1.0     0.350907      0.476535      0.331061 Zn
   Zn-h-1687     1.0     0.326247      0.510882      0.330879 Zn
   Zn-h-1688     1.0     0.362066      0.510882      0.308742 Zn
   Zn-h-1689     1.0     0.361817      0.510882      0.521005 Zn
   Zn-h-1690     1.0     0.336863      0.476535      0.521005 Zn
   Zn-h-1691     1.0     0.325997      0.510882      0.543143 Zn
   Zn-h-1692     1.0     0.481302      0.314641      0.237366 Zn
   Zn-h-1693     1.0     0.445547      0.313849      0.258792 Zn
   Zn-h-1694     1.0     0.467657      0.346969      0.258544 Zn
   Zn-h-1695     1.0     0.409360      0.390714      0.213252 Zn
   Zn-h-1696     1.0     0.384552      0.356474      0.212958 Zn
   Zn-h-1697     1.0     0.402463      0.369486      0.177138 Zn
   Zn-h-1698     1.0     0.396264      0.390714      0.353309 Zn
   Zn-h-1699     1.0     0.421071      0.356474      0.353603 Zn
   Zn-h-1700     1.0     0.403160      0.369486      0.389423 Zn
   Zn-h-1701     1.0     0.409360      0.390714      0.425919 Zn
   Zn-h-1702     1.0     0.384609      0.356647      0.425919 Zn
   Zn-h-1703     1.0     0.421071      0.356474      0.566270 Zn
   Zn-h-1704     1.0     0.403160      0.369486      0.602091 Zn
   Zn-h-1705     1.0     0.396264      0.390714      0.565976 Zn
   Zn-h-1706     1.0     0.336885      0.433380      0.471163 Zn
   Zn-h-1707     1.0     0.343726      0.412326      0.506983 Zn
   Zn-h-1708     1.0     0.278377      0.433829      0.638383 Zn
   Zn-h-1709     1.0     0.326643      0.314641      0.332950 Zn
   Zn-h-1710     1.0     0.361796      0.313849      0.310552 Zn
   Zn-h-1711     1.0     0.351687      0.346969      0.330218 Zn
   Zn-h-1712     1.0     0.325997      0.313424      0.543143 Zn
   Zn-h-1713     1.0     0.361817      0.313424      0.521005 Zn
   Zn-h-1714     1.0     0.336863      0.347770      0.521005 Zn
   Zn-h-1715     1.0     0.278084      0.390476      0.425897 Zn
   Zn-h-1716     1.0     0.267014      0.356409      0.448035 Zn
   Zn-h-1717     1.0     0.278377      0.390476      0.638383 Zn
   Zn-h-1718     1.0     0.248869      0.411916      0.403173 Zn
   Zn-h-1719     1.0     0.226731      0.411916      0.367353 Zn
   Zn-h-1720     1.0     0.208493      0.398796      0.403173 Zn
   Zn-h-1721     1.0     0.219269      0.433207      0.543525 Zn
   Zn-h-1722     1.0     0.248869      0.411916      0.615840 Zn
   Zn-h-1723     1.0     0.226731      0.411916      0.580021 Zn
   Zn-h-1724     1.0     0.219269      0.391099      0.756192 Zn
   Zn-h-1725     1.0     0.219325      0.433380      0.756486 Zn
   Zn-h-1726     1.0     0.226166      0.412326      0.792306 Zn
   Zn-h-1727     1.0     0.189942      0.455203      0.521027 Zn
   Zn-h-1728     1.0     0.149895      0.468216      0.521027 Zn
   Zn-h-1729     1.0     0.160997      0.433485      0.661378 Zn
   Zn-h-1730     1.0     0.185895      0.467658      0.661084 Zn
   Zn-h-1731     1.0     0.167838      0.454539      0.697198 Zn
   Zn-h-1732     1.0     0.160489      0.475913      0.661084 Zn
   Zn-h-1733     1.0     0.160600      0.433592      0.711624 Zn
   Zn-h-1734     1.0     0.149770      0.467831      0.733945 Zn
   Zn-h-1735     1.0     0.189818      0.454819      0.733945 Zn
   Zn-h-1736     1.0     0.163068      0.433485      0.872766 Zn
   Zn-h-1737     1.0     0.185572      0.467658      0.875115 Zn
   Zn-h-1738     1.0     0.167622      0.369102      0.484913 Zn
   Zn-h-1739     1.0     0.189817      0.369486      0.521277 Zn
   Zn-h-1740     1.0     0.149770      0.356474      0.521277 Zn
   Zn-h-1741     1.0     0.160600      0.390714      0.498957 Zn
   Zn-h-1742     1.0     0.163068      0.390821      0.660098 Zn
   Zn-h-1743     1.0     0.169088      0.370445      0.695970 Zn
   Zn-h-1744     1.0     0.185572      0.356647      0.662447 Zn
   Zn-h-1745     1.0     0.189818      0.369486      0.733945 Zn
   Zn-h-1746     1.0     0.149770      0.356474      0.733945 Zn
   Zn-h-1747     1.0     0.160600      0.390714      0.711624 Zn
   Zn-h-1748     1.0     0.131330      0.412326      0.638250 Zn
   Zn-h-1749     1.0     0.102352      0.433380      0.616112 Zn
   Zn-h-1750     1.0     0.102352      0.390926      0.828780 Zn
   Zn-h-1751     1.0     0.131330      0.412326      0.850918 Zn
   Zn-h-1752     1.0     0.102352      0.433380      0.828780 Zn
   Zn-h-1753     1.0     0.608164      0.321826      0.140664 Zn
   Zn-h-1754     1.0     0.579185      0.342880      0.118526 Zn
   Zn-h-1755     1.0     0.608402      0.364107      0.140845 Zn
   Zn-h-1756     1.0     0.619526      0.356026      0.330608 Zn
   Zn-h-1757     1.0     0.579387      0.342733      0.330789 Zn
   Zn-h-1758     1.0     0.608164      0.364280      0.353331 Zn
   Zn-h-1759     1.0     0.608366      0.321679      0.352928 Zn
   Zn-h-1760     1.0     0.549586      0.321721      0.257820 Zn
   Zn-h-1761     1.0     0.560746      0.287374      0.235500 Zn
   Zn-h-1762     1.0     0.520608      0.300666      0.235681 Zn
   Zn-h-1763     1.0     0.520699      0.300386      0.448167 Zn
   Zn-h-1764     1.0     0.560746      0.287374      0.448167 Zn
   Zn-h-1765     1.0     0.484349      0.342880      0.177138 Zn
   Zn-h-1766     1.0     0.491246      0.364107      0.213252 Zn
   Zn-h-1767     1.0     0.491190      0.321826      0.212958 Zn
   Zn-h-1768     1.0     0.483785      0.343291      0.389423 Zn
   Zn-h-1769     1.0     0.461794      0.343398      0.353309 Zn
   Zn-h-1770     1.0     0.501842      0.356409      0.353309 Zn
   Zn-h-1771     1.0     0.491246      0.321999      0.425919 Zn
   Zn-h-1772     1.0     0.491246      0.364107      0.425919 Zn
   Zn-h-1773     1.0     0.443501      0.398796      0.308742 Zn
   Zn-h-1774     1.0     0.432139      0.364729      0.331061 Zn
   Zn-h-1775     1.0     0.407388      0.398796      0.331061 Zn
   Zn-h-1776     1.0     0.443501      0.398796      0.521410 Zn
   Zn-h-1777     1.0     0.432433      0.364729      0.543547 Zn
   Zn-h-1778     1.0     0.407388      0.398796      0.543729 Zn
   Zn-h-1779     1.0     0.503397      0.246638      0.353060 Zn
   Zn-h-1780     1.0     0.463480      0.258659      0.352686 Zn
   Zn-h-1781     1.0     0.483011      0.257486      0.388580 Zn
   Zn-h-1782     1.0     0.489872      0.278601      0.374859 Zn
   Zn-h-1783     1.0     0.466167      0.244603      0.426169 Zn
   Zn-h-1784     1.0     0.490918      0.278670      0.426169 Zn
   Zn-h-1785     1.0     0.502282      0.244603      0.403849 Zn
   Zn-h-1786     1.0     0.432467      0.321401      0.330811 Zn
   Zn-h-1787     1.0     0.432027      0.321721      0.543143 Zn
   Zn-h-1788     1.0     0.373630      0.364280      0.498281 Zn
   Zn-h-1789     1.0     0.373179      0.321679      0.498281 Zn
   Zn-h-1790     1.0     0.366338      0.342734      0.462461 Zn
   Zn-h-1791     1.0     0.348225      0.356026      0.498281 Zn
   Zn-h-1792     1.0     0.325580      0.398796      0.543275 Zn
   Zn-h-1793     1.0     0.307355      0.385719      0.580021 Zn
   Zn-h-1794     1.0     0.289502      0.398559      0.616134 Zn
   Zn-h-1795     1.0     0.314252      0.364492      0.616134 Zn
   Zn-h-1796     1.0     0.308053      0.385719      0.792306 Zn
   Zn-h-1797     1.0     0.301156      0.364492      0.756192 Zn
   Zn-h-1798     1.0     0.325963      0.398731      0.756486 Zn
   Zn-h-1799     1.0     0.373653      0.278670      0.448439 Zn
   Zn-h-1800     1.0     0.348699      0.244324      0.448439 Zn
   Zn-h-1801     1.0     0.384721      0.244603      0.426302 Zn
   Zn-h-1802     1.0     0.373653      0.278670      0.661106 Zn
   Zn-h-1803     1.0     0.384721      0.244603      0.638969 Zn
   Zn-h-1804     1.0     0.307558      0.300666      0.367353 Zn
   Zn-h-1805     1.0     0.289445      0.287374      0.403173 Zn
   Zn-h-1806     1.0     0.314399      0.321721      0.403173 Zn
   Zn-h-1807     1.0     0.307558      0.300666      0.580021 Zn
   Zn-h-1808     1.0     0.307774      0.300002      0.792306 Zn
   Zn-h-1809     1.0     0.248575      0.343013      0.484913 Zn
   Zn-h-1810     1.0     0.249273      0.343013      0.697198 Zn
   Zn-h-1811     1.0     0.242229      0.321679      0.661378 Zn
   Zn-h-1812     1.0     0.267183      0.356026      0.661378 Zn
   Zn-h-1813     1.0     0.242229      0.321679      0.874046 Zn
   Zn-h-1814     1.0     0.267183      0.356026      0.874046 Zn
   Zn-h-1815     1.0     0.207929      0.399076      0.616112 Zn
   Zn-h-1816     1.0     0.172109      0.399076      0.638251 Zn
   Zn-h-1817     1.0     0.207929      0.399076      0.828780 Zn
   Zn-h-1818     1.0     0.182976      0.364729      0.828780 Zn
   Zn-h-1819     1.0     0.172109      0.399076      0.850918 Zn
   Zn-h-1820     1.0     0.255472      0.278908      0.521027 Zn
   Zn-h-1821     1.0     0.248575      0.257680      0.484913 Zn
   Zn-h-1822     1.0     0.230721      0.244841      0.521027 Zn
   Zn-h-1823     1.0     0.231139      0.244324      0.733763 Zn
   Zn-h-1824     1.0     0.192390      0.299251      0.652677 Zn
   Zn-h-1825     1.0     0.173781      0.286437      0.687714 Zn
   Zn-h-1826     1.0     0.211338      0.299616      0.689017 Zn
   Zn-h-1827     1.0     0.192605      0.299914      0.814758 Zn
   Zn-h-1828     1.0     0.185082      0.321218      0.779720 Zn
   Zn-h-1829     1.0     0.207721      0.288481      0.778418 Zn
   Zn-h-1830     1.0     0.113385      0.356409      0.806056 Zn
   Zn-h-1831     1.0     0.131295      0.343398      0.770237 Zn
   Zn-h-1832     1.0     0.153761      0.343291      0.806056 Zn
   Zn-h-1833     1.0     0.124195      0.278670      0.733673 Zn
   Zn-h-1834     1.0     0.149240      0.244603      0.733491 Zn
   Zn-h-1835     1.0     0.113127      0.244603      0.755810 Zn
   Zn-h-1836     1.0     0.115061      0.243067      0.807336 Zn
   Zn-h-1837     1.0     0.131906      0.256013      0.771466 Zn
   Zn-h-1838     1.0     0.153352      0.257486      0.804987 Zn
   Zn-h-1839     1.0     0.513452      0.208551      0.332950 Zn
   Zn-h-1840     1.0     0.484546      0.188529      0.310552 Zn
   Zn-h-1841     1.0     0.512192      0.167677      0.330218 Zn
   Zn-h-1842     1.0     0.513258      0.209915      0.543143 Zn
   Zn-h-1843     1.0     0.484280      0.188860      0.521005 Zn
   Zn-h-1844     1.0     0.524656      0.175741      0.521005 Zn
   Zn-h-1845     1.0     0.454276      0.210020      0.448439 Zn
   Zn-h-1846     1.0     0.454276      0.252474      0.448439 Zn
   Zn-h-1847     1.0     0.425298      0.231075      0.426302 Zn
   Zn-h-1848     1.0     0.454276      0.210020      0.661106 Zn
   Zn-h-1849     1.0     0.425298      0.231075      0.638969 Zn
   Zn-h-1850     1.0     0.366686      0.274298      0.756192 Zn
   Zn-h-1851     1.0     0.406734      0.287310      0.756192 Zn
   Zn-h-1852     1.0     0.389006      0.274298      0.792306 Zn
   Zn-h-1853     1.0     0.397758      0.208551      0.404453 Zn
   Zn-h-1854     1.0     0.390651      0.188529      0.368582 Zn
   Zn-h-1855     1.0     0.395878      0.167677      0.402105 Zn
   Zn-h-1856     1.0     0.395699      0.209915      0.565594 Zn
   Zn-h-1857     1.0     0.366811      0.188581      0.543275 Zn
   Zn-h-1858     1.0     0.406859      0.175568      0.543275 Zn
   Zn-h-1859     1.0     0.396083      0.209768      0.615840 Zn
   Zn-h-1860     1.0     0.396139      0.167487      0.616134 Zn
   Zn-h-1861     1.0     0.389242      0.188714      0.580021 Zn
   Zn-h-1862     1.0     0.406734      0.175184      0.756192 Zn
   Zn-h-1863     1.0     0.366686      0.188196      0.756192 Zn
   Zn-h-1864     1.0     0.388677      0.188303      0.792306 Zn
   Zn-h-1865     1.0     0.330462      0.231075      0.484913 Zn
   Zn-h-1866     1.0     0.337359      0.210193      0.521027 Zn
   Zn-h-1867     1.0     0.337359      0.252301      0.521027 Zn
   Zn-h-1868     1.0     0.329897      0.231484      0.697198 Zn
   Zn-h-1869     1.0     0.347953      0.244603      0.661084 Zn
   Zn-h-1870     1.0     0.307759      0.231484      0.661378 Zn
   Zn-h-1871     1.0     0.336955      0.210193      0.733945 Zn
   Zn-h-1872     1.0     0.307759      0.231484      0.874046 Zn
   Zn-h-1873     1.0     0.347953      0.244603      0.873752 Zn
   Zn-h-1874     1.0     0.289614      0.286990      0.616516 Zn
   Zn-h-1875     1.0     0.278545      0.252923      0.638655 Zn
   Zn-h-1876     1.0     0.253500      0.286990      0.638837 Zn
   Zn-h-1877     1.0     0.278467      0.252686      0.850918 Zn
   Zn-h-1878     1.0     0.289537      0.286753      0.828780 Zn
   Zn-h-1879     1.0     0.232306      0.328759      0.735356 Zn
   Zn-h-1880     1.0     0.196552      0.329551      0.756782 Zn
   Zn-h-1881     1.0     0.218662      0.296431      0.756535 Zn
   Zn-h-1882     1.0     0.278545      0.209570      0.638655 Zn
   Zn-h-1883     1.0     0.289537      0.175741      0.828780 Zn
   Zn-h-1884     1.0     0.278467      0.209808      0.850918 Zn
   Zn-h-1885     1.0     0.212902      0.231075      0.557569 Zn
   Zn-h-1886     1.0     0.219743      0.252474      0.593389 Zn
   Zn-h-1887     1.0     0.219743      0.210020      0.593389 Zn
   Zn-h-1888     1.0     0.212902      0.231075      0.770237 Zn
   Zn-h-1889     1.0     0.219743      0.252474      0.806056 Zn
   Zn-h-1890     1.0     0.219743      0.210020      0.806056 Zn
   Zn-h-1891     1.0     0.153467      0.273913      0.675129 Zn
   Zn-h-1892     1.0     0.160364      0.252686      0.711242 Zn
   Zn-h-1893     1.0     0.135557      0.286926      0.710948 Zn
   Zn-h-1894     1.0     0.172075      0.286926      0.851594 Zn
   Zn-h-1895     1.0     0.153467      0.273913      0.887796 Zn
   Zn-h-1896     1.0     0.112801      0.329551      0.808543 Zn
   Zn-h-1897     1.0     0.102692      0.296431      0.828208 Zn
   Zn-h-1898     1.0     0.219765      0.166865      0.756214 Zn
   Zn-h-1899     1.0     0.230631      0.132518      0.734077 Zn
   Zn-h-1900     1.0     0.194811      0.132518      0.756214 Zn
   Zn-h-1901     1.0     0.135557      0.175568      0.710948 Zn
   Zn-h-1902     1.0     0.153467      0.188581      0.675129 Zn
   Zn-h-1903     1.0     0.160511      0.209915      0.710948 Zn
   Zn-h-1904     1.0     0.172075      0.175568      0.851594 Zn
   Zn-h-1905     1.0     0.153467      0.188581      0.887796 Zn
   Zn-h-1906     1.0     0.113071      0.132518      0.806732 Zn
   Zn-h-1907     1.0     0.101912      0.166865      0.829051 Zn
   Zn-h-1908     1.0     0.359564      0.142138      0.640725 Zn
   Zn-h-1909     1.0     0.330659      0.162159      0.618327 Zn
   Zn-h-1910     1.0     0.358305      0.183011      0.637993 Zn
   Zn-h-1911     1.0     0.369405      0.174946      0.615792 Zn
   Zn-h-1912     1.0     0.330392      0.161828      0.828780 Zn
   Zn-h-1913     1.0     0.359370      0.140773      0.850918 Zn
   Zn-h-1914     1.0     0.370531      0.175119      0.828598 Zn
   Zn-h-1915     1.0     0.271411      0.119614      0.734077 Zn
   Zn-h-1916     1.0     0.300389      0.140668      0.756214 Zn
   Zn-h-1917     1.0     0.235354      0.161975      0.675129 Zn
   Zn-h-1918     1.0     0.242251      0.183201      0.711242 Zn
   Zn-h-1919     1.0     0.242195      0.140920      0.710948 Zn
   Zn-h-1920     1.0     0.234789      0.162384      0.887414 Zn
   Zn-h-1921     1.0     0.212799      0.162492      0.851300 Zn
   Zn-h-1922     1.0     0.252846      0.175503      0.851300 Zn
   Zn-h-1923     1.0     0.241811      0.140773      0.873369 Zn
   Zn-h-1924     1.0     0.183472      0.140495      0.828802 Zn
   Zn-h-1925     1.0     0.782937      0.593232      0.104099 Zn
   Zn-h-1926     1.0     0.659549      0.658193      0.138503 Zn
   Zn-h-1927     1.0     0.647933      0.691382      0.160901 Zn
   Zn-h-1928     1.0     0.682556      0.692002      0.141235 Zn
   Zn-h-1929     1.0     0.658885      0.614112      0.140393 Zn
   Zn-h-1930     1.0     0.688101      0.593232      0.162712 Zn
   Zn-h-1931     1.0     0.658885      0.572004      0.140393 Zn
   Zn-h-1932     1.0     0.629028      0.633290      0.118394 Zn
   Zn-h-1933     1.0     0.589669      0.647028      0.118767 Zn
   Zn-h-1934     1.0     0.598665      0.613958      0.260272 Zn
   Zn-h-1935     1.0     0.598734      0.655637      0.259297 Zn
   Zn-h-1936     1.0     0.606437      0.636699      0.293472 Zn
   Zn-h-1937     1.0     0.571181      0.591262      0.234088 Zn
   Zn-h-1938     1.0     0.542721      0.612918      0.212662 Zn
   Zn-h-1939     1.0     0.541141      0.573128      0.212909 Zn
   Zn-h-1940     1.0     0.530041      0.581194      0.235110 Zn
   Zn-h-1941     1.0     0.863933      0.568293      0.102871 Zn
   Zn-h-1942     1.0     0.864545      0.480909      0.104099 Zn
   Zn-h-1943     1.0     0.740040      0.545635      0.140393 Zn
   Zn-h-1944     1.0     0.764791      0.579702      0.140393 Zn
   Zn-h-1945     1.0     0.710531      0.524196      0.117850 Zn
   Zn-h-1946     1.0     0.687829      0.523786      0.294315 Zn
   Zn-h-1947     1.0     0.680988      0.502731      0.258496 Zn
   Zn-h-1948     1.0     0.622263      0.545397      0.213634 Zn
   Zn-h-1949     1.0     0.611194      0.579464      0.235771 Zn
   Zn-h-1950     1.0     0.694683      0.459814      0.118144 Zn
   Zn-h-1951     1.0     0.710384      0.438202      0.118144 Zn
   Zn-h-1952     1.0     0.629501      0.481572      0.199207 Zn
   Zn-h-1953     1.0     0.622660      0.502626      0.163388 Zn
   Zn-h-1954     1.0     0.647558      0.468454      0.163094 Zn
   Zn-h-1955     1.0     0.611432      0.468281      0.235953 Zn
   Zn-h-1956     1.0     0.629501      0.481572      0.411875 Zn
   Zn-h-1957     1.0     0.622660      0.502626      0.376056 Zn
   Zn-h-1958     1.0     0.647614      0.468281      0.376056 Zn
   Zn-h-1959     1.0     0.592791      0.523639      0.140664 Zn
   Zn-h-1960     1.0     0.564015      0.502731      0.330789 Zn
   Zn-h-1961     1.0     0.504703      0.545397      0.236086 Zn
   Zn-h-1962     1.0     0.534012      0.566345      0.258224 Zn
   Zn-h-1963     1.0     0.493635      0.579464      0.258224 Zn
   Zn-h-1964     1.0     0.553694      0.425747      0.142735 Zn
   Zn-h-1965     1.0     0.563804      0.459425      0.120337 Zn
   Zn-h-1966     1.0     0.592179      0.439576      0.140003 Zn
   Zn-h-1967     1.0     0.587939      0.426526      0.117801 Zn
   Zn-h-1968     1.0     0.563406      0.459576      0.330789 Zn
   Zn-h-1969     1.0     0.552338      0.425509      0.352928 Zn
   Zn-h-1970     1.0     0.588451      0.425509      0.330608 Zn
   Zn-h-1971     1.0     0.534214      0.481425      0.257820 Zn
   Zn-h-1972     1.0     0.505234      0.502480      0.235681 Zn
   Zn-h-1973     1.0     0.504996      0.502307      0.448167 Zn
   Zn-h-1974     1.0     0.504996      0.460198      0.448167 Zn
   Zn-h-1975     1.0     0.448532      0.502152      0.353060 Zn
   Zn-h-1976     1.0     0.447629      0.543830      0.352686 Zn
   Zn-h-1977     1.0     0.452550      0.524893      0.388580 Zn
   Zn-h-1978     1.0     0.474751      0.524893      0.374859 Zn
   Zn-h-1979     1.0     0.435093      0.536931      0.426169 Zn
   Zn-h-1980     1.0     0.475231      0.523639      0.425987 Zn
   Zn-h-1981     1.0     0.446253      0.502585      0.403849 Zn
   Zn-h-1982     1.0     0.387473      0.502626      0.521410 Zn
   Zn-h-1983     1.0     0.416451      0.481572      0.543547 Zn
   Zn-h-1984     1.0     0.376313      0.468281      0.543729 Zn
   Zn-h-1985     1.0     0.846070      0.467831      0.140393 Zn
   Zn-h-1986     1.0     0.806022      0.454819      0.140393 Zn
   Zn-h-1987     1.0     0.806022      0.369486      0.140393 Zn
   Zn-h-1988     1.0     0.835238      0.390714      0.162712 Zn
   Zn-h-1989     1.0     0.846070      0.356474      0.140393 Zn
   Zn-h-1990     1.0     0.776514      0.433380      0.117850 Zn
   Zn-h-1991     1.0     0.746970      0.411916      0.258496 Zn
   Zn-h-1992     1.0     0.769108      0.411916      0.294315 Zn
   Zn-h-1993     1.0     0.728566      0.468216      0.163388 Zn
   Zn-h-1994     1.0     0.710657      0.455203      0.199207 Zn
   Zn-h-1995     1.0     0.708342      0.455956      0.411875 Zn
   Zn-h-1996     1.0     0.726950      0.468768      0.376838 Zn
   Zn-h-1997     1.0     0.704733      0.434476      0.375535 Zn
   Zn-h-1998     1.0     0.689394      0.455591      0.375535 Zn
   Zn-h-1999     1.0     0.658682      0.476535      0.140845 Zn
   Zn-h-2000     1.0     0.634023      0.510882      0.140664 Zn
   Zn-h-2001     1.0     0.669842      0.510882      0.118526 Zn
   Zn-h-2002     1.0     0.644932      0.476535      0.330608 Zn
   Zn-h-2003     1.0     0.669592      0.510882      0.330789 Zn
   Zn-h-2004     1.0     0.633773      0.510882      0.352928 Zn
   Zn-h-2005     1.0     0.704039      0.390714      0.163094 Zn
   Zn-h-2006     1.0     0.728845      0.356474      0.163388 Zn
   Zn-h-2007     1.0     0.710936      0.369486      0.199207 Zn
   Zn-h-2008     1.0     0.688337      0.369102      0.163094 Zn
   Zn-h-2009     1.0     0.692711      0.356409      0.235953 Zn
   Zn-h-2010     1.0     0.717462      0.390476      0.235953 Zn
   Zn-h-2011     1.0     0.728845      0.356474      0.376056 Zn
   Zn-h-2012     1.0     0.710936      0.369486      0.411875 Zn
   Zn-h-2013     1.0     0.703892      0.390821      0.376056 Zn
   Zn-h-2014     1.0     0.633549      0.399181      0.190506 Zn
   Zn-h-2015     1.0     0.633828      0.425509      0.190506 Zn
   Zn-h-2016     1.0     0.674204      0.411916      0.190506 Zn
   Zn-h-2017     1.0     0.658503      0.433526      0.190506 Zn
   Zn-h-2018     1.0     0.658954      0.390926      0.190506 Zn
   Zn-h-2019     1.0     0.575048      0.468216      0.308066 Zn
   Zn-h-2020     1.0     0.592957      0.455203      0.272245 Zn
   Zn-h-2021     1.0     0.611230      0.467658      0.448417 Zn
   Zn-h-2022     1.0     0.586479      0.433592      0.448417 Zn
   Zn-h-2023     1.0     0.669842      0.313424      0.118526 Zn
   Zn-h-2024     1.0     0.634023      0.313424      0.140664 Zn
   Zn-h-2025     1.0     0.658682      0.347770      0.140845 Zn
   Zn-h-2026     1.0     0.633773      0.313424      0.352928 Zn
   Zn-h-2027     1.0     0.669592      0.313424      0.330789 Zn
   Zn-h-2028     1.0     0.644932      0.347770      0.330608 Zn
   Zn-h-2029     1.0     0.610903      0.356409      0.235500 Zn
   Zn-h-2030     1.0     0.586152      0.390476      0.235500 Zn
   Zn-h-2031     1.0     0.599575      0.390714      0.308360 Zn
   Zn-h-2032     1.0     0.574768      0.356474      0.308066 Zn
   Zn-h-2033     1.0     0.592678      0.369486      0.272245 Zn
   Zn-h-2034     1.0     0.586479      0.390714      0.448417 Zn
   Zn-h-2035     1.0     0.611230      0.356647      0.448417 Zn
   Zn-h-2036     1.0     0.556644      0.411916      0.212958 Zn
   Zn-h-2037     1.0     0.534506      0.411916      0.177138 Zn
   Zn-h-2038     1.0     0.527101      0.433380      0.353603 Zn
   Zn-h-2039     1.0     0.533942      0.412326      0.389423 Zn
   Zn-h-2040     1.0     0.527101      0.433380      0.566270 Zn
   Zn-h-2041     1.0     0.533942      0.412326      0.602091 Zn
   Zn-h-2042     1.0     0.527101      0.390926      0.566270 Zn
   Zn-h-2043     1.0     0.468376      0.433592      0.308742 Zn
   Zn-h-2044     1.0     0.457545      0.467831      0.331061 Zn
   Zn-h-2045     1.0     0.497592      0.454819      0.331061 Zn
   Zn-h-2046     1.0     0.468376      0.433592      0.521410 Zn
   Zn-h-2047     1.0     0.457307      0.467658      0.543547 Zn
   Zn-h-2048     1.0     0.497592      0.369486      0.331061 Zn
   Zn-h-2049     1.0     0.457545      0.356474      0.331061 Zn
   Zn-h-2050     1.0     0.468376      0.390714      0.308742 Zn
   Zn-h-2051     1.0     0.457307      0.356647      0.543547 Zn
   Zn-h-2052     1.0     0.468376      0.390714      0.521410 Zn
   Zn-h-2053     1.0     0.439106      0.412326      0.448035 Zn
   Zn-h-2054     1.0     0.410126      0.433380      0.425897 Zn
   Zn-h-2055     1.0     0.439085      0.411916      0.498281 Zn
   Zn-h-2056     1.0     0.416946      0.411916      0.462461 Zn
   Zn-h-2057     1.0     0.398890      0.398796      0.498575 Zn
   Zn-h-2058     1.0     0.409888      0.433207      0.638383 Zn
   Zn-h-2059     1.0     0.409888      0.391099      0.638383 Zn
   Zn-h-2060     1.0     0.351109      0.475913      0.543275 Zn
   Zn-h-2061     1.0     0.380325      0.454686      0.565594 Zn
   Zn-h-2062     1.0     0.381193      0.455956      0.614064 Zn
   Zn-h-2063     1.0     0.341532      0.468768      0.615039 Zn
   Zn-h-2064     1.0     0.357164      0.455591      0.580864 Zn
   Zn-h-2065     1.0     0.350303      0.434476      0.594585 Zn
   Zn-h-2066     1.0     0.339748      0.356647      0.565998 Zn
   Zn-h-2067     1.0     0.375784      0.356409      0.543275 Zn
   Zn-h-2068     1.0     0.357602      0.369619      0.579638 Zn
   Zn-h-2069     1.0     0.351109      0.348393      0.543275 Zn
   Zn-h-2070     1.0     0.380123      0.369766      0.565998 Zn
   Zn-h-2071     1.0     0.380032      0.369486      0.616384 Zn
   Zn-h-2072     1.0     0.339986      0.356474      0.616384 Zn
   Zn-h-2073     1.0     0.351145      0.390821      0.594065 Zn
   Zn-h-2074     1.0     0.292567      0.390926      0.711220 Zn
   Zn-h-2075     1.0     0.321546      0.412326      0.733358 Zn
   Zn-h-2076     1.0     0.292567      0.433380      0.711220 Zn
   Zn-h-2077     1.0     0.888198      0.343486      0.138503 Zn
   Zn-h-2078     1.0     0.855082      0.322153      0.118394 Zn
   Zn-h-2079     1.0     0.855985      0.280475      0.118767 Zn
   Zn-h-2080     1.0     0.827314      0.299251      0.260272 Zn
   Zn-h-2081     1.0     0.866973      0.286437      0.259297 Zn
   Zn-h-2082     1.0     0.851343      0.299616      0.293472 Zn
   Zn-h-2083     1.0     0.798617      0.364107      0.235953 Zn
   Zn-h-2084     1.0     0.798379      0.321826      0.235771 Zn
   Zn-h-2085     1.0     0.769401      0.342880      0.213634 Zn
   Zn-h-2086     1.0     0.751277      0.398796      0.118526 Zn
   Zn-h-2087     1.0     0.710823      0.385439      0.118122 Zn
   Zn-h-2088     1.0     0.740208      0.364729      0.140664 Zn
   Zn-h-2089     1.0     0.715163      0.398796      0.140845 Zn
   Zn-h-2090     1.0     0.740131      0.364492      0.352928 Zn
   Zn-h-2091     1.0     0.751200      0.398559      0.330789 Zn
   Zn-h-2092     1.0     0.710914      0.385719      0.330608 Zn
   Zn-h-2093     1.0     0.797235      0.280125      0.234088 Zn
   Zn-h-2094     1.0     0.809038      0.246365      0.212662 Zn
   Zn-h-2095     1.0     0.774946      0.244109      0.235110 Zn
   Zn-h-2096     1.0     0.770707      0.257159      0.212909 Zn
   Zn-h-2097     1.0     0.710621      0.300519      0.118526 Zn
   Zn-h-2098     1.0     0.739600      0.321574      0.140664 Zn
   Zn-h-2099     1.0     0.710823      0.300666      0.330789 Zn
   Zn-h-2100     1.0     0.652135      0.343013      0.235500 Zn
   Zn-h-2101     1.0     0.674565      0.342880      0.272245 Zn
   Zn-h-2102     1.0     0.681462      0.364107      0.308360 Zn
   Zn-h-2103     1.0     0.681406      0.321826      0.308066 Zn
   Zn-h-2104     1.0     0.652010      0.343398      0.448417 Zn
   Zn-h-2105     1.0     0.692057      0.356409      0.448417 Zn
   Zn-h-2106     1.0     0.597276      0.398559      0.213252 Zn
   Zn-h-2107     1.0     0.622027      0.364492      0.213252 Zn
   Zn-h-2108     1.0     0.615334      0.385439      0.177138 Zn
   Zn-h-2109     1.0     0.593229      0.386104      0.353309 Zn
   Zn-h-2110     1.0     0.615550      0.386104      0.389423 Zn
   Zn-h-2111     1.0     0.633717      0.398796      0.403849 Zn
   Zn-h-2112     1.0     0.622354      0.364729      0.426169 Zn
   Zn-h-2113     1.0     0.597603      0.398796      0.426169 Zn
   Zn-h-2114     1.0     0.631784      0.400332      0.564991 Zn
   Zn-h-2115     1.0     0.614938      0.387388      0.600862 Zn
   Zn-h-2116     1.0     0.593491      0.385914      0.567339 Zn
   Zn-h-2117     1.0     0.608832      0.364799      0.567339 Zn
   Zn-h-2118     1.0     0.692419      0.244841      0.235681 Zn
   Zn-h-2119     1.0     0.652135      0.257680      0.235500 Zn
   Zn-h-2120     1.0     0.681351      0.278908      0.257820 Zn
   Zn-h-2121     1.0     0.652135      0.257680      0.448167 Zn
   Zn-h-2122     1.0     0.692181      0.244668      0.448167 Zn
   Zn-h-2123     1.0     0.615334      0.300666      0.177138 Zn
   Zn-h-2124     1.0     0.622174      0.321721      0.212958 Zn
   Zn-h-2125     1.0     0.615550      0.300002      0.389423 Zn
   Zn-h-2126     1.0     0.593082      0.300109      0.353603 Zn
   Zn-h-2127     1.0     0.633459      0.286991      0.353603 Zn
   Zn-h-2128     1.0     0.622174      0.321721      0.425625 Zn
   Zn-h-2129     1.0     0.615550      0.300002      0.602091 Zn
   Zn-h-2130     1.0     0.593082      0.300109      0.566270 Zn
   Zn-h-2131     1.0     0.633459      0.286991      0.566270 Zn
   Zn-h-2132     1.0     0.550004      0.321679      0.471163 Zn
   Zn-h-2133     1.0     0.574679      0.356409      0.471163 Zn
   Zn-h-2134     1.0     0.556769      0.343398      0.506983 Zn
   Zn-h-2135     1.0     0.534303      0.343291      0.471163 Zn
   Zn-h-2136     1.0     0.515705      0.399076      0.425897 Zn
   Zn-h-2137     1.0     0.479885      0.399076      0.448035 Zn
   Zn-h-2138     1.0     0.491044      0.364729      0.638383 Zn
   Zn-h-2139     1.0     0.515795      0.398796      0.638383 Zn
   Zn-h-2140     1.0     0.479885      0.399076      0.660702 Zn
   Zn-h-2141     1.0     0.538824      0.244603      0.331061 Zn
   Zn-h-2142     1.0     0.574734      0.244324      0.308742 Zn
   Zn-h-2143     1.0     0.563574      0.278670      0.331061 Zn
   Zn-h-2144     1.0     0.574734      0.244324      0.521410 Zn
   Zn-h-2145     1.0     0.538915      0.244324      0.543547 Zn
   Zn-h-2146     1.0     0.479660      0.287374      0.498281 Zn
   Zn-h-2147     1.0     0.497570      0.300386      0.462461 Zn
   Zn-h-2148     1.0     0.421160      0.356409      0.403173 Zn
   Zn-h-2149     1.0     0.439070      0.343398      0.367353 Zn
   Zn-h-2150     1.0     0.461536      0.343291      0.403173 Zn
   Zn-h-2151     1.0     0.421160      0.356409      0.615840 Zn
   Zn-h-2152     1.0     0.439070      0.343398      0.580021 Zn
   Zn-h-2153     1.0     0.432445      0.321679      0.756486 Zn
   Zn-h-2154     1.0     0.439286      0.342734      0.792306 Zn
   Zn-h-2155     1.0     0.402610      0.386104      0.521027 Zn
   Zn-h-2156     1.0     0.380290      0.386104      0.484913 Zn
   Zn-h-2157     1.0     0.373268      0.364492      0.711624 Zn
   Zn-h-2158     1.0     0.362199      0.398559      0.733763 Zn
   Zn-h-2159     1.0     0.420241      0.246638      0.404453 Zn
   Zn-h-2160     1.0     0.437759      0.258659      0.368582 Zn
   Zn-h-2161     1.0     0.445788      0.278601      0.402105 Zn
   Zn-h-2162     1.0     0.461128      0.257486      0.402105 Zn
   Zn-h-2163     1.0     0.421105      0.244324      0.565594 Zn
   Zn-h-2164     1.0     0.457016      0.244603      0.543275 Zn
   Zn-h-2165     1.0     0.432265      0.278670      0.543275 Zn
   Zn-h-2166     1.0     0.420881      0.244668      0.615840 Zn
   Zn-h-2167     1.0     0.438791      0.257680      0.580021 Zn
   Zn-h-2168     1.0     0.432592      0.278908      0.756192 Zn
   Zn-h-2169     1.0     0.457343      0.244841      0.756192 Zn
   Zn-h-2170     1.0     0.439489      0.257680      0.792306 Zn
   Zn-h-2171     1.0     0.362562      0.286991      0.521027 Zn
   Zn-h-2172     1.0     0.380619      0.300109      0.484913 Zn
   Zn-h-2173     1.0     0.402610      0.300002      0.521027 Zn
   Zn-h-2174     1.0     0.373213      0.321574      0.661378 Zn
   Zn-h-2175     1.0     0.380054      0.300519      0.697198 Zn
   Zn-h-2176     1.0     0.372187      0.320207      0.874828 Zn
   Zn-h-2177     1.0     0.397936      0.288481      0.873526 Zn
   Zn-h-2178     1.0     0.373114      0.280417      0.873526 Zn
   Zn-h-2179     1.0     0.303657      0.356026      0.638837 Zn
   Zn-h-2180     1.0     0.343796      0.342734      0.638655 Zn
   Zn-h-2181     1.0     0.314817      0.321679      0.616516 Zn
   Zn-h-2182     1.0     0.314817      0.321679      0.829184 Zn
   Zn-h-2183     1.0     0.257384      0.363274      0.735356 Zn
   Zn-h-2184     1.0     0.245582      0.397034      0.756782 Zn
   Zn-h-2185     1.0     0.283913      0.386241      0.756535 Zn
   Zn-h-2186     1.0     0.279672      0.399290      0.734334 Zn
   Zn-h-2187     1.0     0.303419      0.244841      0.638655 Zn
   Zn-h-2188     1.0     0.343705      0.257680      0.638837 Zn
   Zn-h-2189     1.0     0.314488      0.278908      0.616516 Zn
   Zn-h-2190     1.0     0.314411      0.278670      0.828780 Zn
   Zn-h-2191     1.0     0.339456      0.244603      0.828598 Zn
   Zn-h-2192     1.0     0.303342      0.244603      0.850918 Zn
   Zn-h-2193     1.0     0.285217      0.300519      0.755810 Zn
   Zn-h-2194     1.0     0.256001      0.279293      0.733491 Zn
   Zn-h-2195     1.0     0.256239      0.321574      0.733673 Zn
   Zn-h-2196     1.0     0.227306      0.344149      0.709172 Zn
   Zn-h-2197     1.0     0.187645      0.356962      0.710146 Zn
   Zn-h-2198     1.0     0.203275      0.343784      0.675972 Zn
   Zn-h-2199     1.0     0.203714      0.342880      0.887414 Zn
   Zn-h-2200     1.0     0.197221      0.364107      0.851050 Zn
   Zn-h-2201     1.0     0.197221      0.321999      0.851050 Zn
   Zn-h-2202     1.0     0.226438      0.342880      0.873369 Zn
   Zn-h-2203     1.0     0.166420      0.299914      0.830941 Zn
   Zn-h-2204     1.0     0.138447      0.321218      0.808543 Zn
   Zn-h-2205     1.0     0.127158      0.288481      0.828208 Zn
   Zn-h-2206     1.0     0.762052      0.210020      0.258224 Zn
   Zn-h-2207     1.0     0.762052      0.252474      0.258224 Zn
   Zn-h-2208     1.0     0.733073      0.231075      0.236086 Zn
   Zn-h-2209     1.0     0.674586      0.191015      0.353060 Zn
   Zn-h-2210     1.0     0.713946      0.177277      0.352686 Zn
   Zn-h-2211     1.0     0.704315      0.208923      0.374859 Zn
   Zn-h-2212     1.0     0.697455      0.187809      0.388580 Zn
   Zn-h-2213     1.0     0.674293      0.188714      0.403849 Zn
   Zn-h-2214     1.0     0.703272      0.209768      0.425987 Zn
   Zn-h-2215     1.0     0.703509      0.167487      0.426169 Zn
   Zn-h-2216     1.0     0.644730      0.252301      0.331061 Zn
   Zn-h-2217     1.0     0.644730      0.210193      0.331061 Zn
   Zn-h-2218     1.0     0.615514      0.231075      0.308742 Zn
   Zn-h-2219     1.0     0.644492      0.210020      0.543547 Zn
   Zn-h-2220     1.0     0.644492      0.252474      0.543547 Zn
   Zn-h-2221     1.0     0.615514      0.231075      0.521409 Zn
   Zn-h-2222     1.0     0.586243      0.252686      0.448035 Zn
   Zn-h-2223     1.0     0.597312      0.286753      0.425897 Zn
   Zn-h-2224     1.0     0.597074      0.286926      0.638383 Zn
   Zn-h-2225     1.0     0.586243      0.252686      0.660702 Zn
   Zn-h-2226     1.0     0.557027      0.273913      0.638383 Zn
   Zn-h-2227     1.0     0.645100      0.166865      0.543547 Zn
   Zn-h-2228     1.0     0.656169      0.132798      0.521409 Zn
   Zn-h-2229     1.0     0.620055      0.132798      0.543729 Zn
   Zn-h-2230     1.0     0.597312      0.175741      0.425897 Zn
   Zn-h-2231     1.0     0.586243      0.209808      0.448035 Zn
   Zn-h-2232     1.0     0.556936      0.188860      0.425897 Zn
   Zn-h-2233     1.0     0.579005      0.188860      0.462461 Zn
   Zn-h-2234     1.0     0.585846      0.209915      0.498281 Zn
   Zn-h-2235     1.0     0.560948      0.175741      0.498575 Zn
   Zn-h-2236     1.0     0.557027      0.188581      0.638383 Zn
   Zn-h-2237     1.0     0.586243      0.209808      0.660702 Zn
   Zn-h-2238     1.0     0.597074      0.175568      0.638383 Zn
   Zn-h-2239     1.0     0.520678      0.231075      0.367353 Zn
   Zn-h-2240     1.0     0.527519      0.252474      0.403173 Zn
   Zn-h-2241     1.0     0.527519      0.210020      0.403173 Zn
   Zn-h-2242     1.0     0.497974      0.231484      0.543819 Zn
   Zn-h-2243     1.0     0.520678      0.231075      0.580021 Zn
   Zn-h-2244     1.0     0.527519      0.252474      0.615840 Zn
   Zn-h-2245     1.0     0.527519      0.210020      0.615840 Zn
   Zn-h-2246     1.0     0.520113      0.231484      0.792306 Zn
   Zn-h-2247     1.0     0.497974      0.231484      0.756486 Zn
   Zn-h-2248     1.0     0.443389      0.286753      0.521027 Zn
   Zn-h-2249     1.0     0.468139      0.252686      0.521027 Zn
   Zn-h-2250     1.0     0.479571      0.287310      0.661378 Zn
   Zn-h-2251     1.0     0.439342      0.274298      0.661084 Zn
   Zn-h-2252     1.0     0.461661      0.274298      0.697198 Zn
   Zn-h-2253     1.0     0.455043      0.252686      0.661084 Zn
   Zn-h-2254     1.0     0.468466      0.252924      0.733945 Zn
   Zn-h-2255     1.0     0.443716      0.286990      0.733945 Zn
   Zn-h-2256     1.0     0.479571      0.287310      0.874046 Zn
   Zn-h-2257     1.0     0.439342      0.274298      0.873752 Zn
   Zn-h-2258     1.0     0.422521      0.328759      0.830464 Zn
   Zn-h-2259     1.0     0.386767      0.329551      0.851890 Zn
   Zn-h-2260     1.0     0.395157      0.296431      0.829441 Zn
   Zn-h-2261     1.0     0.408878      0.296431      0.851643 Zn
   Zn-h-2262     1.0     0.520442      0.145490      0.579638 Zn
   Zn-h-2263     1.0     0.527541      0.166865      0.565998 Zn
   Zn-h-2264     1.0     0.498246      0.145875      0.543275 Zn
   Zn-h-2265     1.0     0.502587      0.132518      0.565998 Zn
   Zn-h-2266     1.0     0.513497      0.166865      0.543275 Zn
   Zn-h-2267     1.0     0.502496      0.132798      0.616384 Zn
   Zn-h-2268     1.0     0.527247      0.166865      0.616384 Zn
   Zn-h-2269     1.0     0.538609      0.132798      0.594065 Zn
   Zn-h-2270     1.0     0.461445      0.188860      0.484913 Zn
   Zn-h-2271     1.0     0.468139      0.209808      0.521027 Zn
   Zn-h-2272     1.0     0.443389      0.175741      0.521027 Zn
   Zn-h-2273     1.0     0.461661      0.188196      0.697198 Zn
   Zn-h-2274     1.0     0.479571      0.175184      0.661378 Zn
   Zn-h-2275     1.0     0.439342      0.188196      0.661084 Zn
   Zn-h-2276     1.0     0.468466      0.209570      0.733945 Zn
   Zn-h-2277     1.0     0.479571      0.175184      0.874046 Zn
   Zn-h-2278     1.0     0.439195      0.188303      0.874046 Zn
   Zn-h-2279     1.0     0.396117      0.209873      0.778938 Zn
   Zn-h-2280     1.0     0.420792      0.244603      0.778938 Zn
   Zn-h-2281     1.0     0.395665      0.252474      0.778938 Zn
   Zn-h-2282     1.0     0.420792      0.217891      0.778938 Zn
   Zn-h-2283     1.0     0.380415      0.231484      0.778938 Zn
   Zn-h-2284     1.0     0.337157      0.252923      0.733491 Zn
   Zn-h-2285     1.0     0.361908      0.286990      0.733491 Zn
   Zn-h-2286     1.0     0.325997      0.287270      0.755810 Zn
   Zn-h-2287     1.0     0.343683      0.273913      0.770237 Zn
   Zn-h-2288     1.0     0.350580      0.252686      0.806350 Zn
   Zn-h-2289     1.0     0.325773      0.286926      0.806056 Zn
   Zn-h-2290     1.0     0.420847      0.132518      0.616516 Zn
   Zn-h-2291     1.0     0.409686      0.166865      0.638837 Zn
   Zn-h-2292     1.0     0.385026      0.132518      0.638655 Zn
   Zn-h-2293     1.0     0.409980      0.166865      0.851322 Zn
   Zn-h-2294     1.0     0.420847      0.132518      0.829184 Zn
   Zn-h-2295     1.0     0.385026      0.132518      0.851322 Zn
   Zn-h-2296     1.0     0.343683      0.191015      0.557569 Zn
   Zn-h-2297     1.0     0.325747      0.177277      0.592606 Zn
   Zn-h-2298     1.0     0.365226      0.187809      0.593909 Zn
   Zn-h-2299     1.0     0.349885      0.208923      0.593909 Zn
   Zn-h-2300     1.0     0.325773      0.175568      0.806056 Zn
   Zn-h-2301     1.0     0.343683      0.188581      0.770237 Zn
   Zn-h-2302     1.0     0.350727      0.209915      0.806056 Zn
   Zn-h-2303     1.0     0.285511      0.231484      0.675129 Zn
   Zn-h-2304     1.0     0.267272      0.244603      0.710948 Zn
   Zn-h-2305     1.0     0.307649      0.231484      0.710948 Zn
   Zn-h-2306     1.0     0.284946      0.231075      0.887414 Zn
   Zn-h-2307     1.0     0.208550      0.286926      0.829051 Zn
   Zn-h-2308     1.0     0.248597      0.273913      0.829052 Zn
   Zn-h-2309     1.0     0.248597      0.188581      0.829051 Zn
   Zn-h-2310     1.0     0.208550      0.175568      0.829051 Zn
   Zn-h-2311     1.0     0.608366      0.140815      0.565594 Zn
   Zn-h-2312     1.0     0.619526      0.106468      0.543275 Zn
   Zn-h-2313     1.0     0.609841      0.141248      0.614064 Zn
   Zn-h-2314     1.0     0.579868      0.118508      0.594585 Zn
   Zn-h-2315     1.0     0.602069      0.118508      0.580864 Zn
   Zn-h-2316     1.0     0.550026      0.183201      0.521027 Zn
   Zn-h-2317     1.0     0.549384      0.140920      0.733763 Zn
   Zn-h-2318     1.0     0.520406      0.161975      0.711624 Zn
   Zn-h-2319     1.0     0.491135      0.183586      0.850918 Zn
   Zn-h-2320     1.0     0.502205      0.217653      0.828780 Zn
   Zn-h-2321     1.0     0.461919      0.204813      0.828598 Zn
   Zn-h-2322     1.0     0.461626      0.119614      0.616516 Zn
   Zn-h-2323     1.0     0.490604      0.140668      0.638655 Zn
   Zn-h-2324     1.0     0.461626      0.119614      0.829184 Zn
   Zn-h-2325     1.0     0.490604      0.140668      0.851322 Zn
   Zn-h-2326     1.0     0.443186      0.175119      0.733491 Zn
   Zn-h-2327     1.0     0.432356      0.140880      0.755810 Zn
   Zn-h-2328     1.0     0.403138      0.162108      0.733491 Zn
   Zn-h-2329     1.0     0.431959      0.140773      0.806056 Zn
   Zn-h-2330     1.0     0.407061      0.174946      0.806350 Zn
   Zn-h-2331     1.0     0.425118      0.161828      0.770237 Zn
   Zn-h-2332     1.0     0.432467      0.183201      0.806350 Zn
   Zn-h-2333     1.0     0.373575      0.183586      0.873369 Zn
   Zn-h-2334     1.0     0.348699      0.218170      0.873774 Zn
   Zn-h-2335     1.0     0.344234      0.205198      0.851300 Zn
   Zn-h-2336     1.0     0.366553      0.205198      0.887414 Zn
   Zn-h-2337     1.0     0.359935      0.183586      0.851300 Zn
   Zn-h-2338     1.0     0.373630      0.140668      0.710948 Zn
   Zn-h-2339     1.0     0.366789      0.119614      0.675129 Zn
   Zn-h-2340     1.0     0.344087      0.119203      0.851594 Zn
   Zn-h-2341     1.0     0.366224      0.119203      0.887414 Zn
   Zn-h-2342     1.0     0.314252      0.140880      0.828802 Zn
   Zn-h-2343     1.0     0.190075      0.162492      0.865345 Zn
   Zn-h-2344     1.0     0.871148      0.502904      0.140641 Zn
   Zn-h-2345     1.0     0.800217      0.577667      0.118394 Zn
   Zn-h-2346     1.0     0.840135      0.565647      0.118767 Zn
   Zn-h-2347     1.0     0.813418      0.544180      0.260272 Zn
   Zn-h-2348     1.0     0.837860      0.577940      0.259297 Zn
   Zn-h-2349     1.0     0.820497      0.567147      0.293472 Zn
   Zn-h-2350     1.0     0.801773      0.467896      0.118144 Zn
   Zn-h-2351     1.0     0.841820      0.480909      0.118144 Zn
   Zn-h-2352     1.0     0.812368      0.460198      0.258202 Zn
   Zn-h-2353     1.0     0.812424      0.502480      0.258496 Zn
   Zn-h-2354     1.0     0.819265      0.481425      0.294315 Zn
   Zn-h-2355     1.0     0.783007      0.523639      0.235771 Zn
   Zn-h-2356     1.0     0.754028      0.502585      0.213634 Zn
   Zn-h-2357     1.0     0.695248      0.502626      0.118526 Zn
   Zn-h-2358     1.0     0.724227      0.481572      0.140664 Zn
   Zn-h-2359     1.0     0.684089      0.468281      0.140845 Zn
   Zn-h-2360     1.0     0.695055      0.501262      0.328718 Zn
   Zn-h-2361     1.0     0.723960      0.481240      0.351117 Zn
   Zn-h-2362     1.0     0.685214      0.468454      0.353651 Zn
   Zn-h-2363     1.0     0.696315      0.460388      0.331451 Zn
   Zn-h-2364     1.0     0.882544      0.467831      0.117850 Zn
   Zn-h-2365     1.0     0.894255      0.433592      0.258202 Zn
   Zn-h-2366     1.0     0.859807      0.510882      0.213230 Zn
   Zn-h-2367     1.0     0.834853      0.476535      0.213230 Zn
   Zn-h-2368     1.0     0.823988      0.510882      0.235367 Zn
   Zn-h-2369     1.0     0.882544      0.356474      0.117850 Zn
   Zn-h-2370     1.0     0.894255      0.390714      0.258202 Zn
   Zn-h-2371     1.0     0.834875      0.433380      0.163388 Zn
   Zn-h-2372     1.0     0.841716      0.412326      0.199207 Zn
   Zn-h-2373     1.0     0.834875      0.433380      0.376056 Zn
   Zn-h-2374     1.0     0.841716      0.412326      0.411875 Zn
   Zn-h-2375     1.0     0.834875      0.390926      0.376056 Zn
   Zn-h-2376     1.0     0.765082      0.467658      0.140664 Zn
   Zn-h-2377     1.0     0.776074      0.433829      0.330789 Zn
   Zn-h-2378     1.0     0.822312      0.314641      0.234088 Zn
   Zn-h-2379     1.0     0.858067      0.313849      0.212662 Zn
   Zn-h-2380     1.0     0.835956      0.346969      0.212909 Zn
   Zn-h-2381     1.0     0.765082      0.356647      0.140664 Zn
   Zn-h-2382     1.0     0.776151      0.390714      0.118526 Zn
   Zn-h-2383     1.0     0.776074      0.390476      0.330789 Zn
   Zn-h-2384     1.0     0.717664      0.433207      0.235500 Zn
   Zn-h-2385     1.0     0.706665      0.398796      0.308360 Zn
   Zn-h-2386     1.0     0.746859      0.411916      0.308066 Zn
   Zn-h-2387     1.0     0.724722      0.411916      0.272245 Zn
   Zn-h-2388     1.0     0.717260      0.391099      0.448417 Zn
   Zn-h-2389     1.0     0.717260      0.433207      0.448417 Zn
   Zn-h-2390     1.0     0.687933      0.455203      0.213252 Zn
   Zn-h-2391     1.0     0.647885      0.468216      0.213252 Zn
   Zn-h-2392     1.0     0.665942      0.455097      0.177138 Zn
   Zn-h-2393     1.0     0.665378      0.454686      0.389423 Zn
   Zn-h-2394     1.0     0.658480      0.475913      0.353309 Zn
   Zn-h-2395     1.0     0.647760      0.467831      0.426169 Zn
   Zn-h-2396     1.0     0.658921      0.433485      0.403849 Zn
   Zn-h-2397     1.0     0.687808      0.454819      0.426169 Zn
   Zn-h-2398     1.0     0.656861      0.434849      0.564991 Zn
   Zn-h-2399     1.0     0.663968      0.454871      0.600862 Zn
   Zn-h-2400     1.0     0.658742      0.475723      0.567340 Zn
   Zn-h-2401     1.0     0.647885      0.356091      0.213252 Zn
   Zn-h-2402     1.0     0.687933      0.369102      0.213252 Zn
   Zn-h-2403     1.0     0.665614      0.369102      0.177138 Zn
   Zn-h-2404     1.0     0.665829      0.369766      0.389423 Zn
   Zn-h-2405     1.0     0.658480      0.348393      0.353309 Zn
   Zn-h-2406     1.0     0.688101      0.369619      0.375379 Zn
   Zn-h-2407     1.0     0.647445      0.356409      0.375379 Zn
   Zn-h-2408     1.0     0.683886      0.356647      0.353309 Zn
   Zn-h-2409     1.0     0.687808      0.369486      0.426169 Zn
   Zn-h-2410     1.0     0.647760      0.356474      0.426169 Zn
   Zn-h-2411     1.0     0.658592      0.390714      0.403849 Zn
   Zn-h-2412     1.0     0.629321      0.412326      0.330475 Zn
   Zn-h-2413     1.0     0.600342      0.433380      0.308338 Zn
   Zn-h-2414     1.0     0.600342      0.390926      0.521005 Zn
   Zn-h-2415     1.0     0.629321      0.412326      0.543143 Zn
   Zn-h-2416     1.0     0.600342      0.433380      0.521005 Zn
   Zn-h-2417     1.0     0.541167      0.434849      0.636494 Zn
   Zn-h-2418     1.0     0.570073      0.454871      0.658892 Zn
   Zn-h-2419     1.0     0.542427      0.475723      0.639226 Zn
   Zn-h-2420     1.0     0.862013      0.343486      0.154686 Zn
   Zn-h-2421     1.0     0.869536      0.322182      0.189724 Zn
   Zn-h-2422     1.0     0.846898      0.354918      0.191025 Zn
   Zn-h-2423     1.0     0.862229      0.344149      0.316767 Zn
   Zn-h-2424     1.0     0.880837      0.356962      0.281730 Zn
   Zn-h-2425     1.0     0.843281      0.343784      0.280427 Zn
   Zn-h-2426     1.0     0.823479      0.399076      0.235681 Zn
   Zn-h-2427     1.0     0.787660      0.399076      0.257820 Zn
   Zn-h-2428     1.0     0.823897      0.398559      0.448417 Zn
   Zn-h-2429     1.0     0.799147      0.364492      0.448417 Zn
   Zn-h-2430     1.0     0.871644      0.278670      0.140664 Zn
   Zn-h-2431     1.0     0.882509      0.244324      0.118526 Zn
   Zn-h-2432     1.0     0.846690      0.244324      0.140664 Zn
   Zn-h-2433     1.0     0.882509      0.244324      0.331194 Zn
   Zn-h-2434     1.0     0.805345      0.300386      0.272245 Zn
   Zn-h-2435     1.0     0.728935      0.356409      0.212958 Zn
   Zn-h-2436     1.0     0.746845      0.343398      0.177138 Zn
   Zn-h-2437     1.0     0.740220      0.321679      0.353603 Zn
   Zn-h-2438     1.0     0.747060      0.342734      0.389423 Zn
   Zn-h-2439     1.0     0.765174      0.356026      0.353603 Zn
   Zn-h-2440     1.0     0.740220      0.321679      0.566270 Zn
   Zn-h-2441     1.0     0.747060      0.342733      0.602091 Zn
   Zn-h-2442     1.0     0.765174      0.356026      0.566270 Zn
   Zn-h-2443     1.0     0.669897      0.398796      0.330475 Zn
   Zn-h-2444     1.0     0.705920      0.399076      0.521005 Zn
   Zn-h-2445     1.0     0.669897      0.398796      0.543143 Zn
   Zn-h-2446     1.0     0.680966      0.364729      0.521005 Zn
   Zn-h-2447     1.0     0.753462      0.278908      0.213252 Zn
   Zn-h-2448     1.0     0.728656      0.244668      0.212958 Zn
   Zn-h-2449     1.0     0.746566      0.257680      0.177138 Zn
   Zn-h-2450     1.0     0.740367      0.278908      0.353309 Zn
   Zn-h-2451     1.0     0.747264      0.257680      0.389423 Zn
   Zn-h-2452     1.0     0.765118      0.244841      0.353309 Zn
   Zn-h-2453     1.0     0.729039      0.244603      0.426169 Zn
   Zn-h-2454     1.0     0.753789      0.278670      0.426169 Zn
   Zn-h-2455     1.0     0.688281      0.300666      0.506983 Zn
   Zn-h-2456     1.0     0.706394      0.287374      0.471163 Zn
   Zn-h-2457     1.0     0.680988      0.279120      0.471163 Zn
   Zn-h-2458     1.0     0.681440      0.321721      0.471163 Zn
   Zn-h-2459     1.0     0.690597      0.299914      0.719650 Zn
   Zn-h-2460     1.0     0.683074      0.321218      0.684612 Zn
   Zn-h-2461     1.0     0.705711      0.288481      0.683311 Zn
   Zn-h-2462     1.0     0.622556      0.321999      0.638383 Zn
   Zn-h-2463     1.0     0.552338      0.398796      0.565594 Zn
   Zn-h-2464     1.0     0.563406      0.364729      0.543457 Zn
   Zn-h-2465     1.0     0.588451      0.398796      0.543275 Zn
   Zn-h-2466     1.0     0.552382      0.400332      0.614064 Zn
   Zn-h-2467     1.0     0.591999      0.387388      0.615039 Zn
   Zn-h-2468     1.0     0.564748      0.364799      0.594585 Zn
   Zn-h-2469     1.0     0.571608      0.385914      0.580864 Zn
   Zn-h-2470     1.0     0.564423      0.363274      0.758263 Zn
   Zn-h-2471     1.0     0.588865      0.397034      0.757289 Zn
   Zn-h-2472     1.0     0.571502      0.386241      0.791462 Zn
   Zn-h-2473     1.0     0.622186      0.278670      0.425897 Zn
   Zn-h-2474     1.0     0.611117      0.244603      0.448035 Zn
   Zn-h-2475     1.0     0.647140      0.244324      0.425897 Zn
   Zn-h-2476     1.0     0.622186      0.278670      0.638565 Zn
   Zn-h-2477     1.0     0.647231      0.244603      0.638383 Zn
   Zn-h-2478     1.0     0.611117      0.244603      0.660702 Zn
   Zn-h-2479     1.0     0.563777      0.321401      0.543275 Zn
   Zn-h-2480     1.0     0.563777      0.279293      0.543275 Zn
   Zn-h-2481     1.0     0.552778      0.286991      0.616134 Zn
   Zn-h-2482     1.0     0.570835      0.300109      0.580021 Zn
   Zn-h-2483     1.0     0.592825      0.300002      0.616134 Zn
   Zn-h-2484     1.0     0.563372      0.279293      0.756192 Zn
   Zn-h-2485     1.0     0.563429      0.321574      0.756486 Zn
   Zn-h-2486     1.0     0.570270      0.300519      0.792306 Zn
   Zn-h-2487     1.0     0.512054      0.343291      0.484913 Zn
   Zn-h-2488     1.0     0.534046      0.343398      0.521027 Zn
   Zn-h-2489     1.0     0.505032      0.321679      0.498957 Zn
   Zn-h-2490     1.0     0.493998      0.356409      0.521027 Zn
   Zn-h-2491     1.0     0.493873      0.356026      0.733945 Zn
   Zn-h-2492     1.0     0.534012      0.342733      0.733763 Zn
   Zn-h-2493     1.0     0.505032      0.321679      0.711624 Zn
   Zn-h-2494     1.0     0.446455      0.279120      0.616112 Zn
   Zn-h-2495     1.0     0.446253      0.321721      0.616516 Zn
   Zn-h-2496     1.0     0.435093      0.287374      0.638837 Zn
   Zn-h-2497     1.0     0.475231      0.300666      0.638655 Zn
   Zn-h-2498     1.0     0.475433      0.300519      0.850918 Zn
   Zn-h-2499     1.0     0.446217      0.279293      0.828598 Zn
   Zn-h-2500     1.0     0.446455      0.321574      0.828780 Zn
   Zn-h-2501     1.0     0.894018      0.252686      0.257820 Zn
   Zn-h-2502     1.0     0.864802      0.273913      0.235500 Zn
   Zn-h-2503     1.0     0.891550      0.252579      0.309345 Zn
   Zn-h-2504     1.0     0.885531      0.272954      0.273474 Zn
   Zn-h-2505     1.0     0.869047      0.286753      0.306997 Zn
   Zn-h-2506     1.0     0.894018      0.252686      0.470487 Zn
   Zn-h-2507     1.0     0.864802      0.273913      0.448167 Zn
   Zn-h-2508     1.0     0.893689      0.209915      0.257820 Zn
   Zn-h-2509     1.0     0.864802      0.188581      0.235500 Zn
   Zn-h-2510     1.0     0.895749      0.208551      0.309345 Zn
   Zn-h-2511     1.0     0.888642      0.188529      0.273474 Zn
   Zn-h-2512     1.0     0.893868      0.167677      0.306997 Zn
   Zn-h-2513     1.0     0.869047      0.175741      0.306997 Zn
   Zn-h-2514     1.0     0.893689      0.209915      0.470487 Zn
   Zn-h-2515     1.0     0.864802      0.188581      0.448167 Zn
   Zn-h-2516     1.0     0.828452      0.231075      0.177138 Zn
   Zn-h-2517     1.0     0.835349      0.252301      0.213252 Zn
   Zn-h-2518     1.0     0.835293      0.210020      0.212958 Zn
   Zn-h-2519     1.0     0.827888      0.231484      0.389423 Zn
   Zn-h-2520     1.0     0.845945      0.244603      0.353309 Zn
   Zn-h-2521     1.0     0.805750      0.231484      0.353603 Zn
   Zn-h-2522     1.0     0.835349      0.210193      0.425919 Zn
   Zn-h-2523     1.0     0.827888      0.231484      0.602091 Zn
   Zn-h-2524     1.0     0.845945      0.244603      0.565976 Zn
   Zn-h-2525     1.0     0.805750      0.231484      0.566270 Zn
   Zn-h-2526     1.0     0.787605      0.286990      0.308742 Zn
   Zn-h-2527     1.0     0.776242      0.252923      0.331061 Zn
   Zn-h-2528     1.0     0.751491      0.286990      0.331061 Zn
   Zn-h-2529     1.0     0.787605      0.286990      0.521410 Zn
   Zn-h-2530     1.0     0.776536      0.252923      0.543547 Zn
   Zn-h-2531     1.0     0.730297      0.328759      0.640249 Zn
   Zn-h-2532     1.0     0.694543      0.329551      0.661674 Zn
   Zn-h-2533     1.0     0.702932      0.296431      0.639226 Zn
   Zn-h-2534     1.0     0.716652      0.296431      0.661427 Zn
   Zn-h-2535     1.0     0.776242      0.209570      0.331061 Zn
   Zn-h-2536     1.0     0.776536      0.209570      0.543547 Zn
   Zn-h-2537     1.0     0.710893      0.231075      0.462461 Zn
   Zn-h-2538     1.0     0.717734      0.210020      0.498281 Zn
   Zn-h-2539     1.0     0.670010      0.286753      0.543525 Zn
   Zn-h-2540     1.0     0.651458      0.273913      0.580021 Zn
   Zn-h-2541     1.0     0.658355      0.252686      0.616134 Zn
   Zn-h-2542     1.0     0.633549      0.286926      0.615840 Zn
   Zn-h-2543     1.0     0.652157      0.273913      0.792306 Zn
   Zn-h-2544     1.0     0.645259      0.252686      0.756192 Zn
   Zn-h-2545     1.0     0.670066      0.286926      0.756486 Zn
   Zn-h-2546     1.0     0.575638      0.328759      0.735833 Zn
   Zn-h-2547     1.0     0.610791      0.329551      0.713435 Zn
   Zn-h-2548     1.0     0.600682      0.296431      0.733101 Zn
   Zn-h-2549     1.0     0.586961      0.296431      0.710900 Zn
   Zn-h-2550     1.0     0.717756      0.166865      0.448439 Zn
   Zn-h-2551     1.0     0.728621      0.132518      0.426302 Zn
   Zn-h-2552     1.0     0.692802      0.132518      0.448439 Zn
   Zn-h-2553     1.0     0.728621      0.132518      0.638969 Zn
   Zn-h-2554     1.0     0.692802      0.132518      0.661106 Zn
   Zn-h-2555     1.0     0.633549      0.175568      0.403173 Zn
   Zn-h-2556     1.0     0.651458      0.188581      0.367353 Zn
   Zn-h-2557     1.0     0.658502      0.209915      0.403173 Zn
   Zn-h-2558     1.0     0.670010      0.175741      0.543525 Zn
   Zn-h-2559     1.0     0.658355      0.209808      0.616134 Zn
   Zn-h-2560     1.0     0.633549      0.175568      0.615840 Zn
   Zn-h-2561     1.0     0.651458      0.188581      0.580021 Zn
   Zn-h-2562     1.0     0.670066      0.175568      0.756486 Zn
   Zn-h-2563     1.0     0.652157      0.188581      0.792306 Zn
   Zn-h-2564     1.0     0.593286      0.231484      0.484913 Zn
   Zn-h-2565     1.0     0.592721      0.231075      0.697198 Zn
   Zn-h-2566     1.0     0.585880      0.210020      0.874046 Zn
   Zn-h-2567     1.0     0.516086      0.286753      0.638655 Zn
   Zn-h-2568     1.0     0.516009      0.286990      0.850918 Zn
   Zn-h-2569     1.0     0.527079      0.252923      0.828780 Zn
   Zn-h-2570     1.0     0.585858      0.166865      0.498553 Zn
   Zn-h-2571     1.0     0.611062      0.132518      0.498957 Zn
   Zn-h-2572     1.0     0.592678      0.145875      0.484913 Zn
   Zn-h-2573     1.0     0.599902      0.166865      0.521277 Zn
   Zn-h-2574     1.0     0.615277      0.145490      0.521027 Zn
   Zn-h-2575     1.0     0.611062      0.132518      0.711624 Zn
   Zn-h-2576     1.0     0.575242      0.132518      0.733763 Zn
   Zn-h-2577     1.0     0.516086      0.175741      0.638655 Zn
   Zn-h-2578     1.0     0.475727      0.231484      0.770237 Zn
   Zn-h-2579     1.0     0.457488      0.244603      0.806056 Zn
   Zn-h-2580     1.0     0.497864      0.231484      0.806056 Zn
   Zn-h-2581     1.0     0.434890      0.286753      0.851300 Zn
   Zn-h-2582     1.0     0.416833      0.273634      0.887414 Zn
   Zn-h-2583     1.0     0.416381      0.188714      0.887414 Zn
   Zn-h-2584     1.0     0.857398      0.183201      0.331061 Zn
   Zn-h-2585     1.0     0.857160      0.140920      0.330879 Zn
   Zn-h-2586     1.0     0.828181      0.161975      0.308742 Zn
   Zn-h-2587     1.0     0.857398      0.183201      0.543729 Zn
   Zn-h-2588     1.0     0.828382      0.161828      0.521005 Zn
   Zn-h-2589     1.0     0.868759      0.174946      0.521005 Zn
   Zn-h-2590     1.0     0.857362      0.140773      0.543143 Zn
   Zn-h-2591     1.0     0.769401      0.119614      0.426302 Zn
   Zn-h-2592     1.0     0.798379      0.140668      0.448439 Zn
   Zn-h-2593     1.0     0.798581      0.140815      0.660702 Zn
   Zn-h-2594     1.0     0.769603      0.119760      0.638565 Zn
   Zn-h-2595     1.0     0.741861      0.142138      0.404453 Zn
   Zn-h-2596     1.0     0.734754      0.162159      0.368582 Zn
   Zn-h-2597     1.0     0.715160      0.174946      0.402105 Zn
   Zn-h-2598     1.0     0.739981      0.183011      0.402105 Zn
   Zn-h-2599     1.0     0.750962      0.175119      0.543275 Zn
   Zn-h-2600     1.0     0.710914      0.162108      0.543275 Zn
   Zn-h-2601     1.0     0.733345      0.161975      0.580021 Zn
   Zn-h-2602     1.0     0.740186      0.140920      0.615840 Zn
   Zn-h-2603     1.0     0.732780      0.162384      0.792306 Zn
   Zn-h-2604     1.0     0.710789      0.162492      0.756192 Zn
   Zn-h-2605     1.0     0.750837      0.175503      0.756192 Zn
   Zn-h-2606     1.0     0.681406      0.140668      0.520733 Zn
   Zn-h-2607     1.0     0.674565      0.119614      0.484913 Zn
   Zn-h-2608     1.0     0.692057      0.106085      0.661084 Zn
   Zn-h-2609     1.0     0.651863      0.119203      0.661378 Zn
   Zn-h-2610     1.0     0.674000      0.119203      0.697198 Zn
   Zn-h-2611     1.0     0.681462      0.140495      0.733695 Zn
   Zn-h-2612     1.0     0.651863      0.119203      0.874046 Zn
   Zn-h-2613     1.0     0.692238      0.106085      0.874046 Zn
   Zn-h-2614     1.0     0.622354      0.141118      0.638837 Zn
   Zn-h-2615     1.0     0.549824      0.183824      0.733491 Zn
   Zn-h-2616     1.0     0.538915      0.218170      0.756214 Zn
   Zn-h-2617     1.0     0.574734      0.218170      0.734077 Zn
   Zn-h-2618     1.0     0.563869      0.183824      0.756214 Zn
   Zn-h-2619     1.0     0.538441      0.106468      0.593389 Zn
   Zn-h-2620     1.0     0.563394      0.140815      0.593389 Zn
   Zn-h-2621     1.0     0.556553      0.119760      0.770237 Zn
   Zn-h-2622     1.0     0.563395      0.140815      0.806056 Zn
   Zn-h-2623     1.0     0.497570      0.162108      0.675129 Zn
   Zn-h-2624     1.0     0.479660      0.175119      0.710948 Zn
   Zn-h-2625     1.0     0.498268      0.162108      0.887414 Zn
   Zn-h-2626     1.0     0.516178      0.175119      0.851594 Zn
   Zn-h-2627     1.0     0.446015      0.183824      0.829051 Zn
   Zn-h-2628     1.0     0.457174      0.218170      0.806732 Zn
   Zn-h-2629     1.0     0.538609      0.106085      0.806732 Zn
   Zn-h-2630     1.0     0.502496      0.106085      0.829051 Zn
   Zn-h-2631     1.0     0.849100      0.475913      0.235500 Zn
   Zn-h-2632     1.0     0.878114      0.454539      0.258224 Zn
   Zn-h-2633     1.0     0.849135      0.433485      0.236086 Zn
   Zn-h-2634     1.0     0.837738      0.467658      0.258224 Zn
   Zn-h-2635     1.0     0.847064      0.390821      0.237366 Zn
   Zn-h-2636     1.0     0.876457      0.370445      0.258792 Zn
   Zn-h-2637     1.0     0.839102      0.356647      0.258544 Zn
   Zn-h-2638     1.0     0.860157      0.400332      0.211181 Zn
   Zn-h-2639     1.0     0.899774      0.387388      0.212155 Zn
   Zn-h-2640     1.0     0.879383      0.385914      0.177982 Zn
   Zn-h-2641     1.0     0.872198      0.363274      0.355380 Zn
   Zn-h-2642     1.0     0.896640      0.397034      0.354405 Zn
   Zn-h-2643     1.0     0.861316      0.399290      0.374859 Zn
   Zn-h-2644     1.0     0.879276      0.386241      0.388580 Zn
   Zn-h-2645     1.0     0.871259      0.364492      0.403849 Zn
   Zn-h-2646     1.0     0.860427      0.398731      0.426169 Zn
   Zn-h-2647     1.0     0.860552      0.286991      0.213252 Zn
   Zn-h-2648     1.0     0.878609      0.300109      0.177138 Zn
   Zn-h-2649     1.0     0.871148      0.279293      0.353309 Zn
   Zn-h-2650     1.0     0.871204      0.321574      0.353603 Zn
   Zn-h-2651     1.0     0.878044      0.300519      0.389423 Zn
   Zn-h-2652     1.0     0.871148      0.279293      0.565976 Zn
   Zn-h-2653     1.0     0.871204      0.321574      0.566270 Zn
   Zn-h-2654     1.0     0.878044      0.300519      0.602091 Zn
   Zn-h-2655     1.0     0.801648      0.356026      0.331061 Zn
   Zn-h-2656     1.0     0.812808      0.321679      0.308742 Zn
   Zn-h-2657     1.0     0.841695      0.343013      0.331061 Zn
   Zn-h-2658     1.0     0.841786      0.342734      0.543547 Zn
   Zn-h-2659     1.0     0.812808      0.321679      0.521410 Zn
   Zn-h-2660     1.0     0.755374      0.363274      0.640249 Zn
   Zn-h-2661     1.0     0.743572      0.397034      0.661674 Zn
   Zn-h-2662     1.0     0.781903      0.386241      0.661427 Zn
   Zn-h-2663     1.0     0.801410      0.244841      0.543547 Zn
   Zn-h-2664     1.0     0.812479      0.278908      0.521410 Zn
   Zn-h-2665     1.0     0.841695      0.257680      0.543729 Zn
   Zn-h-2666     1.0     0.783209      0.300519      0.448035 Zn
   Zn-h-2667     1.0     0.754230      0.321574      0.425897 Zn
   Zn-h-2668     1.0     0.783209      0.300519      0.660702 Zn
   Zn-h-2669     1.0     0.753992      0.279293      0.638383 Zn
   Zn-h-2670     1.0     0.754230      0.321574      0.638565 Zn
   Zn-h-2671     1.0     0.697527      0.321246      0.755942 Zn
   Zn-h-2672     1.0     0.696625      0.362925      0.755569 Zn
   Zn-h-2673     1.0     0.701545      0.343986      0.791462 Zn
   Zn-h-2674     1.0     0.723746      0.343986      0.777742 Zn
   Zn-h-2675     1.0     0.664412      0.299914      0.735833 Zn
   Zn-h-2676     1.0     0.636437      0.321218      0.713435 Zn
   Zn-h-2677     1.0     0.625149      0.288481      0.733101 Zn
   Zn-h-2678     1.0     0.883413      0.328759      0.332951 Zn
   Zn-h-2679     1.0     0.883413      0.328759      0.545618 Zn
   Zn-h-2680     1.0     0.894737      0.296431      0.520685 Zn
   Zn-h-2681     1.0     0.859807      0.287270      0.425897 Zn
   Zn-h-2682     1.0     0.823785      0.286990      0.448035 Zn
   Zn-h-2683     1.0     0.834853      0.252923      0.425897 Zn
   Zn-h-2684     1.0     0.824043      0.287310      0.498281 Zn
   Zn-h-2685     1.0     0.841952      0.274298      0.462461 Zn
   Zn-h-2686     1.0     0.864273      0.274298      0.498575 Zn
   Zn-h-2687     1.0     0.835147      0.252923      0.638383 Zn
   Zn-h-2688     1.0     0.859898      0.286990      0.638383 Zn
   Zn-h-2689     1.0     0.883018      0.132518      0.330879 Zn
   Zn-h-2690     1.0     0.883018      0.132518      0.543547 Zn
   Zn-h-2691     1.0     0.841952      0.188196      0.462461 Zn
   Zn-h-2692     1.0     0.824043      0.175184      0.498281 Zn
   Zn-h-2693     1.0     0.864420      0.188303      0.498281 Zn
   Zn-h-2694     1.0     0.783502      0.231484      0.367353 Zn
   Zn-h-2695     1.0     0.765264      0.244603      0.403173 Zn
   Zn-h-2696     1.0     0.805639      0.231484      0.403173 Zn
   Zn-h-2697     1.0     0.783502      0.231484      0.580021 Zn
   Zn-h-2698     1.0     0.805639      0.231484      0.615840 Zn
   Zn-h-2699     1.0     0.782937      0.231075      0.792306 Zn
   Zn-h-2700     1.0     0.776096      0.210020      0.756486 Zn
   Zn-h-2701     1.0     0.717371      0.252686      0.498957 Zn
   Zn-h-2702     1.0     0.746713      0.274298      0.521027 Zn
   Zn-h-2703     1.0     0.724393      0.274298      0.484913 Zn
   Zn-h-2704     1.0     0.706665      0.287310      0.521027 Zn
   Zn-h-2705     1.0     0.717768      0.252579      0.661378 Zn
   Zn-h-2706     1.0     0.742666      0.286753      0.661084 Zn
   Zn-h-2707     1.0     0.724609      0.273634      0.697198 Zn
   Zn-h-2708     1.0     0.717371      0.252686      0.711624 Zn
   Zn-h-2709     1.0     0.706540      0.286926      0.733945 Zn
   Zn-h-2710     1.0     0.746588      0.273913      0.733945 Zn
   Zn-h-2711     1.0     0.801119      0.132798      0.755942 Zn
   Zn-h-2712     1.0     0.776368      0.166865      0.755942 Zn
   Zn-h-2713     1.0     0.765005      0.132798      0.778261 Zn
   Zn-h-2714     1.0     0.724393      0.188196      0.484913 Zn
   Zn-h-2715     1.0     0.706665      0.175184      0.521027 Zn
   Zn-h-2716     1.0     0.746713      0.188196      0.521027 Zn
   Zn-h-2717     1.0     0.724609      0.188860      0.697198 Zn
   Zn-h-2718     1.0     0.717260      0.167487      0.661084 Zn
   Zn-h-2719     1.0     0.717768      0.209915      0.661378 Zn
   Zn-h-2720     1.0     0.742665      0.175741      0.661084 Zn
   Zn-h-2721     1.0     0.746588      0.188581      0.733945 Zn
   Zn-h-2722     1.0     0.706540      0.175568      0.733945 Zn
   Zn-h-2723     1.0     0.717768      0.209915      0.874046 Zn
   Zn-h-2724     1.0     0.742666      0.175741      0.873752 Zn
   Zn-h-2725     1.0     0.688101      0.231075      0.638251 Zn
   Zn-h-2726     1.0     0.659123      0.210020      0.828780 Zn
   Zn-h-2727     1.0     0.688101      0.231075      0.850918 Zn
   Zn-h-2728     1.0     0.629119      0.273634      0.756214 Zn
   Zn-h-2729     1.0     0.600140      0.252579      0.734077 Zn
   Zn-h-2730     1.0     0.588743      0.286753      0.756214 Zn
   Zn-h-2731     1.0     0.658514      0.166865      0.828780 Zn
   Zn-h-2732     1.0     0.647445      0.132798      0.850918 Zn
   Zn-h-2733     1.0     0.683559      0.132798      0.828598 Zn
   Zn-h-2734     1.0     0.588743      0.175741      0.756214 Zn
   Zn-h-2735     1.0     0.600140      0.209915      0.734077 Zn
   Zn-h-2736     1.0     0.600104      0.167487      0.733491 Zn
   Zn-h-2737     1.0     0.629119      0.188860      0.756214 Zn
   Zn-h-2738     1.0     0.846690      0.218170      0.565998 Zn
   Zn-h-2739     1.0     0.846272      0.217653      0.616134 Zn
   Zn-h-2740     1.0     0.871023      0.183586      0.616134 Zn
   Zn-h-2741     1.0     0.864126      0.204813      0.580021 Zn
   Zn-h-2742     1.0     0.871621      0.140668      0.403173 Zn
   Zn-h-2743     1.0     0.864781      0.119614      0.367353 Zn
   Zn-h-2744     1.0     0.871621      0.140668      0.615840 Zn
   Zn-h-2745     1.0     0.864781      0.119614      0.580021 Zn
   Zn-h-2746     1.0     0.864216      0.119203      0.792306 Zn
   Zn-h-2747     1.0     0.805345      0.162108      0.484913 Zn
   Zn-h-2748     1.0     0.812243      0.140880      0.521027 Zn
   Zn-h-2749     1.0     0.787436      0.175119      0.520733 Zn
   Zn-h-2750     1.0     0.806044      0.162108      0.697198 Zn
   Zn-h-2751     1.0     0.823953      0.175119      0.661378 Zn
   Zn-h-2752     1.0     0.798999      0.140773      0.874046 Zn
   Zn-h-2753     1.0     0.823953      0.175119      0.874046 Zn
   Zn-h-2754     1.0     0.783298      0.162384      0.874046 Zn
   Zn-h-2755     1.0     0.753789      0.183824      0.638837 Zn
   Zn-h-2756     1.0     0.729130      0.218170      0.638655 Zn
   Zn-h-2757     1.0     0.739746      0.183824      0.616112 Zn
   Zn-h-2758     1.0     0.764950      0.218170      0.616516 Zn
   Zn-h-2759     1.0     0.764700      0.218170      0.828780 Zn
   Zn-h-2760     1.0     0.739746      0.183824      0.828780 Zn
   Zn-h-2761     1.0     0.728880      0.218170      0.850918 Zn
   Zn-h-2762     1.0     0.765174      0.106468      0.778938 Zn
   Zn-h-2763     1.0     0.740220      0.140815      0.778938 Zn
   Zn-h-2764     1.0     0.670156      0.175503      0.806056 Zn
   Zn-h-2765     1.0     0.688065      0.162492      0.770237 Zn
   Zn-h-2766     1.0     0.710531      0.162384      0.806056 Zn
   Zn-h-2767     1.0     0.651752      0.119203      0.710948 Zn
   Zn-h-2768     1.0     0.629614      0.119203      0.675129 Zn
   Zn-h-2769     1.0     0.611375      0.106085      0.710948 Zn
   Zn-h-2770     1.0     0.622208      0.140668      0.851594 Zn
   Zn-h-2771     1.0     0.629049      0.119614      0.887414 Zn
   Zn-h-2772     1.0     0.552653      0.175119      0.829052 Zn
   Zn-h-2773     1.0     0.592700      0.162108      0.829051 Zn
   Zn-h-2774     1.0     0.846385      0.106085      0.616516 Zn
   Zn-h-2775     1.0     0.810270      0.106085      0.638837 Zn
   Zn-h-2776     1.0     0.846308      0.105847      0.828780 Zn
   Zn-h-2777     1.0     0.728845      0.106020      0.851594 Zn
   Zn-h-2778     1.0     0.896518      0.286753      0.565998 Zn
   Zn-h-2779     1.0     0.896881      0.287310      0.616134 Zn
   Zn-h-2780     1.0     0.896881      0.175184      0.616134 Zn
   Zn-h-2781     1.0     0.856158      0.231484      0.484913 Zn
   Zn-h-2782     1.0     0.838101      0.217891      0.521027 Zn
   Zn-h-2783     1.0     0.849135      0.209873      0.498957 Zn
   Zn-h-2784     1.0     0.849338      0.252474      0.498553 Zn
   Zn-h-2785     1.0     0.838101      0.244603      0.521027 Zn
   Zn-h-2786     1.0     0.849338      0.210020      0.711220 Zn
   Zn-h-2787     1.0     0.878316      0.231075      0.733359 Zn
   Zn-h-2788     1.0     0.790356      0.209915      0.829184 Zn
   Zn-h-2789     1.0     0.819335      0.188860      0.851322 Zn
   Zn-h-2790     1.0     0.778958      0.175741      0.851322 Zn
   Zn-h-2791     1.0     0.860427      0.175119      0.638837 Zn
   Zn-h-2792     1.0     0.871259      0.140880      0.829184 Zn
   Zn-h-2793     1.0     0.841988      0.119614      0.755810 Zn
   Zn-h-2794     1.0     0.813010      0.140668      0.733673 Zn
   Zn-h-2795     1.0     0.841967      0.119203      0.806056 Zn
   Zn-h-2796     1.0     0.819830      0.119203      0.770237 Zn
   Zn-h-2797     1.0     0.801773      0.106085      0.806350 Zn
   Zn-h-2798     1.0     0.753992      0.183201      0.851050 Zn
   Zn-h-2799     1.0     0.761050      0.162384      0.887796 Zn
   Zn-h-2800     1.0     0.695248      0.140815      0.806732 Zn
   Zn-h-2801     1.0     0.684089      0.106468      0.829052 Zn
   Zn-h-2802     1.0     0.882768      0.106363      0.755810 Zn
   Zn-h-2803     1.0     0.765320      0.106020      0.829052 Zn
   Zn-h-2804     1.0     0.157863      0.829643      0.140393 Zn
   Zn-h-2805     1.0     0.146704      0.795296      0.162712 Zn
   Zn-h-2806     1.0     0.117815      0.816630      0.140393 Zn
   Zn-h-2807     1.0     0.307445      0.885533      0.104099 Zn
   Zn-h-2808     1.0     0.113567      0.829708      0.118144 Zn
   Zn-h-2809     1.0     0.153614      0.842720      0.118144 Zn
   Zn-h-2810     1.0     0.131510      0.843384      0.294315 Zn
   Zn-h-2811     1.0     0.124817      0.864331      0.258202 Zn
   Zn-h-2812     1.0     0.149567      0.830265      0.258202 Zn
   Zn-h-2813     1.0     0.278467      0.838109      0.162712 Zn
   Zn-h-2814     1.0     0.289537      0.872176      0.140573 Zn
   Zn-h-2815     1.0     0.249251      0.859336      0.140393 Zn
   Zn-h-2816     1.0     0.289174      0.760608      0.140641 Zn
   Zn-h-2817     1.0     0.249126      0.773620      0.140641 Zn
   Zn-h-2818     1.0     0.219291      0.795296      0.117850 Zn
   Zn-h-2819     1.0     0.230576      0.830027      0.258496 Zn
   Zn-h-2820     1.0     0.212666      0.817015      0.294315 Zn
   Zn-h-2821     1.0     0.190200      0.816908      0.258496 Zn
   Zn-h-2822     1.0     0.160691      0.838346      0.235953 Zn
   Zn-h-2823     1.0     0.136031      0.872693      0.235771 Zn
   Zn-h-2824     1.0     0.171852      0.872693      0.213634 Zn
   Zn-h-2825     1.0     0.219144      0.752525      0.118144 Zn
   Zn-h-2826     1.0     0.194394      0.718459      0.118144 Zn
   Zn-h-2827     1.0     0.206048      0.752525      0.258202 Zn
   Zn-h-2828     1.0     0.230855      0.718286      0.258496 Zn
   Zn-h-2829     1.0     0.212945      0.731298      0.294315 Zn
   Zn-h-2830     1.0     0.190347      0.730914      0.258202 Zn
   Zn-h-2831     1.0     0.172075      0.760992      0.163388 Zn
   Zn-h-2832     1.0     0.154165      0.774004      0.199207 Zn
   Zn-h-2833     1.0     0.172075      0.760992      0.376056 Zn
   Zn-h-2834     1.0     0.131420      0.773727      0.376055 Zn
   Zn-h-2835     1.0     0.154165      0.774004      0.411875 Zn
   Zn-h-2836     1.0     0.147121      0.795338      0.376055 Zn
   Zn-h-2837     1.0     0.100890      0.796288      0.191025 Zn
   Zn-h-2838     1.0     0.116230      0.817402      0.191025 Zn
   Zn-h-2839     1.0     0.112613      0.828536      0.280427 Zn
   Zn-h-2840     1.0     0.112821      0.717942      0.118122 Zn
   Zn-h-2841     1.0     0.112821      0.717942      0.330789 Zn
   Zn-h-2842     1.0     0.301031      0.683810      0.118144 Zn
   Zn-h-2843     1.0     0.301031      0.725918      0.118144 Zn
   Zn-h-2844     1.0     0.293569      0.705102      0.294315 Zn
   Zn-h-2845     1.0     0.311626      0.718221      0.258202 Zn
   Zn-h-2846     1.0     0.271432      0.705102      0.258496 Zn
   Zn-h-2847     1.0     0.242140      0.726303      0.235367 Zn
   Zn-h-2848     1.0     0.212833      0.747251      0.213230 Zn
   Zn-h-2849     1.0     0.253208      0.760370      0.213230 Zn
   Zn-h-2850     1.0     0.241811      0.683532      0.235367 Zn
   Zn-h-2851     1.0     0.212833      0.662477      0.213230 Zn
   Zn-h-2852     1.0     0.153850      0.704692      0.331194 Zn
   Zn-h-2853     1.0     0.135649      0.760370      0.235681 Zn
   Zn-h-2854     1.0     0.135286      0.760927      0.448417 Zn
   Zn-h-2855     1.0     0.193866      0.604446      0.332474 Zn
   Zn-h-2856     1.0     0.183571      0.638695      0.353899 Zn
   Zn-h-2857     1.0     0.154665      0.620482      0.331451 Zn
   Zn-h-2858     1.0     0.158905      0.607432      0.353651 Zn
   Zn-h-2859     1.0     0.135411      0.649186      0.235500 Zn
   Zn-h-2860     1.0     0.117342      0.662477      0.272245 Zn
   Zn-h-2861     1.0     0.124183      0.683532      0.308066 Zn
   Zn-h-2862     1.0     0.135286      0.648802      0.448417 Zn
   Zn-h-2863     1.0     0.234443      0.591262      0.332474 Zn
   Zn-h-2864     1.0     0.262903      0.612918      0.353899 Zn
   Zn-h-2865     1.0     0.264483      0.573128      0.353651 Zn
   Zn-h-2866     1.0     0.176596      0.633290      0.448167 Zn
   Zn-h-2867     1.0     0.215955      0.647028      0.447793 Zn
   Zn-h-2868     1.0     0.206325      0.615382      0.469967 Zn
   Zn-h-2869     1.0     0.147143      0.572004      0.213252 Zn
   Zn-h-2870     1.0     0.140247      0.593232      0.177138 Zn
   Zn-h-2871     1.0     0.147143      0.614112      0.213252 Zn
   Zn-h-2872     1.0     0.157738      0.579702      0.353309 Zn
   Zn-h-2873     1.0     0.139682      0.592821      0.389423 Zn
   Zn-h-2874     1.0     0.117691      0.592714      0.353309 Zn
   Zn-h-2875     1.0     0.146739      0.614112      0.426169 Zn
   Zn-h-2876     1.0     0.117522      0.593232      0.403849 Zn
   Zn-h-2877     1.0     0.146739      0.572004      0.426169 Zn
   Zn-h-2878     1.0     0.110375      0.502626      0.448035 Zn
   Zn-h-2879     1.0     0.121536      0.468281      0.425716 Zn
   Zn-h-2880     1.0     0.314411      0.864093      0.140573 Zn
   Zn-h-2881     1.0     0.339456      0.830027      0.140393 Zn
   Zn-h-2882     1.0     0.303342      0.830027      0.162712 Zn
   Zn-h-2883     1.0     0.285196      0.885533      0.117850 Zn
   Zn-h-2884     1.0     0.325829      0.872176      0.118144 Zn
   Zn-h-2885     1.0     0.350580      0.838109      0.118144 Zn
   Zn-h-2886     1.0     0.420688      0.718222      0.140393 Zn
   Zn-h-2887     1.0     0.395937      0.752287      0.140393 Zn
   Zn-h-2888     1.0     0.326052      0.760608      0.117850 Zn
   Zn-h-2889     1.0     0.344178      0.774284      0.294315 Zn
   Zn-h-2890     1.0     0.362291      0.760992      0.258496 Zn
   Zn-h-2891     1.0     0.337337      0.795338      0.258496 Zn
   Zn-h-2892     1.0     0.278557      0.795296      0.163388 Zn
   Zn-h-2893     1.0     0.285398      0.816351      0.199207 Zn
   Zn-h-2894     1.0     0.287713      0.817103      0.411875 Zn
   Zn-h-2895     1.0     0.280190      0.795799      0.376838 Zn
   Zn-h-2896     1.0     0.278007      0.836601      0.375535 Zn
   Zn-h-2897     1.0     0.302829      0.828536      0.375535 Zn
   Zn-h-2898     1.0     0.244257      0.872693      0.118122 Zn
   Zn-h-2899     1.0     0.208235      0.872413      0.140260 Zn
   Zn-h-2900     1.0     0.219303      0.838346      0.118122 Zn
   Zn-h-2901     1.0     0.208235      0.872413      0.352928 Zn
   Zn-h-2902     1.0     0.219303      0.838346      0.330789 Zn
   Zn-h-2903     1.0     0.244348      0.872413      0.330608 Zn
   Zn-h-2904     1.0     0.278084      0.752287      0.213230 Zn
   Zn-h-2905     1.0     0.267014      0.718222      0.235367 Zn
   Zn-h-2906     1.0     0.219709      0.795338      0.331194 Zn
   Zn-h-2907     1.0     0.161131      0.795443      0.235681 Zn
   Zn-h-2908     1.0     0.160489      0.795616      0.448417 Zn
   Zn-h-2909     1.0     0.160489      0.837724      0.448417 Zn
   Zn-h-2910     1.0     0.160523      0.752287      0.235681 Zn
   Zn-h-2911     1.0     0.185568      0.718222      0.235500 Zn
   Zn-h-2912     1.0     0.149454      0.718222      0.257820 Zn
   Zn-h-2913     1.0     0.158503      0.751535      0.448167 Zn
   Zn-h-2914     1.0     0.183731      0.718348      0.447793 Zn
   Zn-h-2915     1.0     0.150658      0.717727      0.469967 Zn
   Zn-h-2916     1.0     0.109171      0.773727      0.177138 Zn
   Zn-h-2917     1.0     0.131162      0.773620      0.213252 Zn
   Zn-h-2918     1.0     0.101710      0.752910      0.353309 Zn
   Zn-h-2919     1.0     0.108607      0.774137      0.389423 Zn
   Zn-h-2920     1.0     0.101710      0.795018      0.353309 Zn
   Zn-h-2921     1.0     0.102150      0.795338      0.403849 Zn
   Zn-h-2922     1.0     0.131037      0.774004      0.426169 Zn
   Zn-h-2923     1.0     0.461794      0.705209      0.140641 Zn
   Zn-h-2924     1.0     0.407061      0.760370      0.118144 Zn
   Zn-h-2925     1.0     0.431812      0.726303      0.118144 Zn
   Zn-h-2926     1.0     0.403015      0.747915      0.258202 Zn
   Zn-h-2927     1.0     0.425334      0.747915      0.294315 Zn
   Zn-h-2928     1.0     0.443061      0.760927      0.258202 Zn
   Zn-h-2929     1.0     0.500924      0.606652      0.138503 Zn
   Zn-h-2930     1.0     0.490814      0.640331      0.160901 Zn
   Zn-h-2931     1.0     0.462440      0.620481      0.141235 Zn
   Zn-h-2932     1.0     0.431959      0.683532      0.117850 Zn
   Zn-h-2933     1.0     0.425334      0.661814      0.294315 Zn
   Zn-h-2934     1.0     0.443061      0.648802      0.258202 Zn
   Zn-h-2935     1.0     0.403015      0.661814      0.258202 Zn
   Zn-h-2936     1.0     0.366224      0.705102      0.199207 Zn
   Zn-h-2937     1.0     0.384463      0.718221      0.163388 Zn
   Zn-h-2938     1.0     0.344087      0.705102      0.163388 Zn
   Zn-h-2939     1.0     0.366224      0.705102      0.411875 Zn
   Zn-h-2940     1.0     0.384463      0.718221      0.376056 Zn
   Zn-h-2941     1.0     0.384463      0.691508      0.376056 Zn
   Zn-h-2942     1.0     0.344087      0.705102      0.376056 Zn
   Zn-h-2943     1.0     0.325739      0.760887      0.331194 Zn
   Zn-h-2944     1.0     0.265369      0.805283      0.448167 Zn
   Zn-h-2945     1.0     0.241601      0.771033      0.447793 Zn
   Zn-h-2946     1.0     0.230791      0.802296      0.469967 Zn
   Zn-h-2947     1.0     0.308053      0.664633      0.316767 Zn
   Zn-h-2948     1.0     0.325990      0.650894      0.281730 Zn
   Zn-h-2949     1.0     0.301851      0.682540      0.280427 Zn
   Zn-h-2950     1.0     0.325739      0.648842      0.331194 Zn
   Zn-h-2951     1.0     0.248854      0.705209      0.272245 Zn
   Zn-h-2952     1.0     0.172164      0.760927      0.212958 Zn
   Zn-h-2953     1.0     0.190075      0.747915      0.177138 Zn
   Zn-h-2954     1.0     0.208347      0.760370      0.353309 Zn
   Zn-h-2955     1.0     0.190291      0.747251      0.389423 Zn
   Zn-h-2956     1.0     0.183597      0.726303      0.353309 Zn
   Zn-h-2957     1.0     0.172164      0.760927      0.425625 Zn
   Zn-h-2958     1.0     0.230889      0.606135      0.257820 Zn
   Zn-h-2959     1.0     0.242049      0.640482      0.235500 Zn
   Zn-h-2960     1.0     0.266709      0.606135      0.235681 Zn
   Zn-h-2961     1.0     0.229441      0.606652      0.306289 Zn
   Zn-h-2962     1.0     0.253996      0.640331      0.307263 Zn
   Zn-h-2963     1.0     0.249096      0.620482      0.273089 Zn
   Zn-h-2964     1.0     0.265369      0.604446      0.448167 Zn
   Zn-h-2965     1.0     0.241601      0.638695      0.447793 Zn
   Zn-h-2966     1.0     0.230791      0.607432      0.469967 Zn
   Zn-h-2967     1.0     0.190075      0.661814      0.177138 Zn
   Zn-h-2968     1.0     0.172164      0.648802      0.212958 Zn
   Zn-h-2969     1.0     0.190291      0.662477      0.389423 Zn
   Zn-h-2970     1.0     0.183597      0.683425      0.353309 Zn
   Zn-h-2971     1.0     0.208347      0.649359      0.353309 Zn
   Zn-h-2972     1.0     0.172164      0.648802      0.425625 Zn
   Zn-h-2973     1.0     0.131059      0.704692      0.506983 Zn
   Zn-h-2974     1.0     0.124217      0.726091      0.471163 Zn
   Zn-h-2975     1.0     0.124218      0.683637      0.471163 Zn
   Zn-h-2976     1.0     0.124195      0.640482      0.308338 Zn
   Zn-h-2977     1.0     0.113127      0.606415      0.330475 Zn
   Zn-h-2978     1.0     0.149149      0.606135      0.308338 Zn
   Zn-h-2979     1.0     0.425959      0.590851      0.162108 Zn
   Zn-h-2980     1.0     0.447196      0.591423      0.197978 Zn
   Zn-h-2981     1.0     0.465414      0.580009      0.164457 Zn
   Zn-h-2982     1.0     0.425298      0.593232      0.213634 Zn
   Zn-h-2983     1.0     0.454276      0.614285      0.235771 Zn
   Zn-h-2984     1.0     0.454514      0.572004      0.235953 Zn
   Zn-h-2985     1.0     0.366720      0.635445      0.118122 Zn
   Zn-h-2986     1.0     0.407097      0.648564      0.118122 Zn
   Zn-h-2987     1.0     0.395699      0.614390      0.140260 Zn
   Zn-h-2988     1.0     0.406859      0.648737      0.330608 Zn
   Zn-h-2989     1.0     0.366720      0.635445      0.330789 Zn
   Zn-h-2990     1.0     0.395699      0.614390      0.352928 Zn
   Zn-h-2991     1.0     0.347036      0.691270      0.233611 Zn
   Zn-h-2992     1.0     0.336927      0.657592      0.256009 Zn
   Zn-h-2993     1.0     0.312792      0.690490      0.258544 Zn
   Zn-h-2994     1.0     0.308553      0.677441      0.236343 Zn
   Zn-h-2995     1.0     0.349510      0.689473      0.448167 Zn
   Zn-h-2996     1.0     0.309591      0.677452      0.447793 Zn
   Zn-h-2997     1.0     0.335984      0.657510      0.469967 Zn
   Zn-h-2998     1.0     0.407097      0.537553      0.118122 Zn
   Zn-h-2999     1.0     0.396028      0.571619      0.140260 Zn
   Zn-h-3000     1.0     0.366720      0.550672      0.118122 Zn
   Zn-h-3001     1.0     0.308031      0.593099      0.235500 Zn
   Zn-h-3002     1.0     0.337303      0.614285      0.308066 Zn
   Zn-h-3003     1.0     0.337359      0.572004      0.308360 Zn
   Zn-h-3004     1.0     0.330462      0.593232      0.272245 Zn
   Zn-h-3005     1.0     0.307907      0.592714      0.448417 Zn
   Zn-h-3006     1.0     0.278072      0.614390      0.212958 Zn
   Zn-h-3007     1.0     0.253173      0.648564      0.213252 Zn
   Zn-h-3008     1.0     0.271231      0.635445      0.177138 Zn
   Zn-h-3009     1.0     0.249126      0.636109      0.353309 Zn
   Zn-h-3010     1.0     0.271446      0.636109      0.389423 Zn
   Zn-h-3011     1.0     0.289174      0.649121      0.353309 Zn
   Zn-h-3012     1.0     0.278072      0.614390      0.425625 Zn
   Zn-h-3013     1.0     0.194811      0.691787      0.543547 Zn
   Zn-h-3014     1.0     0.230631      0.691787      0.521410 Zn
   Zn-h-3015     1.0     0.219765      0.657441      0.543547 Zn
   Zn-h-3016     1.0     0.271231      0.550672      0.177138 Zn
   Zn-h-3017     1.0     0.277924      0.571619      0.213252 Zn
   Zn-h-3018     1.0     0.253173      0.537553      0.213252 Zn
   Zn-h-3019     1.0     0.271446      0.550007      0.389423 Zn
   Zn-h-3020     1.0     0.289174      0.536996      0.353309 Zn
   Zn-h-3021     1.0     0.249126      0.550007      0.353309 Zn
   Zn-h-3022     1.0     0.253500      0.537316      0.426169 Zn
   Zn-h-3023     1.0     0.278250      0.571382      0.426169 Zn
   Zn-h-3024     1.0     0.289614      0.537316      0.403849 Zn
   Zn-h-3025     1.0     0.190200      0.592821      0.471163 Zn
   Zn-h-3026     1.0     0.212337      0.592821      0.506983 Zn
   Zn-h-3027     1.0     0.230576      0.579702      0.471163 Zn
   Zn-h-3028     1.0     0.213768      0.590851      0.719650 Zn
   Zn-h-3029     1.0     0.191182      0.591423      0.684612 Zn
   Zn-h-3030     1.0     0.229312      0.580009      0.683311 Zn
   Zn-h-3031     1.0     0.153467      0.635725      0.462461 Zn
   Zn-h-3032     1.0     0.160511      0.614390      0.498281 Zn
   Zn-h-3033     1.0     0.135557      0.648737      0.498281 Zn
   Zn-h-3034     1.0     0.112912      0.691508      0.543275 Zn
   Zn-h-3035     1.0     0.101585      0.657203      0.616134 Zn
   Zn-h-3036     1.0     0.114520      0.691270      0.758263 Zn
   Zn-h-3037     1.0     0.171852      0.537036      0.426302 Zn
   Zn-h-3038     1.0     0.136031      0.537036      0.448439 Zn
   Zn-h-3039     1.0     0.171602      0.537036      0.638565 Zn
   Zn-h-3040     1.0     0.360846      0.502152      0.211181 Zn
   Zn-h-3041     1.0     0.360776      0.543830      0.212155 Zn
   Zn-h-3042     1.0     0.353074      0.524893      0.177982 Zn
   Zn-h-3043     1.0     0.330873      0.524893      0.191702 Zn
   Zn-h-3044     1.0     0.299244      0.544180      0.329195 Zn
   Zn-h-3045     1.0     0.311046      0.577940      0.307770 Zn
   Zn-h-3046     1.0     0.272715      0.567147      0.308017 Zn
   Zn-h-3047     1.0     0.271411      0.481425      0.308742 Zn
   Zn-h-3048     1.0     0.300389      0.502480      0.330879 Zn
   Zn-h-3049     1.0     0.300627      0.460198      0.331061 Zn
   Zn-h-3050     1.0     0.300591      0.502626      0.543143 Zn
   Zn-h-3051     1.0     0.311989      0.468454      0.521005 Zn
   Zn-h-3052     1.0     0.271613      0.481572      0.521005 Zn
   Zn-h-3053     1.0     0.241609      0.502731      0.448439 Zn
   Zn-h-3054     1.0     0.212630      0.523786      0.426302 Zn
   Zn-h-3055     1.0     0.212833      0.523639      0.638565 Zn
   Zn-h-3056     1.0     0.194191      0.579637      0.543275 Zn
   Zn-h-3057     1.0     0.183360      0.545397      0.565594 Zn
   Zn-h-3058     1.0     0.154143      0.566625      0.543275 Zn
   Zn-h-3059     1.0     0.158066      0.579464      0.616134 Zn
   Zn-h-3060     1.0     0.176123      0.566345      0.580021 Zn
   Zn-h-3061     1.0     0.182816      0.545397      0.616134 Zn
   Zn-h-3062     1.0     0.183360      0.545397      0.778262 Zn
   Zn-h-3063     1.0     0.154018      0.567009      0.756192 Zn
   Zn-h-3064     1.0     0.176338      0.567009      0.792306 Zn
   Zn-h-3065     1.0     0.194066      0.580022      0.756192 Zn
   Zn-h-3066     1.0     0.253208      0.425747      0.425897 Zn
   Zn-h-3067     1.0     0.242140      0.459814      0.448035 Zn
   Zn-h-3068     1.0     0.212923      0.438586      0.425716 Zn
   Zn-h-3069     1.0     0.185090      0.501262      0.404453 Zn
   Zn-h-3070     1.0     0.177984      0.481240      0.368582 Zn
   Zn-h-3071     1.0     0.183210      0.460388      0.402105 Zn
   Zn-h-3072     1.0     0.158389      0.468454      0.402105 Zn
   Zn-h-3073     1.0     0.154143      0.481292      0.543275 Zn
   Zn-h-3074     1.0     0.194191      0.468281      0.543275 Zn
   Zn-h-3075     1.0     0.183415      0.502480      0.615840 Zn
   Zn-h-3076     1.0     0.176574      0.481425      0.580021 Zn
   Zn-h-3077     1.0     0.194066      0.467896      0.756192 Zn
   Zn-h-3078     1.0     0.176009      0.481015      0.792306 Zn
   Zn-h-3079     1.0     0.154018      0.480909      0.756192 Zn
   Zn-h-3080     1.0     0.124635      0.502731      0.520733 Zn
   Zn-h-3081     1.0     0.117229      0.524197      0.697198 Zn
   Zn-h-3082     1.0     0.135468      0.537316      0.661378 Zn
   Zn-h-3083     1.0     0.135468      0.537316      0.874046 Zn
   Zn-h-3084     1.0     0.124363      0.459576      0.521277 Zn
   Zn-h-3085     1.0     0.135726      0.425509      0.498957 Zn
   Zn-h-3086     1.0     0.205519      0.433207      0.521277 Zn
   Zn-h-3087     1.0     0.205519      0.391099      0.521277 Zn
   Zn-h-3088     1.0     0.176303      0.412326      0.498957 Zn
   Zn-h-3089     1.0     0.117725      0.454539      0.616112 Zn
   Zn-h-3090     1.0     0.158101      0.467658      0.616112 Zn
   Zn-h-3091     1.0     0.146704      0.433485      0.638251 Zn
   Zn-h-3092     1.0     0.117725      0.454539      0.828780 Zn
   Zn-h-3093     1.0     0.158101      0.467658      0.828780 Zn
   Zn-h-3094     1.0     0.146704      0.433485      0.850918 Zn
   Zn-h-3095     1.0     0.146704      0.390821      0.638251 Zn
   Zn-h-3096     1.0     0.158101      0.356647      0.616112 Zn
   Zn-h-3097     1.0     0.117725      0.369766      0.616112 Zn
   Zn-h-3098     1.0     0.652157      0.774004      0.104099 Zn
   Zn-h-3099     1.0     0.527373      0.838346      0.140393 Zn
   Zn-h-3100     1.0     0.516009      0.872413      0.162712 Zn
   Zn-h-3101     1.0     0.552124      0.872413      0.140393 Zn
   Zn-h-3102     1.0     0.527553      0.795338      0.140936 Zn
   Zn-h-3103     1.0     0.497717      0.817015      0.118144 Zn
   Zn-h-3104     1.0     0.457670      0.830027      0.118144 Zn
   Zn-h-3105     1.0     0.475162      0.816497      0.294315 Zn
   Zn-h-3106     1.0     0.468321      0.795443      0.258496 Zn
   Zn-h-3107     1.0     0.468264      0.837724      0.258202 Zn
   Zn-h-3108     1.0     0.497592      0.731298      0.118394 Zn
   Zn-h-3109     1.0     0.457545      0.718286      0.118394 Zn
   Zn-h-3110     1.0     0.469315      0.753742      0.260272 Zn
   Zn-h-3111     1.0     0.493757      0.719982      0.259297 Zn
   Zn-h-3112     1.0     0.476394      0.730777      0.293472 Zn
   Zn-h-3113     1.0     0.409924      0.795338      0.213634 Zn
   Zn-h-3114     1.0     0.398765      0.760992      0.235953 Zn
   Zn-h-3115     1.0     0.438904      0.774284      0.235771 Zn
   Zn-h-3116     1.0     0.380123      0.816351      0.140664 Zn
   Zn-h-3117     1.0     0.351145      0.795296      0.118526 Zn
   Zn-h-3118     1.0     0.351347      0.795443      0.330789 Zn
   Zn-h-3119     1.0     0.351109      0.837724      0.330608 Zn
   Zn-h-3120     1.0     0.380325      0.816497      0.352928 Zn
   Zn-h-3121     1.0     0.294645      0.795770      0.448167 Zn
   Zn-h-3122     1.0     0.293742      0.754092      0.447793 Zn
   Zn-h-3123     1.0     0.320863      0.773030      0.469967 Zn
   Zn-h-3124     1.0     0.633277      0.760927      0.140641 Zn
   Zn-h-3125     1.0     0.633277      0.648802      0.140641 Zn
   Zn-h-3126     1.0     0.556440      0.705102      0.294315 Zn
   Zn-h-3127     1.0     0.480134      0.760887      0.235771 Zn
   Zn-h-3128     1.0     0.540255      0.604446      0.118394 Zn
   Zn-h-3129     1.0     0.564022      0.638695      0.118767 Zn
   Zn-h-3130     1.0     0.516178      0.649186      0.163388 Zn
   Zn-h-3131     1.0     0.498268      0.662199      0.199207 Zn
   Zn-h-3132     1.0     0.491224      0.683532      0.163388 Zn
   Zn-h-3133     1.0     0.480134      0.648842      0.235771 Zn
   Zn-h-3134     1.0     0.437968      0.707071      0.154686 Zn
   Zn-h-3135     1.0     0.460553      0.706499      0.189724 Zn
   Zn-h-3136     1.0     0.422423      0.717914      0.191025 Zn
   Zn-h-3137     1.0     0.437403      0.706661      0.316767 Zn
   Zn-h-3138     1.0     0.430967      0.685004      0.281730 Zn
   Zn-h-3139     1.0     0.431895      0.724795      0.280427 Zn
   Zn-h-3140     1.0     0.373190      0.726541      0.235681 Zn
   Zn-h-3141     1.0     0.398562      0.760370      0.448417 Zn
   Zn-h-3142     1.0     0.373812      0.726303      0.448417 Zn
   Zn-h-3143     1.0     0.421105      0.606135      0.140260 Zn
   Zn-h-3144     1.0     0.431971      0.640482      0.118122 Zn
   Zn-h-3145     1.0     0.456925      0.606135      0.118122 Zn
   Zn-h-3146     1.0     0.373191      0.683188      0.235681 Zn
   Zn-h-3147     1.0     0.373812      0.683425      0.448417 Zn
   Zn-h-3148     1.0     0.321838      0.705102      0.177138 Zn
   Zn-h-3149     1.0     0.303782      0.718221      0.213252 Zn
   Zn-h-3150     1.0     0.343977      0.705102      0.212958 Zn
   Zn-h-3151     1.0     0.321274      0.704692      0.389423 Zn
   Zn-h-3152     1.0     0.314377      0.683810      0.353309 Zn
   Zn-h-3153     1.0     0.314377      0.725918      0.353309 Zn
   Zn-h-3154     1.0     0.343977      0.705102      0.425625 Zn
   Zn-h-3155     1.0     0.255708      0.726303      0.521410 Zn
   Zn-h-3156     1.0     0.285015      0.747251      0.543547 Zn
   Zn-h-3157     1.0     0.244640      0.760370      0.543547 Zn
   Zn-h-3158     1.0     0.256037      0.683532      0.308742 Zn
   Zn-h-3159     1.0     0.284924      0.662199      0.331061 Zn
   Zn-h-3160     1.0     0.244878      0.649186      0.331061 Zn
   Zn-h-3161     1.0     0.244640      0.649359      0.543547 Zn
   Zn-h-3162     1.0     0.256037      0.683532      0.521410 Zn
   Zn-h-3163     1.0     0.285015      0.662477      0.543547 Zn
   Zn-h-3164     1.0     0.197459      0.683637      0.425897 Zn
   Zn-h-3165     1.0     0.197459      0.726091      0.425897 Zn
   Zn-h-3166     1.0     0.226438      0.704692      0.448035 Zn
   Zn-h-3167     1.0     0.714634      0.648737      0.140393 Zn
   Zn-h-3168     1.0     0.703473      0.614390      0.162712 Zn
   Zn-h-3169     1.0     0.674586      0.635725      0.140393 Zn
   Zn-h-3170     1.0     0.645134      0.572004      0.118144 Zn
   Zn-h-3171     1.0     0.645134      0.614112      0.118144 Zn
   Zn-h-3172     1.0     0.655729      0.579702      0.258202 Zn
   Zn-h-3173     1.0     0.615535      0.592821      0.258496 Zn
   Zn-h-3174     1.0     0.637672      0.592821      0.294315 Zn
   Zn-h-3175     1.0     0.585914      0.614390      0.235367 Zn
   Zn-h-3176     1.0     0.538609      0.691508      0.331194 Zn
   Zn-h-3177     1.0     0.502587      0.691787      0.353331 Zn
   Zn-h-3178     1.0     0.527541      0.657441      0.353331 Zn
   Zn-h-3179     1.0     0.586320      0.571382      0.235771 Zn
   Zn-h-3180     1.0     0.561275      0.537316      0.235953 Zn
   Zn-h-3181     1.0     0.597389      0.537316      0.213634 Zn
   Zn-h-3182     1.0     0.522108      0.591262      0.154686 Zn
   Zn-h-3183     1.0     0.528544      0.612918      0.189724 Zn
   Zn-h-3184     1.0     0.527617      0.573128      0.191025 Zn
   Zn-h-3185     1.0     0.468287      0.614390      0.308066 Zn
   Zn-h-3186     1.0     0.461446      0.635445      0.272245 Zn
   Zn-h-3187     1.0     0.443333      0.648737      0.308066 Zn
   Zn-h-3188     1.0     0.479571      0.649121      0.448711 Zn
   Zn-h-3189     1.0     0.383329      0.691270      0.211181 Zn
   Zn-h-3190     1.0     0.407884      0.657592      0.212155 Zn
   Zn-h-3191     1.0     0.402984      0.677441      0.177982 Zn
   Zn-h-3192     1.0     0.403160      0.678431      0.389423 Zn
   Zn-h-3193     1.0     0.421015      0.691270      0.353309 Zn
   Zn-h-3194     1.0     0.396264      0.657203      0.353309 Zn
   Zn-h-3195     1.0     0.409686      0.657441      0.426169 Zn
   Zn-h-3196     1.0     0.420847      0.691787      0.403849 Zn
   Zn-h-3197     1.0     0.384936      0.691508      0.426169 Zn
   Zn-h-3198     1.0     0.479626      0.537036      0.236086 Zn
   Zn-h-3199     1.0     0.479850      0.537381      0.448711 Zn
   Zn-h-3200     1.0     0.461941      0.550392      0.484530 Zn
   Zn-h-3201     1.0     0.402463      0.593099      0.177138 Zn
   Zn-h-3202     1.0     0.403160      0.593099      0.389423 Zn
   Zn-h-3203     1.0     0.421071      0.580086      0.566270 Zn
   Zn-h-3204     1.0     0.403160      0.593099      0.602091 Zn
   Zn-h-3205     1.0     0.337337      0.614390      0.471163 Zn
   Zn-h-3206     1.0     0.344178      0.635445      0.506983 Zn
   Zn-h-3207     1.0     0.362291      0.648737      0.471164 Zn
   Zn-h-3208     1.0     0.303037      0.691787      0.425897 Zn
   Zn-h-3209     1.0     0.267014      0.691508      0.448035 Zn
   Zn-h-3210     1.0     0.278084      0.657441      0.425897 Zn
   Zn-h-3211     1.0     0.326247      0.537036      0.330879 Zn
   Zn-h-3212     1.0     0.325997      0.537036      0.543143 Zn
   Zn-h-3213     1.0     0.361817      0.537036      0.521005 Zn
   Zn-h-3214     1.0     0.284081      0.590851      0.249794 Zn
   Zn-h-3215     1.0     0.306666      0.591423      0.284831 Zn
   Zn-h-3216     1.0     0.268536      0.580009      0.286133 Zn
   Zn-h-3217     1.0     0.307649      0.592821      0.498281 Zn
   Zn-h-3218     1.0     0.285511      0.592821      0.462461 Zn
   Zn-h-3219     1.0     0.267272      0.579702      0.498281 Zn
   Zn-h-3220     1.0     0.219777      0.614390      0.543819 Zn
   Zn-h-3221     1.0     0.248722      0.636109      0.616134 Zn
   Zn-h-3222     1.0     0.226403      0.636109      0.580021 Zn
   Zn-h-3223     1.0     0.208675      0.649121      0.616134 Zn
   Zn-h-3224     1.0     0.219777      0.614390      0.756486 Zn
   Zn-h-3225     1.0     0.226618      0.635445      0.792306 Zn
   Zn-h-3226     1.0     0.148338      0.689473      0.521277 Zn
   Zn-h-3227     1.0     0.188257      0.677452      0.521651 Zn
   Zn-h-3228     1.0     0.161864      0.657510      0.499477 Zn
   Zn-h-3229     1.0     0.244348      0.537316      0.543275 Zn
   Zn-h-3230     1.0     0.208235      0.537316      0.565594 Zn
   Zn-h-3231     1.0     0.219597      0.571382      0.543275 Zn
   Zn-h-3232     1.0     0.226403      0.550007      0.580021 Zn
   Zn-h-3233     1.0     0.208675      0.536996      0.616134 Zn
   Zn-h-3234     1.0     0.248722      0.550007      0.616134 Zn
   Zn-h-3235     1.0     0.226618      0.550672      0.792306 Zn
   Zn-h-3236     1.0     0.219924      0.571619      0.756192 Zn
   Zn-h-3237     1.0     0.244675      0.537553      0.756192 Zn
   Zn-h-3238     1.0     0.149895      0.579702      0.521027 Zn
   Zn-h-3239     1.0     0.189942      0.592714      0.521027 Zn
   Zn-h-3240     1.0     0.160489      0.572004      0.661084 Zn
   Zn-h-3241     1.0     0.160545      0.614285      0.661378 Zn
   Zn-h-3242     1.0     0.167386      0.593232      0.697198 Zn
   Zn-h-3243     1.0     0.189818      0.593099      0.733945 Zn
   Zn-h-3244     1.0     0.131128      0.635445      0.638655 Zn
   Zn-h-3245     1.0     0.102150      0.614390      0.616516 Zn
   Zn-h-3246     1.0     0.131128      0.635445      0.851322 Zn
   Zn-h-3247     1.0     0.102150      0.614390      0.829184 Zn
   Zn-h-3248     1.0     0.608560      0.501262      0.142735 Zn
   Zn-h-3249     1.0     0.579654      0.481240      0.120337 Zn
   Zn-h-3250     1.0     0.618400      0.468454      0.117801 Zn
   Zn-h-3251     1.0     0.607300      0.460388      0.140003 Zn
   Zn-h-3252     1.0     0.608366      0.502626      0.352928 Zn
   Zn-h-3253     1.0     0.579387      0.481572      0.330789 Zn
   Zn-h-3254     1.0     0.619526      0.468281      0.330608 Zn
   Zn-h-3255     1.0     0.520608      0.523639      0.235681 Zn
   Zn-h-3256     1.0     0.549586      0.502585      0.257820 Zn
   Zn-h-3257     1.0     0.520574      0.524303      0.448417 Zn
   Zn-h-3258     1.0     0.560621      0.537316      0.448417 Zn
   Zn-h-3259     1.0     0.490196      0.544180      0.211181 Zn
   Zn-h-3260     1.0     0.465754      0.577940      0.212155 Zn
   Zn-h-3261     1.0     0.483118      0.567147      0.177982 Zn
   Zn-h-3262     1.0     0.502237      0.581239      0.355380 Zn
   Zn-h-3263     1.0     0.462620      0.568293      0.354405 Zn
   Zn-h-3264     1.0     0.489872      0.545705      0.374859 Zn
   Zn-h-3265     1.0     0.483011      0.566819      0.388580 Zn
   Zn-h-3266     1.0     0.502282      0.579702      0.403849 Zn
   Zn-h-3267     1.0     0.490918      0.545635      0.426169 Zn
   Zn-h-3268     1.0     0.466167      0.579702      0.426169 Zn
   Zn-h-3269     1.0     0.491190      0.502480      0.212958 Zn
   Zn-h-3270     1.0     0.491246      0.460198      0.213252 Zn
   Zn-h-3271     1.0     0.484349      0.481425      0.177138 Zn
   Zn-h-3272     1.0     0.501842      0.467896      0.353309 Zn
   Zn-h-3273     1.0     0.483785      0.481015      0.389423 Zn
   Zn-h-3274     1.0     0.461794      0.480909      0.353309 Zn
   Zn-h-3275     1.0     0.491246      0.460198      0.425919 Zn
   Zn-h-3276     1.0     0.491246      0.502307      0.425919 Zn
   Zn-h-3277     1.0     0.432467      0.502904      0.330811 Zn
   Zn-h-3278     1.0     0.384721      0.579702      0.426302 Zn
   Zn-h-3279     1.0     0.348699      0.579982      0.448439 Zn
   Zn-h-3280     1.0     0.373653      0.545635      0.448439 Zn
   Zn-h-3281     1.0     0.373575      0.545397      0.660702 Zn
   Zn-h-3282     1.0     0.384644      0.579464      0.638565 Zn
   Zn-h-3283     1.0     0.432433      0.459576      0.543547 Zn
   Zn-h-3284     1.0     0.443501      0.425509      0.521410 Zn
   Zn-h-3285     1.0     0.407479      0.425229      0.543547 Zn
   Zn-h-3286     1.0     0.366338      0.481572      0.462461 Zn
   Zn-h-3287     1.0     0.373179      0.502626      0.498281 Zn
   Zn-h-3288     1.0     0.348225      0.468281      0.498281 Zn
   Zn-h-3289     1.0     0.384407      0.468281      0.638383 Zn
   Zn-h-3290     1.0     0.314399      0.502585      0.403173 Zn
   Zn-h-3291     1.0     0.307558      0.523639      0.367353 Zn
   Zn-h-3292     1.0     0.307558      0.523639      0.580021 Zn
   Zn-h-3293     1.0     0.307774      0.524303      0.792306 Zn
   Zn-h-3294     1.0     0.248575      0.566625      0.484913 Zn
   Zn-h-3295     1.0     0.230721      0.579464      0.521027 Zn
   Zn-h-3296     1.0     0.255472      0.545397      0.521027 Zn
   Zn-h-3297     1.0     0.249273      0.566625      0.697198 Zn
   Zn-h-3298     1.0     0.242376      0.545397      0.661084 Zn
   Zn-h-3299     1.0     0.267183      0.579637      0.661378 Zn
   Zn-h-3300     1.0     0.231048      0.579702      0.733945 Zn
   Zn-h-3301     1.0     0.170435      0.621470      0.636970 Zn
   Zn-h-3302     1.0     0.206189      0.622262      0.615544 Zn
   Zn-h-3303     1.0     0.184079      0.589142      0.615792 Zn
   Zn-h-3304     1.0     0.289670      0.425229      0.565594 Zn
   Zn-h-3305     1.0     0.300829      0.459576      0.543275 Zn
   Zn-h-3306     1.0     0.325489      0.425229      0.543457 Zn
   Zn-h-3307     1.0     0.288222      0.425747      0.614064 Zn
   Zn-h-3308     1.0     0.312776      0.459425      0.615039 Zn
   Zn-h-3309     1.0     0.325837      0.426526      0.594585 Zn
   Zn-h-3310     1.0     0.307876      0.439576      0.580864 Zn
   Zn-h-3311     1.0     0.301156      0.459814      0.756192 Zn
   Zn-h-3312     1.0     0.308053      0.438586      0.792306 Zn
   Zn-h-3313     1.0     0.325907      0.425747      0.756192 Zn
   Zn-h-3314     1.0     0.230665      0.468281      0.520733 Zn
   Zn-h-3315     1.0     0.248575      0.481292      0.484913 Zn
   Zn-h-3316     1.0     0.267183      0.468281      0.661378 Zn
   Zn-h-3317     1.0     0.249273      0.481292      0.697198 Zn
   Zn-h-3318     1.0     0.242229      0.502626      0.661378 Zn
   Zn-h-3319     1.0     0.267183      0.468281      0.874046 Zn
   Zn-h-3320     1.0     0.242229      0.502626      0.874046 Zn
   Zn-h-3321     1.0     0.183450      0.502585      0.778938 Zn
   Zn-h-3322     1.0     0.190291      0.523639      0.814758 Zn
   Zn-h-3323     1.0     0.208404      0.536931      0.778938 Zn
   Zn-h-3324     1.0     0.113127      0.579702      0.755810 Zn
   Zn-h-3325     1.0     0.124195      0.545635      0.733673 Zn
   Zn-h-3326     1.0     0.149240      0.579702      0.733491 Zn
   Zn-h-3327     1.0     0.172109      0.425229      0.638250 Zn
   Zn-h-3328     1.0     0.182976      0.459576      0.616112 Zn
   Zn-h-3329     1.0     0.207929      0.425229      0.616112 Zn
   Zn-h-3330     1.0     0.172109      0.425229      0.850918 Zn
   Zn-h-3331     1.0     0.182976      0.459576      0.828780 Zn
   Zn-h-3332     1.0     0.207929      0.425229      0.828780 Zn
   Zn-h-3333     1.0     0.124195      0.502282      0.733673 Zn
   Zn-h-3334     1.0     0.396139      0.391099      0.616134 Zn
   Zn-h-3335     1.0     0.389242      0.412326      0.580021 Zn
   Zn-h-3336     1.0     0.396139      0.433207      0.616134 Zn
   Zn-h-3337     1.0     0.366539      0.411916      0.756486 Zn
   Zn-h-3338     1.0     0.388677      0.411916      0.792306 Zn
   Zn-h-3339     1.0     0.336851      0.433485      0.520733 Zn
   Zn-h-3340     1.0     0.330010      0.454539      0.484913 Zn
   Zn-h-3341     1.0     0.337248      0.433592      0.733359 Zn
   Zn-h-3342     1.0     0.330010      0.369766      0.484913 Zn
   Zn-h-3343     1.0     0.336704      0.390714      0.521027 Zn
   Zn-h-3344     1.0     0.311953      0.356647      0.521027 Zn
   Zn-h-3345     1.0     0.337325      0.390476      0.733763 Zn
   Zn-h-3346     1.0     0.348394      0.356409      0.711624 Zn
   Zn-h-3347     1.0     0.272548      0.409946      0.814758 Zn
   Zn-h-3348     1.0     0.249962      0.410517      0.779720 Zn
   Zn-h-3349     1.0     0.288092      0.425202      0.778418 Zn
   Zn-h-3350     1.0     0.288092      0.399104      0.778418 Zn
   Zn-h-3351     1.0     0.230757      0.467658      0.733673 Zn
   Zn-h-3352     1.0     0.170261      0.512571      0.851050 Zn
   Zn-h-3353     1.0     0.146494      0.478322      0.850677 Zn
   Zn-h-3354     1.0     0.135683      0.509585      0.872849 Zn
   Zn-h-3355     1.0     0.230834      0.356409      0.734077 Zn
   Zn-h-3356     1.0     0.154122      0.412326      0.675129 Zn
   Zn-h-3357     1.0     0.153557      0.411916      0.887414 Zn
   Zn-h-3358     1.0     0.329550      0.298550      0.830464 Zn
   Zn-h-3359     1.0     0.358011      0.320207      0.851890 Zn
   Zn-h-3360     1.0     0.359590      0.280417      0.851643 Zn
   Zn-h-3361     1.0     0.370691      0.288481      0.829441 Zn
   Zn-h-3362     1.0     0.311751      0.356026      0.733491 Zn
   Zn-h-3363     1.0     0.271613      0.342734      0.733673 Zn
   Zn-h-3364     1.0     0.300591      0.321679      0.755810 Zn
   Zn-h-3365     1.0     0.242195      0.321574      0.710948 Zn
   Zn-h-3366     1.0     0.242251      0.279293      0.711242 Zn
   Zn-h-3367     1.0     0.235354      0.300519      0.675129 Zn
   Zn-h-3368     1.0     0.252846      0.286991      0.851300 Zn
   Zn-h-3369     1.0     0.234789      0.300109      0.887414 Zn
   Zn-h-3370     1.0     0.212799      0.300002      0.851300 Zn
   Zn-h-3371     1.0     0.183472      0.321999      0.828802 Zn
   Zn-h-3372     1.0     0.158393      0.244603      0.829051 Zn
   Zn-h-3373     1.0     0.183143      0.278670      0.829051 Zn
   Zn-h-3374     1.0     0.194506      0.244603      0.806732 Zn
   Zn-h-3375     1.0     0.782937      0.816497      0.104099 Zn
   Zn-h-3376     1.0     0.658885      0.837724      0.140393 Zn
   Zn-h-3377     1.0     0.658885      0.795616      0.140393 Zn
   Zn-h-3378     1.0     0.659549      0.751535      0.138503 Zn
   Zn-h-3379     1.0     0.647933      0.718348      0.160901 Zn
   Zn-h-3380     1.0     0.682556      0.717727      0.141235 Zn
   Zn-h-3381     1.0     0.629028      0.774004      0.118394 Zn
   Zn-h-3382     1.0     0.588981      0.760992      0.118394 Zn
   Zn-h-3383     1.0     0.598665      0.795770      0.260272 Zn
   Zn-h-3384     1.0     0.598734      0.754092      0.259297 Zn
   Zn-h-3385     1.0     0.606437      0.773030      0.293472 Zn
   Zn-h-3386     1.0     0.569304      0.817103      0.237843 Zn
   Zn-h-3387     1.0     0.541329      0.795799      0.215445 Zn
   Zn-h-3388     1.0     0.530041      0.828536      0.235110 Zn
   Zn-h-3389     1.0     0.541141      0.836601      0.212909 Zn
   Zn-h-3390     1.0     0.864216      0.705102      0.104099 Zn
   Zn-h-3391     1.0     0.670156      0.760927      0.117850 Zn
   Zn-h-3392     1.0     0.706338      0.760370      0.258202 Zn
   Zn-h-3393     1.0     0.688281      0.747251      0.294315 Zn
   Zn-h-3394     1.0     0.681587      0.726303      0.258202 Zn
   Zn-h-3395     1.0     0.611757      0.805283      0.234088 Zn
   Zn-h-3396     1.0     0.622052      0.771033      0.212662 Zn
   Zn-h-3397     1.0     0.646719      0.802296      0.212909 Zn
   Zn-h-3398     1.0     0.670156      0.648802      0.117850 Zn
   Zn-h-3399     1.0     0.688281      0.662477      0.294315 Zn
   Zn-h-3400     1.0     0.681440      0.683532      0.258496 Zn
   Zn-h-3401     1.0     0.706338      0.649359      0.258202 Zn
   Zn-h-3402     1.0     0.629049      0.704692      0.199207 Zn
   Zn-h-3403     1.0     0.622208      0.726091      0.163388 Zn
   Zn-h-3404     1.0     0.622208      0.683637      0.163388 Zn
   Zn-h-3405     1.0     0.563484      0.726303      0.118526 Zn
   Zn-h-3406     1.0     0.592791      0.747251      0.140664 Zn
   Zn-h-3407     1.0     0.552415      0.760370      0.140664 Zn
   Zn-h-3408     1.0     0.563484      0.726303      0.331194 Zn
   Zn-h-3409     1.0     0.552415      0.760370      0.353331 Zn
   Zn-h-3410     1.0     0.611757      0.604446      0.234088 Zn
   Zn-h-3411     1.0     0.622052      0.638695      0.212662 Zn
   Zn-h-3412     1.0     0.646719      0.607432      0.212909 Zn
   Zn-h-3413     1.0     0.552415      0.649359      0.140664 Zn
   Zn-h-3414     1.0     0.563484      0.683425      0.118526 Zn
   Zn-h-3415     1.0     0.592791      0.662477      0.140664 Zn
   Zn-h-3416     1.0     0.563484      0.683425      0.331194 Zn
   Zn-h-3417     1.0     0.504996      0.725918      0.235500 Zn
   Zn-h-3418     1.0     0.504996      0.683810      0.235500 Zn
   Zn-h-3419     1.0     0.534214      0.704692      0.257820 Zn
   Zn-h-3420     1.0     0.533553      0.707071      0.309345 Zn
   Zn-h-3421     1.0     0.512314      0.706499      0.273474 Zn
   Zn-h-3422     1.0     0.494098      0.691815      0.306997 Zn
   Zn-h-3423     1.0     0.494098      0.717914      0.306997 Zn
   Zn-h-3424     1.0     0.504996      0.725918      0.448167 Zn
   Zn-h-3425     1.0     0.504996      0.683810      0.448167 Zn
   Zn-h-3426     1.0     0.835238      0.657203      0.162712 Zn
   Zn-h-3427     1.0     0.846308      0.691270      0.140573 Zn
   Zn-h-3428     1.0     0.806022      0.678431      0.140393 Zn
   Zn-h-3429     1.0     0.805897      0.592714      0.140641 Zn
   Zn-h-3430     1.0     0.776062      0.614390      0.117850 Zn
   Zn-h-3431     1.0     0.787346      0.649121      0.258496 Zn
   Zn-h-3432     1.0     0.747117      0.636109      0.258202 Zn
   Zn-h-3433     1.0     0.769437      0.636109      0.294315 Zn
   Zn-h-3434     1.0     0.729485      0.689473      0.162108 Zn
   Zn-h-3435     1.0     0.711968      0.677452      0.197978 Zn
   Zn-h-3436     1.0     0.703939      0.657510      0.164457 Zn
   Zn-h-3437     1.0     0.717462      0.657441      0.235953 Zn
   Zn-h-3438     1.0     0.692802      0.691787      0.235771 Zn
   Zn-h-3439     1.0     0.728621      0.691787      0.213634 Zn
   Zn-h-3440     1.0     0.775915      0.571619      0.118144 Zn
   Zn-h-3441     1.0     0.751164      0.537553      0.118144 Zn
   Zn-h-3442     1.0     0.769437      0.550007      0.294315 Zn
   Zn-h-3443     1.0     0.787346      0.536996      0.258496 Zn
   Zn-h-3444     1.0     0.747117      0.550007      0.258202 Zn
   Zn-h-3445     1.0     0.710657      0.592714      0.199207 Zn
   Zn-h-3446     1.0     0.728566      0.579702      0.163388 Zn
   Zn-h-3447     1.0     0.710657      0.592714      0.411875 Zn
   Zn-h-3448     1.0     0.688190      0.592821      0.376056 Zn
   Zn-h-3449     1.0     0.728566      0.579702      0.376056 Zn
   Zn-h-3450     1.0     0.651458      0.633290      0.154686 Zn
   Zn-h-3451     1.0     0.633522      0.647028      0.189724 Zn
   Zn-h-3452     1.0     0.657661      0.615382      0.191026 Zn
   Zn-h-3453     1.0     0.652157      0.633290      0.316767 Zn
   Zn-h-3454     1.0     0.670093      0.647028      0.281730 Zn
   Zn-h-3455     1.0     0.645954      0.615382      0.280427 Zn
   Zn-h-3456     1.0     0.586152      0.657441      0.235500 Zn
   Zn-h-3457     1.0     0.610903      0.691508      0.235500 Zn
   Zn-h-3458     1.0     0.574993      0.691787      0.257820 Zn
   Zn-h-3459     1.0     0.574128      0.689473      0.309345 Zn
   Zn-h-3460     1.0     0.591646      0.677452      0.273474 Zn
   Zn-h-3461     1.0     0.599675      0.657510      0.306997 Zn
   Zn-h-3462     1.0     0.586152      0.657441      0.448167 Zn
   Zn-h-3463     1.0     0.610903      0.691508      0.448167 Zn
   Zn-h-3464     1.0     0.574993      0.691787      0.470487 Zn
   Zn-h-3465     1.0     0.669842      0.537036      0.118526 Zn
   Zn-h-3466     1.0     0.634023      0.537036      0.140664 Zn
   Zn-h-3467     1.0     0.633773      0.537036      0.352928 Zn
   Zn-h-3468     1.0     0.669592      0.537036      0.330789 Zn
   Zn-h-3469     1.0     0.592957      0.592714      0.272245 Zn
   Zn-h-3470     1.0     0.516267      0.649121      0.212958 Zn
   Zn-h-3471     1.0     0.556497      0.636109      0.213252 Zn
   Zn-h-3472     1.0     0.534178      0.636109      0.177138 Zn
   Zn-h-3473     1.0     0.527553      0.614390      0.353603 Zn
   Zn-h-3474     1.0     0.552451      0.648564      0.353309 Zn
   Zn-h-3475     1.0     0.534393      0.635445      0.389423 Zn
   Zn-h-3476     1.0     0.516449      0.649121      0.425919 Zn
   Zn-h-3477     1.0     0.527553      0.614390      0.566270 Zn
   Zn-h-3478     1.0     0.534393      0.635445      0.602091 Zn
   Zn-h-3479     1.0     0.552507      0.648737      0.566270 Zn
   Zn-h-3480     1.0     0.468376      0.657203      0.308742 Zn
   Zn-h-3481     1.0     0.457307      0.691270      0.330879 Zn
   Zn-h-3482     1.0     0.497592      0.678431      0.331061 Zn
   Zn-h-3483     1.0     0.493252      0.691787      0.521005 Zn
   Zn-h-3484     1.0     0.457230      0.691508      0.543143 Zn
   Zn-h-3485     1.0     0.468298      0.657441      0.521005 Zn
   Zn-h-3486     1.0     0.534178      0.550007      0.177138 Zn
   Zn-h-3487     1.0     0.516267      0.536996      0.212958 Zn
   Zn-h-3488     1.0     0.556497      0.550007      0.213252 Zn
   Zn-h-3489     1.0     0.534393      0.550672      0.389423 Zn
   Zn-h-3490     1.0     0.527700      0.571619      0.353309 Zn
   Zn-h-3491     1.0     0.552451      0.537553      0.353309 Zn
   Zn-h-3492     1.0     0.556372      0.550392      0.426169 Zn
   Zn-h-3493     1.0     0.516324      0.537381      0.426169 Zn
   Zn-h-3494     1.0     0.497592      0.593099      0.331061 Zn
   Zn-h-3495     1.0     0.438904      0.635445      0.448439 Zn
   Zn-h-3496     1.0     0.409924      0.614390      0.426302 Zn
   Zn-h-3497     1.0     0.398527      0.648564      0.448439 Zn
   Zn-h-3498     1.0     0.410126      0.614537      0.638565 Zn
   Zn-h-3499     1.0     0.439106      0.635592      0.660702 Zn
   Zn-h-3500     1.0     0.398527      0.537553      0.448439 Zn
   Zn-h-3501     1.0     0.409595      0.571619      0.426302 Zn
   Zn-h-3502     1.0     0.438904      0.550672      0.448439 Zn
   Zn-h-3503     1.0     0.409518      0.571382      0.638565 Zn
   Zn-h-3504     1.0     0.398450      0.537316      0.660702 Zn
   Zn-h-3505     1.0     0.351109      0.614112      0.543275 Zn
   Zn-h-3506     1.0     0.380325      0.593232      0.565594 Zn
   Zn-h-3507     1.0     0.351109      0.572004      0.543275 Zn
   Zn-h-3508     1.0     0.340110      0.579702      0.616134 Zn
   Zn-h-3509     1.0     0.358167      0.592821      0.580021 Zn
   Zn-h-3510     1.0     0.380157      0.592714      0.616134 Zn
   Zn-h-3511     1.0     0.350705      0.572004      0.756192 Zn
   Zn-h-3512     1.0     0.380325      0.593232      0.778262 Zn
   Zn-h-3513     1.0     0.357602      0.593232      0.792306 Zn
   Zn-h-3514     1.0     0.350705      0.614112      0.756192 Zn
   Zn-h-3515     1.0     0.321253      0.633290      0.521277 Zn
   Zn-h-3516     1.0     0.281893      0.647028      0.521651 Zn
   Zn-h-3517     1.0     0.291523      0.615382      0.499477 Zn
   Zn-h-3518     1.0     0.263406      0.591262      0.636970 Zn
   Zn-h-3519     1.0     0.234945      0.612918      0.615544 Zn
   Zn-h-3520     1.0     0.233366      0.573128      0.615792 Zn
   Zn-h-3521     1.0     0.855082      0.502152      0.118394 Zn
   Zn-h-3522     1.0     0.855985      0.543830      0.118767 Zn
   Zn-h-3523     1.0     0.798910      0.545397      0.235367 Zn
   Zn-h-3524     1.0     0.769603      0.566345      0.213230 Zn
   Zn-h-3525     1.0     0.809979      0.579464      0.213230 Zn
   Zn-h-3526     1.0     0.769401      0.481425      0.213634 Zn
   Zn-h-3527     1.0     0.798379      0.502480      0.235771 Zn
   Zn-h-3528     1.0     0.739600      0.502731      0.140664 Zn
   Zn-h-3529     1.0     0.710823      0.523639      0.330789 Zn
   Zn-h-3530     1.0     0.681351      0.545397      0.257820 Zn
   Zn-h-3531     1.0     0.692420      0.579464      0.235681 Zn
   Zn-h-3532     1.0     0.652135      0.566625      0.235500 Zn
   Zn-h-3533     1.0     0.652010      0.567009      0.448417 Zn
   Zn-h-3534     1.0     0.692057      0.580022      0.448417 Zn
   Zn-h-3535     1.0     0.740208      0.459576      0.140664 Zn
   Zn-h-3536     1.0     0.751277      0.425509      0.118526 Zn
   Zn-h-3537     1.0     0.715163      0.425509      0.140845 Zn
   Zn-h-3538     1.0     0.749920      0.425747      0.328718 Zn
   Zn-h-3539     1.0     0.739811      0.459425      0.351117 Zn
   Zn-h-3540     1.0     0.711435      0.439576      0.331451 Zn
   Zn-h-3541     1.0     0.715675      0.426526      0.353651 Zn
   Zn-h-3542     1.0     0.652135      0.481292      0.235500 Zn
   Zn-h-3543     1.0     0.692181      0.468281      0.235500 Zn
   Zn-h-3544     1.0     0.674113      0.481572      0.272245 Zn
   Zn-h-3545     1.0     0.680954      0.502626      0.308066 Zn
   Zn-h-3546     1.0     0.656056      0.468454      0.308360 Zn
   Zn-h-3547     1.0     0.692057      0.467896      0.448417 Zn
   Zn-h-3548     1.0     0.652010      0.480909      0.448417 Zn
   Zn-h-3549     1.0     0.615785      0.523786      0.177138 Zn
   Zn-h-3550     1.0     0.622626      0.502731      0.212958 Zn
   Zn-h-3551     1.0     0.615221      0.524196      0.389423 Zn
   Zn-h-3552     1.0     0.593082      0.524196      0.353603 Zn
   Zn-h-3553     1.0     0.615221      0.524196      0.602091 Zn
   Zn-h-3554     1.0     0.633459      0.537316      0.566270 Zn
   Zn-h-3555     1.0     0.593082      0.524196      0.566270 Zn
   Zn-h-3556     1.0     0.563574      0.545635      0.331061 Zn
   Zn-h-3557     1.0     0.574734      0.579982      0.308742 Zn
   Zn-h-3558     1.0     0.538824      0.579702      0.331061 Zn
   Zn-h-3559     1.0     0.538915      0.579982      0.543547 Zn
   Zn-h-3560     1.0     0.574734      0.579982      0.521410 Zn
   Zn-h-3561     1.0     0.622027      0.459814      0.213252 Zn
   Zn-h-3562     1.0     0.597276      0.425747      0.213252 Zn
   Zn-h-3563     1.0     0.615130      0.438586      0.177138 Zn
   Zn-h-3564     1.0     0.597444      0.425229      0.375379 Zn
   Zn-h-3565     1.0     0.608932      0.459814      0.353309 Zn
   Zn-h-3566     1.0     0.615828      0.438586      0.389423 Zn
   Zn-h-3567     1.0     0.622571      0.459814      0.375379 Zn
   Zn-h-3568     1.0     0.593229      0.438202      0.353309 Zn
   Zn-h-3569     1.0     0.597603      0.425509      0.426169 Zn
   Zn-h-3570     1.0     0.622354      0.459576      0.426169 Zn
   Zn-h-3571     1.0     0.633514      0.425229      0.403849 Zn
   Zn-h-3572     1.0     0.574958      0.468281      0.471163 Zn
   Zn-h-3573     1.0     0.534303      0.481015      0.471163 Zn
   Zn-h-3574     1.0     0.557049      0.481292      0.506983 Zn
   Zn-h-3575     1.0     0.550004      0.502626      0.471163 Zn
   Zn-h-3576     1.0     0.557049      0.483727      0.719650 Zn
   Zn-h-3577     1.0     0.574985      0.469989      0.684612 Zn
   Zn-h-3578     1.0     0.550846      0.501635      0.683311 Zn
   Zn-h-3579     1.0     0.479940      0.537316      0.498281 Zn
   Zn-h-3580     1.0     0.497849      0.524303      0.462461 Zn
   Zn-h-3581     1.0     0.422835      0.581239      0.404453 Zn
   Zn-h-3582     1.0     0.439682      0.568293      0.368582 Zn
   Zn-h-3583     1.0     0.461128      0.566819      0.402105 Zn
   Zn-h-3584     1.0     0.445788      0.545705      0.402105 Zn
   Zn-h-3585     1.0     0.432265      0.545635      0.543275 Zn
   Zn-h-3586     1.0     0.457016      0.579702      0.543275 Zn
   Zn-h-3587     1.0     0.421160      0.580022      0.615840 Zn
   Zn-h-3588     1.0     0.439070      0.567009      0.580021 Zn
   Zn-h-3589     1.0     0.457343      0.579464      0.756192 Zn
   Zn-h-3590     1.0     0.439286      0.566345      0.792306 Zn
   Zn-h-3591     1.0     0.432592      0.545397      0.756192 Zn
   Zn-h-3592     1.0     0.479885      0.425229      0.448035 Zn
   Zn-h-3593     1.0     0.515705      0.425229      0.425897 Zn
   Zn-h-3594     1.0     0.479885      0.425229      0.660702 Zn
   Zn-h-3595     1.0     0.491044      0.459576      0.638383 Zn
   Zn-h-3596     1.0     0.515705      0.425229      0.638565 Zn
   Zn-h-3597     1.0     0.439070      0.480909      0.367353 Zn
   Zn-h-3598     1.0     0.461536      0.481015      0.403173 Zn
   Zn-h-3599     1.0     0.421160      0.467896      0.403173 Zn
   Zn-h-3600     1.0     0.432592      0.502519      0.543525 Zn
   Zn-h-3601     1.0     0.439070      0.480909      0.580021 Zn
   Zn-h-3602     1.0     0.421160      0.467896      0.615840 Zn
   Zn-h-3603     1.0     0.439286      0.481572      0.792306 Zn
   Zn-h-3604     1.0     0.432445      0.502626      0.756486 Zn
   Zn-h-3605     1.0     0.457343      0.468454      0.756192 Zn
   Zn-h-3606     1.0     0.380619      0.524196      0.484913 Zn
   Zn-h-3607     1.0     0.402757      0.524196      0.520733 Zn
   Zn-h-3608     1.0     0.380054      0.523786      0.697198 Zn
   Zn-h-3609     1.0     0.373213      0.502731      0.661378 Zn
   Zn-h-3610     1.0     0.373213      0.545185      0.874046 Zn
   Zn-h-3611     1.0     0.373213      0.502731      0.874046 Zn
   Zn-h-3612     1.0     0.314488      0.545397      0.616517 Zn
   Zn-h-3613     1.0     0.303419      0.579464      0.638655 Zn
   Zn-h-3614     1.0     0.343705      0.566625      0.638837 Zn
   Zn-h-3615     1.0     0.314488      0.545397      0.829184 Zn
   Zn-h-3616     1.0     0.303419      0.579464      0.851322 Zn
   Zn-h-3617     1.0     0.380290      0.438202      0.484913 Zn
   Zn-h-3618     1.0     0.386908      0.459814      0.521027 Zn
   Zn-h-3619     1.0     0.402485      0.438586      0.521277 Zn
   Zn-h-3620     1.0     0.373268      0.459814      0.498957 Zn
   Zn-h-3621     1.0     0.398144      0.425229      0.498553 Zn
   Zn-h-3622     1.0     0.373190      0.459576      0.711220 Zn
   Zn-h-3623     1.0     0.362122      0.425509      0.733359 Zn
   Zn-h-3624     1.0     0.314817      0.502626      0.616516 Zn
   Zn-h-3625     1.0     0.343705      0.481292      0.638837 Zn
   Zn-h-3626     1.0     0.303657      0.468281      0.638837 Zn
   Zn-h-3627     1.0     0.314817      0.502626      0.829184 Zn
   Zn-h-3628     1.0     0.256239      0.502731      0.733673 Zn
   Zn-h-3629     1.0     0.256001      0.545012      0.733491 Zn
   Zn-h-3630     1.0     0.285217      0.523786      0.755810 Zn
   Zn-h-3631     1.0     0.256667      0.458824      0.731602 Zn
   Zn-h-3632     1.0     0.245050      0.425635      0.753999 Zn
   Zn-h-3633     1.0     0.279672      0.425015      0.734334 Zn
   Zn-h-3634     1.0     0.283913      0.438064      0.756535 Zn
   Zn-h-3635     1.0     0.197221      0.502307      0.851050 Zn
   Zn-h-3636     1.0     0.226438      0.481425      0.873369 Zn
   Zn-h-3637     1.0     0.197221      0.460198      0.851050 Zn
   Zn-h-3638     1.0     0.203276      0.480521      0.888640 Zn
   Zn-h-3639     1.0     0.703914      0.391099      0.213252 Zn
   Zn-h-3640     1.0     0.703914      0.433207      0.213252 Zn
   Zn-h-3641     1.0     0.697016      0.412326      0.177138 Zn
   Zn-h-3642     1.0     0.714509      0.398796      0.353309 Zn
   Zn-h-3643     1.0     0.696452      0.411916      0.389423 Zn
   Zn-h-3644     1.0     0.703509      0.433207      0.426169 Zn
   Zn-h-3645     1.0     0.674293      0.412326      0.403849 Zn
   Zn-h-3646     1.0     0.703509      0.391099      0.426169 Zn
   Zn-h-3647     1.0     0.674954      0.409946      0.564991 Zn
   Zn-h-3648     1.0     0.696192      0.410517      0.600862 Zn
   Zn-h-3649     1.0     0.714409      0.399104      0.567340 Zn
   Zn-h-3650     1.0     0.615716      0.454539      0.308338 Zn
   Zn-h-3651     1.0     0.644694      0.433485      0.330475 Zn
   Zn-h-3652     1.0     0.615716      0.454539      0.521005 Zn
   Zn-h-3653     1.0     0.656092      0.467658      0.521005 Zn
   Zn-h-3654     1.0     0.644694      0.433485      0.543143 Zn
   Zn-h-3655     1.0     0.596032      0.510364      0.636494 Zn
   Zn-h-3656     1.0     0.585922      0.476686      0.658892 Zn
   Zn-h-3657     1.0     0.561788      0.509585      0.661427 Zn
   Zn-h-3658     1.0     0.557548      0.496535      0.639226 Zn
   Zn-h-3659     1.0     0.656092      0.356647      0.308338 Zn
   Zn-h-3660     1.0     0.645023      0.390714      0.330475 Zn
   Zn-h-3661     1.0     0.615716      0.369766      0.308338 Zn
   Zn-h-3662     1.0     0.656092      0.356647      0.521005 Zn
   Zn-h-3663     1.0     0.645023      0.390714      0.543143 Zn
   Zn-h-3664     1.0     0.615716      0.369766      0.521005 Zn
   Zn-h-3665     1.0     0.556734      0.412326      0.426302 Zn
   Zn-h-3666     1.0     0.557027      0.412193      0.638383 Zn
   Zn-h-3667     1.0     0.498121      0.455203      0.543525 Zn
   Zn-h-3668     1.0     0.538169      0.468216      0.543525 Zn
   Zn-h-3669     1.0     0.527067      0.433485      0.615840 Zn
   Zn-h-3670     1.0     0.502169      0.467658      0.616134 Zn
   Zn-h-3671     1.0     0.520226      0.454539      0.580021 Zn
   Zn-h-3672     1.0     0.498121      0.455203      0.756192 Zn
   Zn-h-3673     1.0     0.520442      0.455203      0.792306 Zn
   Zn-h-3674     1.0     0.538169      0.468216      0.756192 Zn
   Zn-h-3675     1.0     0.498246      0.369486      0.543275 Zn
   Zn-h-3676     1.0     0.538294      0.356474      0.543275 Zn
   Zn-h-3677     1.0     0.520226      0.369766      0.580021 Zn
   Zn-h-3678     1.0     0.526920      0.390714      0.616134 Zn
   Zn-h-3679     1.0     0.502169      0.356647      0.616134 Zn
   Zn-h-3680     1.0     0.520442      0.369102      0.792306 Zn
   Zn-h-3681     1.0     0.538169      0.356091      0.756192 Zn
   Zn-h-3682     1.0     0.498121      0.369102      0.756192 Zn
   Zn-h-3683     1.0     0.461897      0.412326      0.484913 Zn
   Zn-h-3684     1.0     0.439195      0.411916      0.661378 Zn
   Zn-h-3685     1.0     0.461332      0.411916      0.697198 Zn
   Zn-h-3686     1.0     0.439195      0.411916      0.874046 Zn
   Zn-h-3687     1.0     0.385026      0.356130      0.638655 Zn
   Zn-h-3688     1.0     0.420847      0.356130      0.829184 Zn
   Zn-h-3689     1.0     0.366428      0.411916      0.593389 Zn
   Zn-h-3690     1.0     0.326052      0.398796      0.593389 Zn
   Zn-h-3691     1.0     0.344291      0.411916      0.770237 Zn
   Zn-h-3692     1.0     0.267272      0.468216      0.710948 Zn
   Zn-h-3693     1.0     0.307502      0.455203      0.711242 Zn
   Zn-h-3694     1.0     0.285182      0.455203      0.675129 Zn
   Zn-h-3695     1.0     0.303454      0.467658      0.851300 Zn
   Zn-h-3696     1.0     0.285398      0.454539      0.887414 Zn
   Zn-h-3697     1.0     0.278704      0.433592      0.851300 Zn
   Zn-h-3698     1.0     0.285182      0.369102      0.675129 Zn
   Zn-h-3699     1.0     0.267272      0.356091      0.710948 Zn
   Zn-h-3700     1.0     0.307502      0.369102      0.711242 Zn
   Zn-h-3701     1.0     0.285398      0.369766      0.887414 Zn
   Zn-h-3702     1.0     0.278704      0.390714      0.851300 Zn
   Zn-h-3703     1.0     0.303454      0.356647      0.851300 Zn
   Zn-h-3704     1.0     0.248869      0.411916      0.828507 Zn
   Zn-h-3705     1.0     0.109431      0.410517      0.866573 Zn
   Zn-h-3706     1.0     0.639203      0.299914      0.636494 Zn
   Zn-h-3707     1.0     0.667177      0.321218      0.658892 Zn
   Zn-h-3708     1.0     0.678465      0.288481      0.639226 Zn
   Zn-h-3709     1.0     0.619526      0.356026      0.543275 Zn
   Zn-h-3710     1.0     0.579387      0.342734      0.543457 Zn
   Zn-h-3711     1.0     0.608366      0.321679      0.565594 Zn
   Zn-h-3712     1.0     0.609841      0.321246      0.614064 Zn
   Zn-h-3713     1.0     0.609772      0.362925      0.615039 Zn
   Zn-h-3714     1.0     0.602069      0.343986      0.580864 Zn
   Zn-h-3715     1.0     0.579868      0.343986      0.594585 Zn
   Zn-h-3716     1.0     0.548240      0.363274      0.732078 Zn
   Zn-h-3717     1.0     0.560042      0.397034      0.710652 Zn
   Zn-h-3718     1.0     0.521711      0.386241      0.710900 Zn
   Zn-h-3719     1.0     0.550026      0.279293      0.521027 Zn
   Zn-h-3720     1.0     0.520406      0.300519      0.498957 Zn
   Zn-h-3721     1.0     0.543129      0.300519      0.484913 Zn
   Zn-h-3722     1.0     0.550026      0.321401      0.521027 Zn
   Zn-h-3723     1.0     0.520406      0.300519      0.711624 Zn
   Zn-h-3724     1.0     0.549384      0.321574      0.733763 Zn
   Zn-h-3725     1.0     0.549622      0.279293      0.733945 Zn
   Zn-h-3726     1.0     0.490604      0.321826      0.638655 Zn
   Zn-h-3727     1.0     0.461626      0.342880      0.616516 Zn
   Zn-h-3728     1.0     0.461828      0.342734      0.828780 Zn
   Zn-h-3729     1.0     0.490806      0.321679      0.850918 Zn
   Zn-h-3730     1.0     0.432356      0.364492      0.755810 Zn
   Zn-h-3731     1.0     0.407479      0.399076      0.756214 Zn
   Zn-h-3732     1.0     0.443424      0.398559      0.733673 Zn
   Zn-h-3733     1.0     0.403138      0.385719      0.733491 Zn
   Zn-h-3734     1.0     0.491212      0.278670      0.638655 Zn
   Zn-h-3735     1.0     0.466167      0.244603      0.638837 Zn
   Zn-h-3736     1.0     0.502282      0.244603      0.616516 Zn
   Zn-h-3737     1.0     0.461828      0.257960      0.616112 Zn
   Zn-h-3738     1.0     0.502205      0.244841      0.828780 Zn
   Zn-h-3739     1.0     0.491135      0.278908      0.850918 Zn
   Zn-h-3740     1.0     0.461919      0.257680      0.828598 Zn
   Zn-h-3741     1.0     0.403138      0.300386      0.733491 Zn
   Zn-h-3742     1.0     0.432411      0.321574      0.806056 Zn
   Zn-h-3743     1.0     0.432467      0.279293      0.806350 Zn
   Zn-h-3744     1.0     0.425570      0.300519      0.770237 Zn
   Zn-h-3745     1.0     0.373179      0.321679      0.710948 Zn
   Zn-h-3746     1.0     0.366338      0.342734      0.675129 Zn
   Zn-h-3747     1.0     0.344234      0.343398      0.851300 Zn
   Zn-h-3748     1.0     0.366553      0.343398      0.887414 Zn
   Zn-h-3749     1.0     0.384282      0.356409      0.851300 Zn
   Zn-h-3750     1.0     0.314579      0.364729      0.829051 Zn
   Zn-h-3751     1.0     0.325739      0.399076      0.806732 Zn
   Zn-h-3752     1.0     0.289829      0.398796      0.829051 Zn
   Zn-h-3753     1.0     0.366553      0.257296      0.887414 Zn
   Zn-h-3754     1.0     0.344234      0.257296      0.851300 Zn
   Zn-h-3755     1.0     0.190075      0.300002      0.865345 Zn
   Zn-h-3756     1.0     0.447456      0.231484      0.887414 Zn
   Zn-h-3757     1.0     0.465514      0.217891      0.851300 Zn
   Zn-h-3758     1.0     0.454276      0.252474      0.873774 Zn
   Zn-h-3759     1.0     0.465514      0.244603      0.851300 Zn
   Zn-h-3760     1.0     0.454478      0.209873      0.873369 Zn
   Zn-h-3761     1.0     0.366720      0.273634      0.806328 Zn
   Zn-h-3762     1.0     0.407097      0.286753      0.806328 Zn
   Zn-h-3763     1.0     0.366518      0.188714      0.806732 Zn
   Zn-h-3764     1.0     0.395735      0.167487      0.829051 Zn
   Zn-h-3765     1.0     0.871476      0.726541      0.140393 Zn
   Zn-h-3766     1.0     0.896227      0.760607      0.140393 Zn
   Zn-h-3767     1.0     0.871476      0.683188      0.140393 Zn
   Zn-h-3768     1.0     0.841967      0.705102      0.117850 Zn
   Zn-h-3769     1.0     0.695450      0.683637      0.118122 Zn
   Zn-h-3770     1.0     0.695450      0.726091      0.118122 Zn
   Zn-h-3771     1.0     0.724429      0.704692      0.140260 Zn
   Zn-h-3772     1.0     0.882600      0.691270      0.118144 Zn
   Zn-h-3773     1.0     0.835327      0.614390      0.163388 Zn
   Zn-h-3774     1.0     0.842168      0.635445      0.199207 Zn
   Zn-h-3775     1.0     0.860281      0.648737      0.163388 Zn
   Zn-h-3776     1.0     0.801028      0.691787      0.118122 Zn
   Zn-h-3777     1.0     0.765005      0.691508      0.140260 Zn
   Zn-h-3778     1.0     0.776074      0.657441      0.118122 Zn
   Zn-h-3779     1.0     0.823988      0.537036      0.235367 Zn
   Zn-h-3780     1.0     0.781506      0.591262      0.316767 Zn
   Zn-h-3781     1.0     0.775070      0.612918      0.281730 Zn
   Zn-h-3782     1.0     0.775998      0.573128      0.280427 Zn
   Zn-h-3783     1.0     0.717700      0.614390      0.236086 Zn
   Zn-h-3784     1.0     0.724157      0.635592      0.484530 Zn
   Zn-h-3785     1.0     0.717316      0.614537      0.448711 Zn
   Zn-h-3786     1.0     0.717294      0.571382      0.235681 Zn
   Zn-h-3787     1.0     0.742339      0.537316      0.235500 Zn
   Zn-h-3788     1.0     0.706225      0.537316      0.257820 Zn
   Zn-h-3789     1.0     0.742339      0.537316      0.448167 Zn
   Zn-h-3790     1.0     0.717588      0.571382      0.448167 Zn
   Zn-h-3791     1.0     0.647885      0.579702      0.213252 Zn
   Zn-h-3792     1.0     0.688080      0.592821      0.212958 Zn
   Zn-h-3793     1.0     0.665942      0.592821      0.177138 Zn
   Zn-h-3794     1.0     0.658480      0.572004      0.353309 Zn
   Zn-h-3795     1.0     0.665378      0.593232      0.389423 Zn
   Zn-h-3796     1.0     0.658480      0.614112      0.353309 Zn
   Zn-h-3797     1.0     0.687808      0.593099      0.426169 Zn
   Zn-h-3798     1.0     0.647760      0.580086      0.426169 Zn
   Zn-h-3799     1.0     0.588981      0.648737      0.331061 Zn
   Zn-h-3800     1.0     0.629119      0.635445      0.330879 Zn
   Zn-h-3801     1.0     0.600140      0.614390      0.308742 Zn
   Zn-h-3802     1.0     0.588981      0.648737      0.543729 Zn
   Zn-h-3803     1.0     0.629119      0.635445      0.543547 Zn
   Zn-h-3804     1.0     0.600140      0.614390      0.521410 Zn
   Zn-h-3805     1.0     0.882713      0.579702      0.118526 Zn
   Zn-h-3806     1.0     0.846690      0.579982      0.140664 Zn
   Zn-h-3807     1.0     0.871644      0.545635      0.140664 Zn
   Zn-h-3808     1.0     0.882713      0.579702      0.331194 Zn
   Zn-h-3809     1.0     0.823084      0.621470      0.233611 Zn
   Zn-h-3810     1.0     0.787931      0.622262      0.256009 Zn
   Zn-h-3811     1.0     0.798039      0.589142      0.236343 Zn
   Zn-h-3812     1.0     0.805549      0.523639      0.272245 Zn
   Zn-h-3813     1.0     0.746566      0.566625      0.177138 Zn
   Zn-h-3814     1.0     0.753462      0.545397      0.213252 Zn
   Zn-h-3815     1.0     0.728656      0.579637      0.212958 Zn
   Zn-h-3816     1.0     0.747264      0.566625      0.389423 Zn
   Zn-h-3817     1.0     0.765118      0.579464      0.353309 Zn
   Zn-h-3818     1.0     0.740367      0.545397      0.353309 Zn
   Zn-h-3819     1.0     0.728712      0.579464      0.425919 Zn
   Zn-h-3820     1.0     0.787660      0.425229      0.257820 Zn
   Zn-h-3821     1.0     0.798820      0.459576      0.235500 Zn
   Zn-h-3822     1.0     0.823479      0.425229      0.235681 Zn
   Zn-h-3823     1.0     0.823570      0.425509      0.448167 Zn
   Zn-h-3824     1.0     0.798820      0.459576      0.448167 Zn
   Zn-h-3825     1.0     0.728656      0.468281      0.212958 Zn
   Zn-h-3826     1.0     0.746566      0.481292      0.177138 Zn
   Zn-h-3827     1.0     0.765174      0.468281      0.353603 Zn
   Zn-h-3828     1.0     0.747264      0.481292      0.389423 Zn
   Zn-h-3829     1.0     0.740220      0.502626      0.353603 Zn
   Zn-h-3830     1.0     0.728656      0.468281      0.425625 Zn
   Zn-h-3831     1.0     0.765174      0.468281      0.566270 Zn
   Zn-h-3832     1.0     0.747264      0.481292      0.602091 Zn
   Zn-h-3833     1.0     0.740220      0.502626      0.566270 Zn
   Zn-h-3834     1.0     0.687829      0.523786      0.506983 Zn
   Zn-h-3835     1.0     0.680988      0.545185      0.471164 Zn
   Zn-h-3836     1.0     0.680988      0.502731      0.471164 Zn
   Zn-h-3837     1.0     0.706394      0.536931      0.471164 Zn
   Zn-h-3838     1.0     0.686398      0.525755      0.719650 Zn
   Zn-h-3839     1.0     0.679962      0.504098      0.684612 Zn
   Zn-h-3840     1.0     0.680890      0.543888      0.683311 Zn
   Zn-h-3841     1.0     0.611117      0.579702      0.448035 Zn
   Zn-h-3842     1.0     0.622186      0.545635      0.425897 Zn
   Zn-h-3843     1.0     0.611117      0.579702      0.660702 Zn
   Zn-h-3844     1.0     0.622186      0.545635      0.638565 Zn
   Zn-h-3845     1.0     0.647231      0.579702      0.638383 Zn
   Zn-h-3846     1.0     0.670101      0.425229      0.330475 Zn
   Zn-h-3847     1.0     0.680966      0.459576      0.308338 Zn
   Zn-h-3848     1.0     0.705920      0.425229      0.308338 Zn
   Zn-h-3849     1.0     0.670101      0.425229      0.543143 Zn
   Zn-h-3850     1.0     0.680966      0.459576      0.521005 Zn
   Zn-h-3851     1.0     0.705920      0.425229      0.521005 Zn
   Zn-h-3852     1.0     0.622263      0.502519      0.426302 Zn
   Zn-h-3853     1.0     0.622186      0.502282      0.638565 Zn
   Zn-h-3854     1.0     0.563777      0.545012      0.543275 Zn
   Zn-h-3855     1.0     0.563777      0.502904      0.543275 Zn
   Zn-h-3856     1.0     0.570835      0.524196      0.580021 Zn
   Zn-h-3857     1.0     0.552778      0.537316      0.616134 Zn
   Zn-h-3858     1.0     0.592972      0.524196      0.615840 Zn
   Zn-h-3859     1.0     0.570270      0.523786      0.792306 Zn
   Zn-h-3860     1.0     0.563372      0.502904      0.756192 Zn
   Zn-h-3861     1.0     0.563372      0.545012      0.756192 Zn
   Zn-h-3862     1.0     0.505032      0.502626      0.498957 Zn
   Zn-h-3863     1.0     0.533921      0.481292      0.521277 Zn
   Zn-h-3864     1.0     0.512054      0.481015      0.484913 Zn
   Zn-h-3865     1.0     0.493873      0.468281      0.521277 Zn
   Zn-h-3866     1.0     0.502973      0.501262      0.660098 Zn
   Zn-h-3867     1.0     0.510079      0.481240      0.695970 Zn
   Zn-h-3868     1.0     0.504854      0.460388      0.662447 Zn
   Zn-h-3869     1.0     0.505032      0.502626      0.711624 Zn
   Zn-h-3870     1.0     0.533921      0.481292      0.733945 Zn
   Zn-h-3871     1.0     0.493873      0.468281      0.733945 Zn
   Zn-h-3872     1.0     0.446455      0.502731      0.616112 Zn
   Zn-h-3873     1.0     0.435093      0.536931      0.638837 Zn
   Zn-h-3874     1.0     0.446455      0.545185      0.616112 Zn
   Zn-h-3875     1.0     0.475433      0.523786      0.638251 Zn
   Zn-h-3876     1.0     0.446455      0.502731      0.828780 Zn
   Zn-h-3877     1.0     0.446455      0.545185      0.828780 Zn
   Zn-h-3878     1.0     0.475433      0.523786      0.850918 Zn
   Zn-h-3879     1.0     0.864509      0.412326      0.236086 Zn
   Zn-h-3880     1.0     0.864530      0.411916      0.448711 Zn
   Zn-h-3881     1.0     0.834841      0.433485      0.212958 Zn
   Zn-h-3882     1.0     0.809943      0.467658      0.213252 Zn
   Zn-h-3883     1.0     0.828001      0.454539      0.177138 Zn
   Zn-h-3884     1.0     0.805897      0.455203      0.353309 Zn
   Zn-h-3885     1.0     0.828216      0.455203      0.389423 Zn
   Zn-h-3886     1.0     0.845945      0.468216      0.353309 Zn
   Zn-h-3887     1.0     0.834694      0.433592      0.425919 Zn
   Zn-h-3888     1.0     0.828001      0.369766      0.177138 Zn
   Zn-h-3889     1.0     0.834841      0.390821      0.212958 Zn
   Zn-h-3890     1.0     0.809943      0.356647      0.213252 Zn
   Zn-h-3891     1.0     0.828216      0.369102      0.389423 Zn
   Zn-h-3892     1.0     0.845945      0.356091      0.353309 Zn
   Zn-h-3893     1.0     0.805897      0.369102      0.353309 Zn
   Zn-h-3894     1.0     0.810270      0.356409      0.426169 Zn
   Zn-h-3895     1.0     0.835021      0.390476      0.426169 Zn
   Zn-h-3896     1.0     0.787346      0.425509      0.471164 Zn
   Zn-h-3897     1.0     0.746970      0.411916      0.471164 Zn
   Zn-h-3898     1.0     0.769108      0.411916      0.506983 Zn
   Zn-h-3899     1.0     0.787346      0.398796      0.471163 Zn
   Zn-h-3900     1.0     0.770539      0.409946      0.719650 Zn
   Zn-h-3901     1.0     0.747953      0.410517      0.684612 Zn
   Zn-h-3902     1.0     0.786082      0.399104      0.683311 Zn
   Zn-h-3903     1.0     0.644932      0.476535      0.543275 Zn
   Zn-h-3904     1.0     0.669683      0.510602      0.543275 Zn
   Zn-h-3905     1.0     0.633773      0.510882      0.565594 Zn
   Zn-h-3906     1.0     0.632325      0.510364      0.614064 Zn
   Zn-h-3907     1.0     0.656879      0.476686      0.615039 Zn
   Zn-h-3908     1.0     0.651979      0.496535      0.580864 Zn
   Zn-h-3909     1.0     0.671290      0.510364      0.758263 Zn
   Zn-h-3910     1.0     0.646736      0.476686      0.757289 Zn
   Zn-h-3911     1.0     0.651635      0.496535      0.791462 Zn
   Zn-h-3912     1.0     0.633675      0.509585      0.777742 Zn
   Zn-h-3913     1.0     0.728621      0.356130      0.426302 Zn
   Zn-h-3914     1.0     0.728621      0.356130      0.638969 Zn
   Zn-h-3915     1.0     0.651458      0.412193      0.580021 Zn
   Zn-h-3916     1.0     0.652157      0.412193      0.792306 Zn
   Zn-h-3917     1.0     0.575048      0.468216      0.520733 Zn
   Zn-h-3918     1.0     0.592957      0.455203      0.484913 Zn
   Zn-h-3919     1.0     0.586332      0.433485      0.661378 Zn
   Zn-h-3920     1.0     0.593173      0.454539      0.697198 Zn
   Zn-h-3921     1.0     0.611286      0.467831      0.661378 Zn
   Zn-h-3922     1.0     0.575048      0.468216      0.733401 Zn
   Zn-h-3923     1.0     0.552033      0.510882      0.616112 Zn
   Zn-h-3924     1.0     0.516009      0.510602      0.638251 Zn
   Zn-h-3925     1.0     0.527079      0.476535      0.616112 Zn
   Zn-h-3926     1.0     0.574768      0.356474      0.520733 Zn
   Zn-h-3927     1.0     0.592678      0.369486      0.484913 Zn
   Zn-h-3928     1.0     0.575242      0.356130      0.733763 Zn
   Zn-h-3929     1.0     0.533076      0.409946      0.652677 Zn
   Zn-h-3930     1.0     0.555661      0.410517      0.687714 Zn
   Zn-h-3931     1.0     0.517531      0.399104      0.689017 Zn
   Zn-h-3932     1.0     0.532511      0.410356      0.814758 Zn
   Zn-h-3933     1.0     0.526075      0.432013      0.779720 Zn
   Zn-h-3934     1.0     0.527003      0.392223      0.778418 Zn
   Zn-h-3935     1.0     0.468376      0.433592      0.734077 Zn
   Zn-h-3936     1.0     0.468298      0.390476      0.733673 Zn
   Zn-h-3937     1.0     0.457230      0.356409      0.755810 Zn
   Zn-h-3938     1.0     0.398890      0.398796      0.711242 Zn
   Zn-h-3939     1.0     0.439085      0.411916      0.710948 Zn
   Zn-h-3940     1.0     0.416946      0.411916      0.675129 Zn
   Zn-h-3941     1.0     0.398890      0.425509      0.711242 Zn
   Zn-h-3942     1.0     0.409484      0.391099      0.851300 Zn
   Zn-h-3943     1.0     0.409484      0.433207      0.851300 Zn
   Zn-h-3944     1.0     0.416946      0.411916      0.887796 Zn
   Zn-h-3945     1.0     0.828181      0.300519      0.308742 Zn
   Zn-h-3946     1.0     0.857160      0.321574      0.330879 Zn
   Zn-h-3947     1.0     0.857398      0.279293      0.331061 Zn
   Zn-h-3948     1.0     0.828181      0.300519      0.521410 Zn
   Zn-h-3949     1.0     0.857160      0.321574      0.543547 Zn
   Zn-h-3950     1.0     0.857398      0.279293      0.543729 Zn
   Zn-h-3951     1.0     0.769603      0.342734      0.425897 Zn
   Zn-h-3952     1.0     0.798581      0.321679      0.448035 Zn
   Zn-h-3953     1.0     0.809741      0.356026      0.638383 Zn
   Zn-h-3954     1.0     0.769603      0.342734      0.638565 Zn
   Zn-h-3955     1.0     0.798581      0.321679      0.660702 Zn
   Zn-h-3956     1.0     0.750962      0.398731      0.543275 Zn
   Zn-h-3957     1.0     0.740131      0.364492      0.565594 Zn
   Zn-h-3958     1.0     0.710914      0.385719      0.543275 Zn
   Zn-h-3959     1.0     0.739192      0.363274      0.614064 Zn
   Zn-h-3960     1.0     0.714750      0.397034      0.615039 Zn
   Zn-h-3961     1.0     0.732113      0.386241      0.580864 Zn
   Zn-h-3962     1.0     0.751232      0.400332      0.758263 Zn
   Zn-h-3963     1.0     0.711615      0.387388      0.757289 Zn
   Zn-h-3964     1.0     0.738867      0.364799      0.777742 Zn
   Zn-h-3965     1.0     0.732007      0.385914      0.791462 Zn
   Zn-h-3966     1.0     0.710914      0.300386      0.543275 Zn
   Zn-h-3967     1.0     0.750962      0.287374      0.543275 Zn
   Zn-h-3968     1.0     0.740186      0.321574      0.615840 Zn
   Zn-h-3969     1.0     0.740242      0.279293      0.616134 Zn
   Zn-h-3970     1.0     0.733345      0.300519      0.580021 Zn
   Zn-h-3971     1.0     0.750837      0.286991      0.756192 Zn
   Zn-h-3972     1.0     0.732780      0.300109      0.792306 Zn
   Zn-h-3973     1.0     0.710789      0.300002      0.756192 Zn
   Zn-h-3974     1.0     0.674565      0.342880      0.484913 Zn
   Zn-h-3975     1.0     0.681406      0.321826      0.520733 Zn
   Zn-h-3976     1.0     0.674000      0.343291      0.697198 Zn
   Zn-h-3977     1.0     0.692057      0.356409      0.661084 Zn
   Zn-h-3978     1.0     0.651863      0.343291      0.661378 Zn
   Zn-h-3979     1.0     0.681462      0.321999      0.733695 Zn
   Zn-h-3980     1.0     0.633717      0.398796      0.616517 Zn
   Zn-h-3981     1.0     0.622354      0.364729      0.638837 Zn
   Zn-h-3982     1.0     0.597603      0.398796      0.638837 Zn
   Zn-h-3983     1.0     0.633717      0.398796      0.829184 Zn
   Zn-h-3984     1.0     0.597694      0.399076      0.851322 Zn
   Zn-h-3985     1.0     0.622648      0.364729      0.851322 Zn
   Zn-h-3986     1.0     0.674113      0.257960      0.484913 Zn
   Zn-h-3987     1.0     0.656383      0.244603      0.521277 Zn
   Zn-h-3988     1.0     0.681134      0.278670      0.521277 Zn
   Zn-h-3989     1.0     0.692497      0.244603      0.498957 Zn
   Zn-h-3990     1.0     0.692452      0.243067      0.663155 Zn
   Zn-h-3991     1.0     0.652836      0.256013      0.662181 Zn
   Zn-h-3992     1.0     0.673226      0.257486      0.696355 Zn
   Zn-h-3993     1.0     0.656383      0.244604      0.733945 Zn
   Zn-h-3994     1.0     0.681134      0.278670      0.733945 Zn
   Zn-h-3995     1.0     0.692497      0.244604      0.711624 Zn
   Zn-h-3996     1.0     0.613018      0.299914      0.652677 Zn
   Zn-h-3997     1.0     0.620541      0.321218      0.687714 Zn
   Zn-h-3998     1.0     0.597903      0.288481      0.689017 Zn
   Zn-h-3999     1.0     0.563395      0.321679      0.593389 Zn
   Zn-h-4000     1.0     0.556553      0.342734      0.557569 Zn
   Zn-h-4001     1.0     0.538441      0.356026      0.593389 Zn
   Zn-h-4002     1.0     0.563394      0.321679      0.806056 Zn
   Zn-h-4003     1.0     0.556553      0.342734      0.770237 Zn
   Zn-h-4004     1.0     0.538441      0.356026      0.806056 Zn
   Zn-h-4005     1.0     0.497570      0.385719      0.675129 Zn
   Zn-h-4006     1.0     0.504467      0.364492      0.711242 Zn
   Zn-h-4007     1.0     0.479660      0.398731      0.710948 Zn
   Zn-h-4008     1.0     0.498268      0.385719      0.887414 Zn
   Zn-h-4009     1.0     0.516122      0.398559      0.851300 Zn
   Zn-h-4010     1.0     0.491371      0.364492      0.851300 Zn
   Zn-h-4011     1.0     0.479885      0.399076      0.873369 Zn
   Zn-h-4012     1.0     0.574734      0.244324      0.734077 Zn
   Zn-h-4013     1.0     0.538915      0.244324      0.756214 Zn
   Zn-h-4014     1.0     0.479660      0.287374      0.710948 Zn
   Zn-h-4015     1.0     0.497570      0.300386      0.675129 Zn
   Zn-h-4016     1.0     0.498268      0.300386      0.887414 Zn
   Zn-h-4017     1.0     0.674495      0.273634      0.616112 Zn
   Zn-h-4018     1.0     0.714872      0.286753      0.616112 Zn
   Zn-h-4019     1.0     0.703473      0.252579      0.638251 Zn
   Zn-h-4020     1.0     0.703473      0.209915      0.638251 Zn
   Zn-h-4021     1.0     0.714872      0.175741      0.616112 Zn
   Zn-h-4022     1.0     0.703509      0.167487      0.638837 Zn
   Zn-h-4023     1.0     0.674495      0.188860      0.616112 Zn
   Zn-h-4024     1.0     0.703473      0.209915      0.850918 Zn
   Zn-h-4025     1.0     0.674495      0.188860      0.828780 Zn
   Zn-h-4026     1.0     0.714872      0.175741      0.828780 Zn
   Zn-h-4027     1.0     0.644492      0.210020      0.756214 Zn
   Zn-h-4028     1.0     0.615514      0.231075      0.734077 Zn
   Zn-h-4029     1.0     0.585846      0.252579      0.710948 Zn
   Zn-h-4030     1.0     0.560948      0.286753      0.711242 Zn
   Zn-h-4031     1.0     0.579005      0.273634      0.675129 Zn
   Zn-h-4032     1.0     0.586243      0.252686      0.873369 Zn
   Zn-h-4033     1.0     0.556902      0.274298      0.851300 Zn
   Zn-h-4034     1.0     0.579221      0.274298      0.887414 Zn
   Zn-h-4035     1.0     0.596949      0.287310      0.851300 Zn
   Zn-h-4036     1.0     0.579005      0.188860      0.675129 Zn
   Zn-h-4037     1.0     0.586354      0.167487      0.711242 Zn
   Zn-h-4038     1.0     0.585846      0.209915      0.710948 Zn
   Zn-h-4039     1.0     0.560948      0.175741      0.711242 Zn
   Zn-h-4040     1.0     0.596949      0.175184      0.851300 Zn
   Zn-h-4041     1.0     0.556902      0.188196      0.851300 Zn
   Zn-h-4042     1.0     0.579005      0.188860      0.887796 Zn
   Zn-h-4043     1.0     0.527575      0.210193      0.828802 Zn
   Zn-h-4044     1.0     0.896756      0.648737      0.140845 Zn
   Zn-h-4045     1.0     0.896518      0.537553      0.353331 Zn
   Zn-h-4046     1.0     0.878316      0.593232      0.257820 Zn
   Zn-h-4047     1.0     0.849100      0.572004      0.235500 Zn
   Zn-h-4048     1.0     0.849338      0.614285      0.235681 Zn
   Zn-h-4049     1.0     0.877656      0.590851      0.309345 Zn
   Zn-h-4050     1.0     0.856418      0.591423      0.273475 Zn
   Zn-h-4051     1.0     0.838201      0.580009      0.306997 Zn
   Zn-h-4052     1.0     0.849100      0.614112      0.448167 Zn
   Zn-h-4053     1.0     0.878316      0.593232      0.470487 Zn
   Zn-h-4054     1.0     0.855593      0.593232      0.484530 Zn
   Zn-h-4055     1.0     0.849100      0.572004      0.448167 Zn
   Zn-h-4056     1.0     0.878609      0.524196      0.177138 Zn
   Zn-h-4057     1.0     0.860552      0.537316      0.213252 Zn
   Zn-h-4058     1.0     0.878044      0.523786      0.389423 Zn
   Zn-h-4059     1.0     0.871204      0.502731      0.353603 Zn
   Zn-h-4060     1.0     0.871148      0.545012      0.353309 Zn
   Zn-h-4061     1.0     0.878044      0.523786      0.602091 Zn
   Zn-h-4062     1.0     0.871204      0.545185      0.566270 Zn
   Zn-h-4063     1.0     0.871204      0.502731      0.566271 Zn
   Zn-h-4064     1.0     0.812479      0.545397      0.308742 Zn
   Zn-h-4065     1.0     0.801648      0.579637      0.331061 Zn
   Zn-h-4066     1.0     0.841695      0.566625      0.331061 Zn
   Zn-h-4067     1.0     0.812479      0.545397      0.521410 Zn
   Zn-h-4068     1.0     0.841786      0.566345      0.543547 Zn
   Zn-h-4069     1.0     0.801410      0.579464      0.543547 Zn
   Zn-h-4070     1.0     0.869160      0.458824      0.353060 Zn
   Zn-h-4071     1.0     0.894389      0.425635      0.352686 Zn
   Zn-h-4072     1.0     0.879276      0.438064      0.388580 Zn
   Zn-h-4073     1.0     0.861315      0.425015      0.374859 Zn
   Zn-h-4074     1.0     0.860189      0.425747      0.425987 Zn
   Zn-h-4075     1.0     0.871259      0.459814      0.403849 Zn
   Zn-h-4076     1.0     0.812808      0.502626      0.308742 Zn
   Zn-h-4077     1.0     0.841695      0.481292      0.331061 Zn
   Zn-h-4078     1.0     0.801648      0.468281      0.331061 Zn
   Zn-h-4079     1.0     0.801410      0.468454      0.543547 Zn
   Zn-h-4080     1.0     0.812808      0.502626      0.521410 Zn
   Zn-h-4081     1.0     0.841786      0.481572      0.543547 Zn
   Zn-h-4082     1.0     0.754230      0.502731      0.425897 Zn
   Zn-h-4083     1.0     0.754230      0.545185      0.425897 Zn
   Zn-h-4084     1.0     0.783209      0.523786      0.448035 Zn
   Zn-h-4085     1.0     0.753992      0.545012      0.638383 Zn
   Zn-h-4086     1.0     0.753992      0.502904      0.638383 Zn
   Zn-h-4087     1.0     0.783209      0.523786      0.660702 Zn
   Zn-h-4088     1.0     0.695055      0.501262      0.541386 Zn
   Zn-h-4089     1.0     0.723960      0.481240      0.563784 Zn
   Zn-h-4090     1.0     0.696315      0.460388      0.544118 Zn
   Zn-h-4091     1.0     0.882600      0.467658      0.330811 Zn
   Zn-h-4092     1.0     0.882927      0.356409      0.331061 Zn
   Zn-h-4093     1.0     0.883018      0.356130      0.543547 Zn
   Zn-h-4094     1.0     0.864420      0.411916      0.498281 Zn
   Zn-h-4095     1.0     0.842281      0.411916      0.462461 Zn
   Zn-h-4096     1.0     0.776695      0.433592      0.543525 Zn
   Zn-h-4097     1.0     0.765264      0.468216      0.615840 Zn
   Zn-h-4098     1.0     0.805492      0.455203      0.616134 Zn
   Zn-h-4099     1.0     0.783173      0.455203      0.580021 Zn
   Zn-h-4100     1.0     0.776548      0.433485      0.756486 Zn
   Zn-h-4101     1.0     0.801446      0.467658      0.756192 Zn
   Zn-h-4102     1.0     0.783389      0.454539      0.792306 Zn
   Zn-h-4103     1.0     0.707582      0.510364      0.735833 Zn
   Zn-h-4104     1.0     0.717691      0.476686      0.713435 Zn
   Zn-h-4105     1.0     0.746067      0.496535      0.733101 Zn
   Zn-h-4106     1.0     0.801119      0.356409      0.543275 Zn
   Zn-h-4107     1.0     0.776368      0.390476      0.543275 Zn
   Zn-h-4108     1.0     0.783173      0.369102      0.580021 Zn
   Zn-h-4109     1.0     0.765264      0.356091      0.615840 Zn
   Zn-h-4110     1.0     0.805492      0.369102      0.616134 Zn
   Zn-h-4111     1.0     0.783389      0.369766      0.792306 Zn
   Zn-h-4112     1.0     0.776695      0.390714      0.756192 Zn
   Zn-h-4113     1.0     0.801446      0.356647      0.756192 Zn
   Zn-h-4114     1.0     0.746859      0.411916      0.520733 Zn
   Zn-h-4115     1.0     0.724722      0.411916      0.484913 Zn
   Zn-h-4116     1.0     0.717260      0.391099      0.661084 Zn
   Zn-h-4117     1.0     0.717316      0.433380      0.661378 Zn
   Zn-h-4118     1.0     0.724157      0.412326      0.697198 Zn
   Zn-h-4119     1.0     0.746588      0.412193      0.733945 Zn
   Zn-h-4120     1.0     0.647760      0.467831      0.638837 Zn
   Zn-h-4121     1.0     0.687899      0.454539      0.638655 Zn
   Zn-h-4122     1.0     0.658921      0.433485      0.616517 Zn
   Zn-h-4123     1.0     0.687899      0.454539      0.851322 Zn
   Zn-h-4124     1.0     0.658921      0.433485      0.829184 Zn
   Zn-h-4125     1.0     0.647522      0.467658      0.851322 Zn
   Zn-h-4126     1.0     0.647522      0.356647      0.851322 Zn
   Zn-h-4127     1.0     0.658592      0.390714      0.829184 Zn
   Zn-h-4128     1.0     0.687899      0.369766      0.851322 Zn
   Zn-h-4129     1.0     0.629321      0.412326      0.755810 Zn
   Zn-h-4130     1.0     0.600104      0.391099      0.733491 Zn
   Zn-h-4131     1.0     0.600342      0.433380      0.733673 Zn
   Zn-h-4132     1.0     0.628660      0.409946      0.807336 Zn
   Zn-h-4133     1.0     0.607422      0.410517      0.771466 Zn
   Zn-h-4134     1.0     0.589206      0.399104      0.804987 Zn
   Zn-h-4135     1.0     0.871170      0.321679      0.403173 Zn
   Zn-h-4136     1.0     0.864329      0.342734      0.367353 Zn
   Zn-h-4137     1.0     0.846216      0.356026      0.403173 Zn
   Zn-h-4138     1.0     0.871170      0.321679      0.615840 Zn
   Zn-h-4139     1.0     0.864329      0.342734      0.580021 Zn
   Zn-h-4140     1.0     0.882454      0.356409      0.756486 Zn
   Zn-h-4141     1.0     0.864545      0.343398      0.792306 Zn
   Zn-h-4142     1.0     0.805345      0.385719      0.484913 Zn
   Zn-h-4143     1.0     0.787492      0.398559      0.521027 Zn
   Zn-h-4144     1.0     0.823729      0.399076      0.498957 Zn
   Zn-h-4145     1.0     0.812243      0.364492      0.521027 Zn
   Zn-h-4146     1.0     0.806044      0.385719      0.697198 Zn
   Zn-h-4147     1.0     0.799147      0.364492      0.661084 Zn
   Zn-h-4148     1.0     0.823953      0.398731      0.661378 Zn
   Zn-h-4149     1.0     0.812570      0.364729      0.733945 Zn
   Zn-h-4150     1.0     0.823729      0.399076      0.711624 Zn
   Zn-h-4151     1.0     0.787819      0.398796      0.733945 Zn
   Zn-h-4152     1.0     0.871023      0.278908      0.616134 Zn
   Zn-h-4153     1.0     0.846272      0.244841      0.616134 Zn
   Zn-h-4154     1.0     0.864126      0.257680      0.580021 Zn
   Zn-h-4155     1.0     0.882734      0.244668      0.756486 Zn
   Zn-h-4156     1.0     0.864824      0.257680      0.792306 Zn
   Zn-h-4157     1.0     0.805345      0.300386      0.484913 Zn
   Zn-h-4158     1.0     0.823953      0.287374      0.661378 Zn
   Zn-h-4159     1.0     0.806044      0.300386      0.697198 Zn
   Zn-h-4160     1.0     0.823953      0.287374      0.874046 Zn
   Zn-h-4161     1.0     0.740220      0.321679      0.778938 Zn
   Zn-h-4162     1.0     0.747060      0.342733      0.814758 Zn
   Zn-h-4163     1.0     0.765174      0.356026      0.778938 Zn
   Zn-h-4164     1.0     0.669897      0.398796      0.755810 Zn
   Zn-h-4165     1.0     0.680966      0.364729      0.733673 Zn
   Zn-h-4166     1.0     0.706011      0.398796      0.733491 Zn
   Zn-h-4167     1.0     0.671831      0.400332      0.807336 Zn
   Zn-h-4168     1.0     0.688677      0.387388      0.771466 Zn
   Zn-h-4169     1.0     0.710123      0.385914      0.804987 Zn
   Zn-h-4170     1.0     0.694783      0.364799      0.804987 Zn
   Zn-h-4171     1.0     0.764950      0.244324      0.616517 Zn
   Zn-h-4172     1.0     0.729130      0.244324      0.638655 Zn
   Zn-h-4173     1.0     0.728880      0.244324      0.850918 Zn
   Zn-h-4174     1.0     0.764700      0.244324      0.828780 Zn
   Zn-h-4175     1.0     0.688065      0.300002      0.770237 Zn
   Zn-h-4176     1.0     0.710531      0.300109      0.806056 Zn
   Zn-h-4177     1.0     0.670156      0.286991      0.806056 Zn
   Zn-h-4178     1.0     0.629614      0.343291      0.675129 Zn
   Zn-h-4179     1.0     0.611375      0.356409      0.710948 Zn
   Zn-h-4180     1.0     0.651752      0.343291      0.710948 Zn
   Zn-h-4181     1.0     0.629049      0.342880      0.887414 Zn
   Zn-h-4182     1.0     0.622208      0.321826      0.851594 Zn
   Zn-h-4183     1.0     0.563484      0.364492      0.806732 Zn
   Zn-h-4184     1.0     0.552653      0.398731      0.829052 Zn
   Zn-h-4185     1.0     0.592700      0.385719      0.829052 Zn
   Zn-h-4186     1.0     0.613051      0.243067      0.712228 Zn
   Zn-h-4187     1.0     0.629896      0.256013      0.676358 Zn
   Zn-h-4188     1.0     0.651344      0.257486      0.709879 Zn
   Zn-h-4189     1.0     0.629501      0.257960      0.887414 Zn
   Zn-h-4190     1.0     0.647231      0.244603      0.851050 Zn
   Zn-h-4191     1.0     0.611117      0.244603      0.873369 Zn
   Zn-h-4192     1.0     0.622480      0.278670      0.851050 Zn
   Zn-h-4193     1.0     0.592700      0.300386      0.829051 Zn
   Zn-h-4194     1.0     0.552653      0.287374      0.829052 Zn
   Zn-h-4195     1.0     0.868724      0.286753      0.521027 Zn
   Zn-h-4196     1.0     0.886780      0.273634      0.484913 Zn
   Zn-h-4197     1.0     0.894018      0.252686      0.733359 Zn
   Zn-h-4198     1.0     0.894130      0.167487      0.521027 Zn
   Zn-h-4199     1.0     0.887232      0.188714      0.484913 Zn
   Zn-h-4200     1.0     0.893689      0.209915      0.733359 Zn
   Zn-h-4201     1.0     0.864711      0.188860      0.711220 Zn
   Zn-h-4202     1.0     0.834945      0.210193      0.638837 Zn
   Zn-h-4203     1.0     0.776459      0.252686      0.755810 Zn
   Zn-h-4204     1.0     0.787527      0.286753      0.733673 Zn
   Zn-h-4205     1.0     0.835315      0.166865      0.851322 Zn
   Zn-h-4206     1.0     0.846385      0.132798      0.829184 Zn
   Zn-h-4207     1.0     0.810361      0.132518      0.851322 Zn
   Zn-h-4208     1.0     0.787527      0.175741      0.733673 Zn
   Zn-h-4209     1.0     0.769221      0.188860      0.770237 Zn
   Zn-h-4210     1.0     0.776062      0.209915      0.806056 Zn
   Zn-h-4211     1.0     0.751164      0.175741      0.806350 Zn
   Zn-h-4212     1.0     0.710893      0.231075      0.675129 Zn
   Zn-h-4213     1.0     0.717734      0.210020      0.710948 Zn
   Zn-h-4214     1.0     0.710328      0.231484      0.887414 Zn
   Zn-h-4215     1.0     0.633605      0.286753      0.828802 Zn
   Zn-h-4216     1.0     0.658355      0.252686      0.828802 Zn
   Zn-h-4217     1.0     0.717756      0.166865      0.873774 Zn
   Zn-h-4218     1.0     0.692552      0.132518      0.873369 Zn
   Zn-h-4219     1.0     0.710936      0.145875      0.887414 Zn
   Zn-h-4220     1.0     0.703712      0.166865      0.851050 Zn
   Zn-h-4221     1.0     0.688337      0.145490      0.851300 Zn
   Zn-h-4222     1.0     0.633605      0.175741      0.828802 Zn
   Zn-h-4223     1.0     0.809616      0.106085      0.851300 Zn
   Zn-h-4224     1.0     0.769569      0.119096      0.851300 Zn
   Zn-h-4225     1.0     0.792124      0.119614      0.887796 Zn
   Zn-h-4226     1.0     0.896980      0.399104      0.402105 Zn
   Zn-h-4227     1.0     0.896980      0.425202      0.402105 Zn
   Zn-h-4228     1.0     0.820177      0.410356      0.636970 Zn
   Zn-h-4229     1.0     0.791716      0.432013      0.615544 Zn
   Zn-h-4230     1.0     0.790137      0.392223      0.615792 Zn
   Zn-h-4231     1.0     0.871259      0.364492      0.616517 Zn
   Zn-h-4232     1.0     0.896136      0.399076      0.616112 Zn
   Zn-h-4233     1.0     0.860189      0.398559      0.638655 Zn
   Zn-h-4234     1.0     0.860112      0.398796      0.850918 Zn
   Zn-h-4235     1.0     0.871182      0.364729      0.828780 Zn
   Zn-h-4236     1.0     0.896227      0.398796      0.828598 Zn
   Zn-h-4237     1.0     0.813010      0.321826      0.733673 Zn
   Zn-h-4238     1.0     0.841988      0.342880      0.755810 Zn
   Zn-h-4239     1.0     0.812402      0.278670      0.733673 Zn
   Zn-h-4240     1.0     0.837447      0.244604      0.733491 Zn
   Zn-h-4241     1.0     0.801333      0.244603      0.755810 Zn
   Zn-h-4242     1.0     0.841786      0.257960      0.756214 Zn
   Zn-h-4243     1.0     0.753992      0.321401      0.851050 Zn
   Zn-h-4244     1.0     0.783209      0.300519      0.873369 Zn
   Zn-h-4245     1.0     0.760485      0.300519      0.887414 Zn
   Zn-h-4246     1.0     0.753992      0.279293      0.851050 Zn
   Zn-h-4247     1.0     0.684089      0.356026      0.829052 Zn
   Zn-h-4248     1.0     0.724227      0.342733      0.828870 Zn
   Zn-h-4249     1.0     0.695248      0.321679      0.806732 Zn
   Zn-h-4250     1.0     0.882823      0.244603      0.593389 Zn
   Zn-h-4251     1.0     0.882823      0.217891      0.593389 Zn
   Zn-h-4252     1.0     0.824043      0.287310      0.710948 Zn
   Zn-h-4253     1.0     0.864272      0.274298      0.711242 Zn
   Zn-h-4254     1.0     0.841952      0.274298      0.675129 Zn
   Zn-h-4255     1.0     0.848570      0.252686      0.711242 Zn
   Zn-h-4256     1.0     0.860225      0.286753      0.851300 Zn
   Zn-h-4257     1.0     0.835474      0.252686      0.851300 Zn
   Zn-h-4258     1.0     0.841953      0.274298      0.887796 Zn
   Zn-h-4259     1.0     0.882768      0.132518      0.755810 Zn
   Zn-h-4260     1.0     0.893928      0.166865      0.733491 Zn
   Zn-h-4261     1.0     0.841952      0.188196      0.675129 Zn
   Zn-h-4262     1.0     0.824043      0.175184      0.710948 Zn
   Zn-h-4263     1.0     0.842168      0.188860      0.887414 Zn
   Zn-h-4264     1.0     0.835474      0.209808      0.851300 Zn
   Zn-h-4265     1.0     0.860225      0.175741      0.851300 Zn
   Zn-h-4266     1.0     0.805639      0.231484      0.828508 Zn
   Zn-h-4267     1.0     0.783173      0.145490      0.792688 Zn
   Zn-h-4268     1.0     0.776074      0.166865      0.806328 Zn
   Zn-h-4269     1.0     0.805367      0.145875      0.829051 Zn
   Zn-h-4270     1.0     0.790118      0.166865      0.829051 Zn
   Zn-h-4271     1.0     0.801028      0.132518      0.806328 Zn
   Zn-h-4272     1.0     0.746845      0.119096      0.865345 Zn
   Zn-h-4273     1.0     0.896756      0.175568      0.829052 Zn
   Zn-h-4274     1.0     0.112446      0.864438      0.234088 Zn
   Zn-h-4275     1.0     0.120410      0.830265      0.212909 Zn
   Zn-h-4276     1.0     0.289537      0.899365      0.140573 Zn
   Zn-h-4277     1.0     0.171852      0.898847      0.213634 Zn
   Zn-h-4278     1.0     0.136031      0.898847      0.235771 Zn
   Zn-h-4279     1.0     0.359169      0.864543      0.163116 Zn
   Zn-h-4280     1.0     0.252846      0.872413      0.163094 Zn
   Zn-h-4281     1.0     0.212651      0.885533      0.163388 Zn
   Zn-h-4282     1.0     0.234789      0.885533      0.199207 Zn
   Zn-h-4283     1.0     0.252846      0.899127      0.163094 Zn
   Zn-h-4284     1.0     0.212630      0.885943      0.213634 Zn
   Zn-h-4285     1.0     0.241847      0.864716      0.235953 Zn
   Zn-h-4286     1.0     0.194429      0.830265      0.118122 Zn
   Zn-h-4287     1.0     0.183360      0.864331      0.140260 Zn
   Zn-h-4288     1.0     0.194429      0.830265      0.330789 Zn
   Zn-h-4289     1.0     0.154143      0.843104      0.330608 Zn
   Zn-h-4290     1.0     0.183360      0.864331      0.352928 Zn
   Zn-h-4291     1.0     0.117794      0.885943      0.272245 Zn
   Zn-h-4292     1.0     0.124635      0.864543      0.308066 Zn
   Zn-h-4293     1.0     0.137198      0.788258      0.237366 Zn
   Zn-h-4294     1.0     0.101444      0.787467      0.258792 Zn
   Zn-h-4295     1.0     0.123554      0.820586      0.258544 Zn
   Zn-h-4296     1.0     0.234443      0.818467      0.332474 Zn
   Zn-h-4297     1.0     0.262903      0.796810      0.353899 Zn
   Zn-h-4298     1.0     0.275583      0.828536      0.331451 Zn
   Zn-h-4299     1.0     0.264483      0.836601      0.353651 Zn
   Zn-h-4300     1.0     0.205483      0.795338      0.257820 Zn
   Zn-h-4301     1.0     0.216643      0.760992      0.235500 Zn
   Zn-h-4302     1.0     0.176505      0.774284      0.235681 Zn
   Zn-h-4303     1.0     0.176596      0.776438      0.448167 Zn
   Zn-h-4304     1.0     0.215955      0.762700      0.447793 Zn
   Zn-h-4305     1.0     0.206325      0.794346      0.469967 Zn
   Zn-h-4306     1.0     0.140247      0.816497      0.177138 Zn
   Zn-h-4307     1.0     0.147143      0.795616      0.213252 Zn
   Zn-h-4308     1.0     0.147143      0.837724      0.213252 Zn
   Zn-h-4309     1.0     0.139682      0.816908      0.389423 Zn
   Zn-h-4310     1.0     0.117691      0.817015      0.353309 Zn
   Zn-h-4311     1.0     0.157738      0.830027      0.353309 Zn
   Zn-h-4312     1.0     0.146739      0.837724      0.426169 Zn
   Zn-h-4313     1.0     0.146739      0.795616      0.426169 Zn
   Zn-h-4314     1.0     0.117522      0.816497      0.403849 Zn
   Zn-h-4315     1.0     0.110173      0.683637      0.661106 Zn
   Zn-h-4316     1.0     0.110173      0.726091      0.661106 Zn
   Zn-h-4317     1.0     0.325829      0.899365      0.118144 Zn
   Zn-h-4318     1.0     0.208235      0.899127      0.140260 Zn
   Zn-h-4319     1.0     0.244257      0.898847      0.118122 Zn
   Zn-h-4320     1.0     0.461919      0.843104      0.140393 Zn
   Zn-h-4321     1.0     0.491135      0.864331      0.162712 Zn
   Zn-h-4322     1.0     0.501967      0.830092      0.140393 Zn
   Zn-h-4323     1.0     0.432467      0.864716      0.118144 Zn
   Zn-h-4324     1.0     0.443061      0.872413      0.258202 Zn
   Zn-h-4325     1.0     0.402867      0.885533      0.258496 Zn
   Zn-h-4326     1.0     0.425005      0.885533      0.294315 Zn
   Zn-h-4327     1.0     0.366553      0.842720      0.199207 Zn
   Zn-h-4328     1.0     0.384463      0.829708      0.163388 Zn
   Zn-h-4329     1.0     0.344234      0.842720      0.163094 Zn
   Zn-h-4330     1.0     0.348608      0.830027      0.235953 Zn
   Zn-h-4331     1.0     0.373358      0.864093      0.235953 Zn
   Zn-h-4332     1.0     0.384721      0.830027      0.213634 Zn
   Zn-h-4333     1.0     0.289445      0.872798      0.190506 Zn
   Zn-h-4334     1.0     0.330100      0.885533      0.190506 Zn
   Zn-h-4335     1.0     0.314851      0.864543      0.190506 Zn
   Zn-h-4336     1.0     0.289445      0.898743      0.190506 Zn
   Zn-h-4337     1.0     0.327414      0.788258      0.332474 Zn
   Zn-h-4338     1.0     0.291659      0.787467      0.353899 Zn
   Zn-h-4339     1.0     0.313770      0.820586      0.353651 Zn
   Zn-h-4340     1.0     0.300049      0.820586      0.331451 Zn
   Zn-h-4341     1.0     0.266800      0.830027      0.235500 Zn
   Zn-h-4342     1.0     0.255472      0.864331      0.308360 Zn
   Zn-h-4343     1.0     0.230665      0.830092      0.308066 Zn
   Zn-h-4344     1.0     0.248575      0.843104      0.272245 Zn
   Zn-h-4345     1.0     0.242376      0.864331      0.448417 Zn
   Zn-h-4346     1.0     0.267127      0.830265      0.448417 Zn
   Zn-h-4347     1.0     0.190404      0.885533      0.177138 Zn
   Zn-h-4348     1.0     0.189839      0.885943      0.389423 Zn
   Zn-h-4349     1.0     0.189839      0.885943      0.602091 Zn
   Zn-h-4350     1.0     0.113442      0.830092      0.331061 Zn
   Zn-h-4351     1.0     0.124195      0.864093      0.521005 Zn
   Zn-h-4352     1.0     0.113127      0.830027      0.543143 Zn
   Zn-h-4353     1.0     0.454514      0.837724      0.235953 Zn
   Zn-h-4354     1.0     0.454276      0.795443      0.235771 Zn
   Zn-h-4355     1.0     0.425298      0.816497      0.213634 Zn
   Zn-h-4356     1.0     0.394352      0.836892      0.138980 Zn
   Zn-h-4357     1.0     0.406154      0.870651      0.117554 Zn
   Zn-h-4358     1.0     0.367823      0.859858      0.117801 Zn
   Zn-h-4359     1.0     0.372063      0.872908      0.140003 Zn
   Zn-h-4360     1.0     0.453133      0.753742      0.234088 Zn
   Zn-h-4361     1.0     0.464935      0.719982      0.212662 Zn
   Zn-h-4362     1.0     0.426603      0.730777      0.212909 Zn
   Zn-h-4363     1.0     0.366518      0.774137      0.118526 Zn
   Zn-h-4364     1.0     0.395497      0.795191      0.140664 Zn
   Zn-h-4365     1.0     0.395699      0.795338      0.352928 Zn
   Zn-h-4366     1.0     0.406859      0.760992      0.330608 Zn
   Zn-h-4367     1.0     0.366720      0.774284      0.330789 Zn
   Zn-h-4368     1.0     0.308031      0.816630      0.235500 Zn
   Zn-h-4369     1.0     0.330462      0.816497      0.272245 Zn
   Zn-h-4370     1.0     0.337359      0.837724      0.308360 Zn
   Zn-h-4371     1.0     0.337303      0.795443      0.308066 Zn
   Zn-h-4372     1.0     0.329897      0.816908      0.484530 Zn
   Zn-h-4373     1.0     0.307907      0.817015      0.448417 Zn
   Zn-h-4374     1.0     0.347953      0.830027      0.448417 Zn
   Zn-h-4375     1.0     0.253173      0.872176      0.213252 Zn
   Zn-h-4376     1.0     0.277924      0.838109      0.213252 Zn
   Zn-h-4377     1.0     0.271231      0.859056      0.177138 Zn
   Zn-h-4378     1.0     0.249126      0.859721      0.353309 Zn
   Zn-h-4379     1.0     0.271446      0.859721      0.389423 Zn
   Zn-h-4380     1.0     0.289174      0.872733      0.353309 Zn
   Zn-h-4381     1.0     0.289614      0.872413      0.403849 Zn
   Zn-h-4382     1.0     0.278250      0.838346      0.426169 Zn
   Zn-h-4383     1.0     0.253500      0.872413      0.426169 Zn
   Zn-h-4384     1.0     0.348316      0.718459      0.235681 Zn
   Zn-h-4385     1.0     0.308031      0.731298      0.235500 Zn
   Zn-h-4386     1.0     0.337248      0.752525      0.257820 Zn
   Zn-h-4387     1.0     0.349510      0.720255      0.448167 Zn
   Zn-h-4388     1.0     0.309591      0.732276      0.447793 Zn
   Zn-h-4389     1.0     0.335984      0.752218      0.469967 Zn
   Zn-h-4390     1.0     0.278522      0.795191      0.212958 Zn
   Zn-h-4391     1.0     0.271682      0.774137      0.177138 Zn
   Zn-h-4392     1.0     0.289174      0.760608      0.353309 Zn
   Zn-h-4393     1.0     0.271117      0.773727      0.389423 Zn
   Zn-h-4394     1.0     0.249126      0.773620      0.353309 Zn
   Zn-h-4395     1.0     0.278522      0.795191      0.425625 Zn
   Zn-h-4396     1.0     0.230576      0.830027      0.471164 Zn
   Zn-h-4397     1.0     0.212666      0.817015      0.506983 Zn
   Zn-h-4398     1.0     0.190200      0.816908      0.471164 Zn
   Zn-h-4399     1.0     0.210350      0.817767      0.719650 Zn
   Zn-h-4400     1.0     0.228959      0.830580      0.684612 Zn
   Zn-h-4401     1.0     0.191402      0.817402      0.683311 Zn
   Zn-h-4402     1.0     0.136031      0.872693      0.448439 Zn
   Zn-h-4403     1.0     0.171852      0.872693      0.426302 Zn
   Zn-h-4404     1.0     0.171602      0.872693      0.638565 Zn
   Zn-h-4405     1.0     0.135781      0.872693      0.660702 Zn
   Zn-h-4406     1.0     0.194721      0.718222      0.331061 Zn
   Zn-h-4407     1.0     0.230631      0.717942      0.308742 Zn
   Zn-h-4408     1.0     0.219471      0.752287      0.331061 Zn
   Zn-h-4409     1.0     0.219765      0.752287      0.543547 Zn
   Zn-h-4410     1.0     0.230631      0.717942      0.521410 Zn
   Zn-h-4411     1.0     0.194812      0.717942      0.543547 Zn
   Zn-h-4412     1.0     0.135557      0.760992      0.498281 Zn
   Zn-h-4413     1.0     0.153467      0.774004      0.462461 Zn
   Zn-h-4414     1.0     0.160511      0.795338      0.498281 Zn
   Zn-h-4415     1.0     0.112912      0.718222      0.543275 Zn
   Zn-h-4416     1.0     0.101585      0.752525      0.616134 Zn
   Zn-h-4417     1.0     0.113239      0.718459      0.756192 Zn
   Zn-h-4418     1.0     0.388330      0.706660      0.237366 Zn
   Zn-h-4419     1.0     0.416790      0.685004      0.258792 Zn
   Zn-h-4420     1.0     0.418370      0.724795      0.258544 Zn
   Zn-h-4421     1.0     0.300627      0.725918      0.331061 Zn
   Zn-h-4422     1.0     0.300627      0.683810      0.331061 Zn
   Zn-h-4423     1.0     0.271411      0.704692      0.308742 Zn
   Zn-h-4424     1.0     0.300389      0.683637      0.543547 Zn
   Zn-h-4425     1.0     0.300389      0.726091      0.543547 Zn
   Zn-h-4426     1.0     0.271411      0.704692      0.521410 Zn
   Zn-h-4427     1.0     0.242140      0.726303      0.448035 Zn
   Zn-h-4428     1.0     0.212833      0.747251      0.425897 Zn
   Zn-h-4429     1.0     0.253208      0.760370      0.425897 Zn
   Zn-h-4430     1.0     0.252971      0.760543      0.638383 Zn
   Zn-h-4431     1.0     0.242140      0.726303      0.660702 Zn
   Zn-h-4432     1.0     0.212923      0.747530      0.638383 Zn
   Zn-h-4433     1.0     0.241811      0.683532      0.448035 Zn
   Zn-h-4434     1.0     0.253208      0.649359      0.425897 Zn
   Zn-h-4435     1.0     0.212833      0.662477      0.425897 Zn
   Zn-h-4436     1.0     0.241811      0.683532      0.660702 Zn
   Zn-h-4437     1.0     0.212923      0.662199      0.638383 Zn
   Zn-h-4438     1.0     0.252971      0.649186      0.638383 Zn
   Zn-h-4439     1.0     0.153871      0.705102      0.543819 Zn
   Zn-h-4440     1.0     0.176575      0.704692      0.580021 Zn
   Zn-h-4441     1.0     0.183472      0.683810      0.616134 Zn
   Zn-h-4442     1.0     0.183472      0.725918      0.616134 Zn
   Zn-h-4443     1.0     0.176009      0.705102      0.792306 Zn
   Zn-h-4444     1.0     0.153871      0.705102      0.756486 Zn
   Zn-h-4445     1.0     0.117342      0.747251      0.484913 Zn
   Zn-h-4446     1.0     0.124036      0.726303      0.521027 Zn
   Zn-h-4447     1.0     0.135468      0.760927      0.661378 Zn
   Zn-h-4448     1.0     0.117558      0.747915      0.697198 Zn
   Zn-h-4449     1.0     0.124363      0.726541      0.733945 Zn
   Zn-h-4450     1.0     0.117342      0.662477      0.484913 Zn
   Zn-h-4451     1.0     0.124036      0.683425      0.521027 Zn
   Zn-h-4452     1.0     0.117558      0.661814      0.697198 Zn
   Zn-h-4453     1.0     0.135468      0.648802      0.661378 Zn
   Zn-h-4454     1.0     0.124363      0.683188      0.733945 Zn
   Zn-h-4455     1.0     0.203203      0.613958      0.521277 Zn
   Zn-h-4456     1.0     0.204106      0.655637      0.521651 Zn
   Zn-h-4457     1.0     0.176986      0.636699      0.499477 Zn
   Zn-h-4458     1.0     0.175435      0.636862      0.663155 Zn
   Zn-h-4459     1.0     0.215096      0.649675      0.662181 Zn
   Zn-h-4460     1.0     0.199464      0.636497      0.696355 Zn
   Zn-h-4461     1.0     0.205519      0.656818      0.733945 Zn
   Zn-h-4462     1.0     0.205281      0.614537      0.733763 Zn
   Zn-h-4463     1.0     0.176303      0.635592      0.711624 Zn
   Zn-h-4464     1.0     0.145357      0.655987      0.636970 Zn
   Zn-h-4465     1.0     0.157159      0.689746      0.615544 Zn
   Zn-h-4466     1.0     0.118828      0.678952      0.615792 Zn
   Zn-h-4467     1.0     0.123068      0.692002      0.637993 Zn
   Zn-h-4468     1.0     0.117522      0.593232      0.616516 Zn
   Zn-h-4469     1.0     0.146502      0.614285      0.638655 Zn
   Zn-h-4470     1.0     0.146739      0.572004      0.638837 Zn
   Zn-h-4471     1.0     0.117522      0.593232      0.829184 Zn
   Zn-h-4472     1.0     0.146502      0.614285      0.851322 Zn
   Zn-h-4473     1.0     0.120848      0.469989      0.850677 Zn
   Zn-h-4474     1.0     0.111217      0.501635      0.872849 Zn
   Zn-h-4475     1.0     0.732780      0.885533      0.104099 Zn
   Zn-h-4476     1.0     0.563247      0.864331      0.118144 Zn
   Zn-h-4477     1.0     0.538497      0.830265      0.118144 Zn
   Zn-h-4478     1.0     0.550151      0.864331      0.258202 Zn
   Zn-h-4479     1.0     0.574958      0.830092      0.258496 Zn
   Zn-h-4480     1.0     0.557049      0.843104      0.294315 Zn
   Zn-h-4481     1.0     0.498065      0.886090      0.199207 Zn
   Zn-h-4482     1.0     0.516178      0.872798      0.376056 Zn
   Zn-h-4483     1.0     0.480530      0.788258      0.237843 Zn
   Zn-h-4484     1.0     0.515683      0.787467      0.215445 Zn
   Zn-h-4485     1.0     0.491853      0.820586      0.212909 Zn
   Zn-h-4486     1.0     0.505574      0.820586      0.235110 Zn
   Zn-h-4487     1.0     0.420902      0.830027      0.140260 Zn
   Zn-h-4488     1.0     0.431971      0.864093      0.330789 Zn
   Zn-h-4489     1.0     0.457016      0.830027      0.330608 Zn
   Zn-h-4490     1.0     0.420902      0.830027      0.352928 Zn
   Zn-h-4491     1.0     0.402757      0.885533      0.308066 Zn
   Zn-h-4492     1.0     0.380619      0.885533      0.272245 Zn
   Zn-h-4493     1.0     0.362380      0.872413      0.308066 Zn
   Zn-h-4494     1.0     0.380054      0.885943      0.484530 Zn
   Zn-h-4495     1.0     0.303782      0.829708      0.213252 Zn
   Zn-h-4496     1.0     0.343830      0.842720      0.213252 Zn
   Zn-h-4497     1.0     0.321511      0.842720      0.177138 Zn
   Zn-h-4498     1.0     0.321726      0.843384      0.389423 Zn
   Zn-h-4499     1.0     0.315032      0.864331      0.353309 Zn
   Zn-h-4500     1.0     0.339783      0.830265      0.353309 Zn
   Zn-h-4501     1.0     0.343705      0.843104      0.426169 Zn
   Zn-h-4502     1.0     0.303657      0.830092      0.426169 Zn
   Zn-h-4503     1.0     0.314488      0.864331      0.403849 Zn
   Zn-h-4504     1.0     0.285015      0.886090      0.330879 Zn
   Zn-h-4505     1.0     0.285218      0.885943      0.543143 Zn
   Zn-h-4506     1.0     0.195187      0.864438      0.640249 Zn
   Zn-h-4507     1.0     0.224578      0.844062      0.661674 Zn
   Zn-h-4508     1.0     0.187223      0.830265      0.661427 Zn
   Zn-h-4509     1.0     0.703473      0.795338      0.162712 Zn
   Zn-h-4510     1.0     0.674586      0.774004      0.140393 Zn
   Zn-h-4511     1.0     0.714634      0.760992      0.140393 Zn
   Zn-h-4512     1.0     0.645134      0.795616      0.118144 Zn
   Zn-h-4513     1.0     0.645134      0.837724      0.118144 Zn
   Zn-h-4514     1.0     0.637672      0.816908      0.294315 Zn
   Zn-h-4515     1.0     0.615681      0.817015      0.258202 Zn
   Zn-h-4516     1.0     0.655729      0.830027      0.258202 Zn
   Zn-h-4517     1.0     0.597389      0.872413      0.213634 Zn
   Zn-h-4518     1.0     0.586320      0.838346      0.235771 Zn
   Zn-h-4519     1.0     0.561275      0.872413      0.235953 Zn
   Zn-h-4520     1.0     0.585712      0.795191      0.235771 Zn
   Zn-h-4521     1.0     0.522108      0.818467      0.154686 Zn
   Zn-h-4522     1.0     0.528544      0.796810      0.189724 Zn
   Zn-h-4523     1.0     0.527617      0.836601      0.191026 Zn
   Zn-h-4524     1.0     0.502796      0.828536      0.191025 Zn
   Zn-h-4525     1.0     0.479626      0.872693      0.236086 Zn
   Zn-h-4526     1.0     0.461941      0.859336      0.484530 Zn
   Zn-h-4527     1.0     0.527541      0.752287      0.140664 Zn
   Zn-h-4528     1.0     0.502587      0.717942      0.140664 Zn
   Zn-h-4529     1.0     0.538609      0.718222      0.118526 Zn
   Zn-h-4530     1.0     0.527541      0.752287      0.353331 Zn
   Zn-h-4531     1.0     0.502587      0.717942      0.353331 Zn
   Zn-h-4532     1.0     0.538609      0.718222      0.331194 Zn
   Zn-h-4533     1.0     0.461446      0.774284      0.272245 Zn
   Zn-h-4534     1.0     0.443333      0.760992      0.308066 Zn
   Zn-h-4535     1.0     0.468287      0.795338      0.308066 Zn
   Zn-h-4536     1.0     0.479571      0.760608      0.448711 Zn
   Zn-h-4537     1.0     0.402463      0.816630      0.177138 Zn
   Zn-h-4538     1.0     0.403160      0.816630      0.389423 Zn
   Zn-h-4539     1.0     0.403160      0.816630      0.602091 Zn
   Zn-h-4540     1.0     0.421071      0.829643      0.566270 Zn
   Zn-h-4541     1.0     0.326247      0.872693      0.330879 Zn
   Zn-h-4542     1.0     0.361817      0.872693      0.521005 Zn
   Zn-h-4543     1.0     0.325997      0.872693      0.543143 Zn
   Zn-h-4544     1.0     0.409360      0.752525      0.213252 Zn
   Zn-h-4545     1.0     0.402463      0.731298      0.177138 Zn
   Zn-h-4546     1.0     0.384609      0.718459      0.213252 Zn
   Zn-h-4547     1.0     0.396264      0.752525      0.353309 Zn
   Zn-h-4548     1.0     0.403160      0.731298      0.389423 Zn
   Zn-h-4549     1.0     0.421015      0.718459      0.353309 Zn
   Zn-h-4550     1.0     0.384936      0.718222      0.426169 Zn
   Zn-h-4551     1.0     0.420847      0.717942      0.403849 Zn
   Zn-h-4552     1.0     0.409686      0.752287      0.426169 Zn
   Zn-h-4553     1.0     0.344178      0.774284      0.506983 Zn
   Zn-h-4554     1.0     0.362291      0.760992      0.471164 Zn
   Zn-h-4555     1.0     0.337337      0.795338      0.471164 Zn
   Zn-h-4556     1.0     0.346494      0.773532      0.719650 Zn
   Zn-h-4557     1.0     0.338970      0.794835      0.684612 Zn
   Zn-h-4558     1.0     0.361608      0.762099      0.683311 Zn
   Zn-h-4559     1.0     0.267272      0.830027      0.498281 Zn
   Zn-h-4560     1.0     0.285182      0.817015      0.462461 Zn
   Zn-h-4561     1.0     0.307649      0.816908      0.498281 Zn
   Zn-h-4562     1.0     0.219597      0.838346      0.543275 Zn
   Zn-h-4563     1.0     0.208235      0.872413      0.565594 Zn
   Zn-h-4564     1.0     0.244348      0.872413      0.543275 Zn
   Zn-h-4565     1.0     0.248722      0.859721      0.616134 Zn
   Zn-h-4566     1.0     0.226403      0.859721      0.580021 Zn
   Zn-h-4567     1.0     0.208675      0.872733      0.616134 Zn
   Zn-h-4568     1.0     0.220320      0.836892      0.758263 Zn
   Zn-h-4569     1.0     0.244762      0.870651      0.757289 Zn
   Zn-h-4570     1.0     0.209437      0.872907      0.777742 Zn
   Zn-h-4571     1.0     0.227399      0.859858      0.791462 Zn
   Zn-h-4572     1.0     0.278084      0.752287      0.425897 Zn
   Zn-h-4573     1.0     0.267014      0.718222      0.448035 Zn
   Zn-h-4574     1.0     0.303037      0.717942      0.425897 Zn
   Zn-h-4575     1.0     0.303128      0.718222      0.638383 Zn
   Zn-h-4576     1.0     0.267014      0.718222      0.660702 Zn
   Zn-h-4577     1.0     0.278377      0.752287      0.638383 Zn
   Zn-h-4578     1.0     0.219325      0.795191      0.543819 Zn
   Zn-h-4579     1.0     0.208675      0.760608      0.616134 Zn
   Zn-h-4580     1.0     0.226732      0.773727      0.580021 Zn
   Zn-h-4581     1.0     0.248722      0.773620      0.616134 Zn
   Zn-h-4582     1.0     0.219325      0.795191      0.756486 Zn
   Zn-h-4583     1.0     0.226166      0.774137      0.792306 Zn
   Zn-h-4584     1.0     0.167951      0.816908      0.484913 Zn
   Zn-h-4585     1.0     0.189942      0.817015      0.521027 Zn
   Zn-h-4586     1.0     0.149895      0.830027      0.521027 Zn
   Zn-h-4587     1.0     0.167386      0.816497      0.697198 Zn
   Zn-h-4588     1.0     0.160545      0.795443      0.661378 Zn
   Zn-h-4589     1.0     0.160489      0.837724      0.661084 Zn
   Zn-h-4590     1.0     0.189818      0.816630      0.733945 Zn
   Zn-h-4591     1.0     0.148338      0.720255      0.521277 Zn
   Zn-h-4592     1.0     0.188257      0.732276      0.521651 Zn
   Zn-h-4593     1.0     0.161864      0.752218      0.499477 Zn
   Zn-h-4594     1.0     0.102150      0.795338      0.616517 Zn
   Zn-h-4595     1.0     0.131128      0.774284      0.638655 Zn
   Zn-h-4596     1.0     0.131330      0.774137      0.850918 Zn
   Zn-h-4597     1.0     0.102352      0.795191      0.828780 Zn
   Zn-h-4598     1.0     0.608164      0.683637      0.353331 Zn
   Zn-h-4599     1.0     0.608164      0.726091      0.353331 Zn
   Zn-h-4600     1.0     0.579185      0.704692      0.331194 Zn
   Zn-h-4601     1.0     0.520699      0.662199      0.448167 Zn
   Zn-h-4602     1.0     0.560746      0.649186      0.448167 Zn
   Zn-h-4603     1.0     0.549586      0.683532      0.470487 Zn
   Zn-h-4604     1.0     0.484349      0.704692      0.177138 Zn
   Zn-h-4605     1.0     0.491246      0.683810      0.213252 Zn
   Zn-h-4606     1.0     0.491246      0.725918      0.213252 Zn
   Zn-h-4607     1.0     0.483785      0.705102      0.389423 Zn
   Zn-h-4608     1.0     0.461647      0.705102      0.353603 Zn
   Zn-h-4609     1.0     0.491246      0.683810      0.425919 Zn
   Zn-h-4610     1.0     0.491246      0.725918      0.425919 Zn
   Zn-h-4611     1.0     0.483785      0.705102      0.602091 Zn
   Zn-h-4612     1.0     0.501842      0.691508      0.565976 Zn
   Zn-h-4613     1.0     0.501842      0.718221      0.565976 Zn
   Zn-h-4614     1.0     0.461647      0.705102      0.566270 Zn
   Zn-h-4615     1.0     0.432139      0.726541      0.331061 Zn
   Zn-h-4616     1.0     0.432356      0.726303      0.543143 Zn
   Zn-h-4617     1.0     0.443424      0.760370      0.521005 Zn
   Zn-h-4618     1.0     0.386194      0.802376      0.640249 Zn
   Zn-h-4619     1.0     0.350439      0.803168      0.661674 Zn
   Zn-h-4620     1.0     0.372549      0.770048      0.661427 Zn
   Zn-h-4621     1.0     0.432139      0.683188      0.331061 Zn
   Zn-h-4622     1.0     0.443424      0.649359      0.521005 Zn
   Zn-h-4623     1.0     0.432356      0.683425      0.543143 Zn
   Zn-h-4624     1.0     0.366789      0.704692      0.462461 Zn
   Zn-h-4625     1.0     0.373630      0.726091      0.498281 Zn
   Zn-h-4626     1.0     0.373630      0.683637      0.498281 Zn
   Zn-h-4627     1.0     0.325963      0.760543      0.543819 Zn
   Zn-h-4628     1.0     0.307355      0.747530      0.580021 Zn
   Zn-h-4629     1.0     0.289502      0.760370      0.616134 Zn
   Zn-h-4630     1.0     0.314252      0.726303      0.616134 Zn
   Zn-h-4631     1.0     0.308053      0.747530      0.792306 Zn
   Zn-h-4632     1.0     0.325963      0.760543      0.756486 Zn
   Zn-h-4633     1.0     0.232480      0.805283      0.521277 Zn
   Zn-h-4634     1.0     0.256247      0.771033      0.521651 Zn
   Zn-h-4635     1.0     0.267057      0.802296      0.499477 Zn
   Zn-h-4636     1.0     0.231535      0.802376      0.735833 Zn
   Zn-h-4637     1.0     0.266688      0.803168      0.713435 Zn
   Zn-h-4638     1.0     0.256579      0.770048      0.733101 Zn
   Zn-h-4639     1.0     0.373653      0.640482      0.661106 Zn
   Zn-h-4640     1.0     0.384518      0.606135      0.638969 Zn
   Zn-h-4641     1.0     0.348699      0.606135      0.661106 Zn
   Zn-h-4642     1.0     0.325963      0.649186      0.543819 Zn
   Zn-h-4643     1.0     0.314252      0.683425      0.616134 Zn
   Zn-h-4644     1.0     0.307355      0.662199      0.580021 Zn
   Zn-h-4645     1.0     0.289502      0.649359      0.616134 Zn
   Zn-h-4646     1.0     0.325963      0.649186      0.756486 Zn
   Zn-h-4647     1.0     0.308053      0.662199      0.792306 Zn
   Zn-h-4648     1.0     0.249070      0.704545      0.697198 Zn
   Zn-h-4649     1.0     0.171907      0.760607      0.638251 Zn
   Zn-h-4650     1.0     0.171907      0.760607      0.850918 Zn
   Zn-h-4651     1.0     0.232480      0.604446      0.521277 Zn
   Zn-h-4652     1.0     0.256247      0.638695      0.521651 Zn
   Zn-h-4653     1.0     0.267057      0.607432      0.499477 Zn
   Zn-h-4654     1.0     0.268407      0.606652      0.663155 Zn
   Zn-h-4655     1.0     0.243852      0.640331      0.662181 Zn
   Zn-h-4656     1.0     0.248752      0.620482      0.696355 Zn
   Zn-h-4657     1.0     0.266959      0.606135      0.711624 Zn
   Zn-h-4658     1.0     0.255799      0.640482      0.733945 Zn
   Zn-h-4659     1.0     0.231139      0.606135      0.733763 Zn
   Zn-h-4660     1.0     0.171907      0.649122      0.638251 Zn
   Zn-h-4661     1.0     0.130192      0.707071      0.557569 Zn
   Zn-h-4662     1.0     0.152779      0.706499      0.592606 Zn
   Zn-h-4663     1.0     0.114649      0.717914      0.593909 Zn
   Zn-h-4664     1.0     0.114649      0.691815      0.593909 Zn
   Zn-h-4665     1.0     0.131624      0.705102      0.770237 Zn
   Zn-h-4666     1.0     0.113385      0.718221      0.806056 Zn
   Zn-h-4667     1.0     0.153761      0.705102      0.806056 Zn
   Zn-h-4668     1.0     0.513056      0.614537      0.543547 Zn
   Zn-h-4669     1.0     0.484078      0.635592      0.521410 Zn
   Zn-h-4670     1.0     0.513294      0.656818      0.543729 Zn
   Zn-h-4671     1.0     0.454276      0.571831      0.448439 Zn
   Zn-h-4672     1.0     0.425298      0.593232      0.426302 Zn
   Zn-h-4673     1.0     0.454276      0.614285      0.448439 Zn
   Zn-h-4674     1.0     0.454478      0.614432      0.660702 Zn
   Zn-h-4675     1.0     0.425500      0.593379      0.638565 Zn
   Zn-h-4676     1.0     0.406859      0.648737      0.543275 Zn
   Zn-h-4677     1.0     0.395699      0.614390      0.565594 Zn
   Zn-h-4678     1.0     0.366811      0.635725      0.543275 Zn
   Zn-h-4679     1.0     0.389242      0.635592      0.580021 Zn
   Zn-h-4680     1.0     0.396139      0.614710      0.616134 Zn
   Zn-h-4681     1.0     0.396139      0.656818      0.616134 Zn
   Zn-h-4682     1.0     0.388677      0.636002      0.792306 Zn
   Zn-h-4683     1.0     0.366686      0.636109      0.756192 Zn
   Zn-h-4684     1.0     0.406734      0.649121      0.756192 Zn
   Zn-h-4685     1.0     0.395699      0.614390      0.778262 Zn
   Zn-h-4686     1.0     0.339346      0.658193      0.521277 Zn
   Zn-h-4687     1.0     0.314118      0.691382      0.521651 Zn
   Zn-h-4688     1.0     0.347190      0.692002      0.499477 Zn
   Zn-h-4689     1.0     0.366811      0.550392      0.755942 Zn
   Zn-h-4690     1.0     0.406859      0.537381      0.755942 Zn
   Zn-h-4691     1.0     0.396028      0.571619      0.778262 Zn
   Zn-h-4692     1.0     0.337359      0.572004      0.521027 Zn
   Zn-h-4693     1.0     0.330462      0.593232      0.484913 Zn
   Zn-h-4694     1.0     0.337359      0.614112      0.521027 Zn
   Zn-h-4695     1.0     0.347953      0.579702      0.661084 Zn
   Zn-h-4696     1.0     0.307759      0.592821      0.661378 Zn
   Zn-h-4697     1.0     0.329897      0.592821      0.697198 Zn
   Zn-h-4698     1.0     0.336955      0.614112      0.733945 Zn
   Zn-h-4699     1.0     0.278467      0.614497      0.638251 Zn
   Zn-h-4700     1.0     0.194811      0.691787      0.756214 Zn
   Zn-h-4701     1.0     0.230631      0.691787      0.734077 Zn
   Zn-h-4702     1.0     0.219765      0.657441      0.756214 Zn
   Zn-h-4703     1.0     0.278545      0.571382      0.638655 Zn
   Zn-h-4704     1.0     0.253500      0.537316      0.638837 Zn
   Zn-h-4705     1.0     0.289614      0.537316      0.616516 Zn
   Zn-h-4706     1.0     0.278545      0.571382      0.851322 Zn
   Zn-h-4707     1.0     0.289614      0.537316      0.829184 Zn
   Zn-h-4708     1.0     0.214333      0.591262      0.557569 Zn
   Zn-h-4709     1.0     0.220769      0.612918      0.592606 Zn
   Zn-h-4710     1.0     0.195020      0.581194      0.593909 Zn
   Zn-h-4711     1.0     0.219842      0.573128      0.593909 Zn
   Zn-h-4712     1.0     0.219743      0.614285      0.806056 Zn
   Zn-h-4713     1.0     0.212902      0.593232      0.770237 Zn
   Zn-h-4714     1.0     0.219743      0.571831      0.806056 Zn
   Zn-h-4715     1.0     0.153467      0.635725      0.675129 Zn
   Zn-h-4716     1.0     0.160511      0.614390      0.710948 Zn
   Zn-h-4717     1.0     0.135557      0.648737      0.710948 Zn
   Zn-h-4718     1.0     0.154165      0.635725      0.887414 Zn
   Zn-h-4719     1.0     0.172075      0.648737      0.851594 Zn
   Zn-h-4720     1.0     0.101912      0.657441      0.829051 Zn
   Zn-h-4721     1.0     0.113071      0.691787      0.806732 Zn
   Zn-h-4722     1.0     0.147268      0.571619      0.851300 Zn
   Zn-h-4723     1.0     0.172019      0.537553      0.851300 Zn
   Zn-h-4724     1.0     0.153467      0.550392      0.887796 Zn
   Zn-h-4725     1.0     0.359169      0.502731      0.851322 Zn
   Zn-h-4726     1.0     0.330190      0.523786      0.829184 Zn
   Zn-h-4727     1.0     0.359169      0.545185      0.851322 Zn
   Zn-h-4728     1.0     0.300591      0.502626      0.755810 Zn
   Zn-h-4729     1.0     0.311751      0.468281      0.733491 Zn
   Zn-h-4730     1.0     0.271613      0.481572      0.733673 Zn
   Zn-h-4731     1.0     0.212799      0.524303      0.851300 Zn
   Zn-h-4732     1.0     0.252846      0.537316      0.851300 Zn
   Zn-h-4733     1.0     0.235354      0.523786      0.887796 Zn
   Zn-h-4734     1.0     0.194506      0.579702      0.806732 Zn
   Zn-h-4735     1.0     0.183144      0.545635      0.829052 Zn
   Zn-h-4736     1.0     0.158393      0.579702      0.829051 Zn
   Zn-h-4737     1.0     0.183415      0.502480      0.828507 Zn
   Zn-h-4738     1.0     0.864545      0.842720      0.104099 Zn
   Zn-h-4739     1.0     0.764791      0.830027      0.140393 Zn
   Zn-h-4740     1.0     0.740040      0.864093      0.140393 Zn
   Zn-h-4741     1.0     0.687829      0.885943      0.294315 Zn
   Zn-h-4742     1.0     0.611194      0.830265      0.235771 Zn
   Zn-h-4743     1.0     0.622263      0.864331      0.213634 Zn
   Zn-h-4744     1.0     0.592993      0.885943      0.140260 Zn
   Zn-h-4745     1.0     0.592993      0.885943      0.352928 Zn
   Zn-h-4746     1.0     0.493635      0.830265      0.258224 Zn
   Zn-h-4747     1.0     0.504703      0.864331      0.236086 Zn
   Zn-h-4748     1.0     0.534012      0.843384      0.258224 Zn
   Zn-h-4749     1.0     0.511941      0.843384      0.484530 Zn
   Zn-h-4750     1.0     0.529671      0.830027      0.448167 Zn
   Zn-h-4751     1.0     0.504996      0.822010      0.448167 Zn
   Zn-h-4752     1.0     0.493558      0.830027      0.470487 Zn
   Zn-h-4753     1.0     0.534012      0.843384      0.470891 Zn
   Zn-h-4754     1.0     0.447629      0.865898      0.352687 Zn
   Zn-h-4755     1.0     0.474751      0.884836      0.374859 Zn
   Zn-h-4756     1.0     0.452550      0.884836      0.388580 Zn
   Zn-h-4757     1.0     0.435093      0.872798      0.426169 Zn
   Zn-h-4758     1.0     0.805897      0.817015      0.140641 Zn
   Zn-h-4759     1.0     0.845945      0.830027      0.140641 Zn
   Zn-h-4760     1.0     0.751164      0.872176      0.118144 Zn
   Zn-h-4761     1.0     0.775915      0.838109      0.118144 Zn
   Zn-h-4762     1.0     0.787346      0.872733      0.258496 Zn
   Zn-h-4763     1.0     0.747117      0.859721      0.258202 Zn
   Zn-h-4764     1.0     0.769437      0.859721      0.294315 Zn
   Zn-h-4765     1.0     0.846308      0.718459      0.140573 Zn
   Zn-h-4766     1.0     0.806022      0.731298      0.140393 Zn
   Zn-h-4767     1.0     0.835238      0.752525      0.162712 Zn
   Zn-h-4768     1.0     0.776062      0.795338      0.117850 Zn
   Zn-h-4769     1.0     0.769437      0.773620      0.294315 Zn
   Zn-h-4770     1.0     0.746970      0.773727      0.258496 Zn
   Zn-h-4771     1.0     0.787346      0.760608      0.258496 Zn
   Zn-h-4772     1.0     0.728566      0.830027      0.163388 Zn
   Zn-h-4773     1.0     0.710657      0.817015      0.199207 Zn
   Zn-h-4774     1.0     0.688190      0.816908      0.163388 Zn
   Zn-h-4775     1.0     0.728566      0.830027      0.376056 Zn
   Zn-h-4776     1.0     0.710657      0.817015      0.411875 Zn
   Zn-h-4777     1.0     0.688190      0.816908      0.376056 Zn
   Zn-h-4778     1.0     0.634023      0.872693      0.140664 Zn
   Zn-h-4779     1.0     0.669842      0.872693      0.118526 Zn
   Zn-h-4780     1.0     0.669592      0.872693      0.330789 Zn
   Zn-h-4781     1.0     0.633773      0.872693      0.352928 Zn
   Zn-h-4782     1.0     0.729485      0.720255      0.162108 Zn
   Zn-h-4783     1.0     0.711968      0.732276      0.197978 Zn
   Zn-h-4784     1.0     0.703939      0.752218      0.164457 Zn
   Zn-h-4785     1.0     0.728621      0.717942      0.213634 Zn
   Zn-h-4786     1.0     0.717462      0.752287      0.235953 Zn
   Zn-h-4787     1.0     0.692802      0.717942      0.235771 Zn
   Zn-h-4788     1.0     0.651458      0.776438      0.154686 Zn
   Zn-h-4789     1.0     0.633522      0.762700      0.189724 Zn
   Zn-h-4790     1.0     0.657661      0.794346      0.191026 Zn
   Zn-h-4791     1.0     0.652157      0.776438      0.316767 Zn
   Zn-h-4792     1.0     0.670093      0.762700      0.281730 Zn
   Zn-h-4793     1.0     0.645954      0.794346      0.280427 Zn
   Zn-h-4794     1.0     0.575048      0.830027      0.308066 Zn
   Zn-h-4795     1.0     0.592957      0.817015      0.272245 Zn
   Zn-h-4796     1.0     0.615424      0.816908      0.308066 Zn
   Zn-h-4797     1.0     0.516267      0.872733      0.212958 Zn
   Zn-h-4798     1.0     0.556497      0.859721      0.213252 Zn
   Zn-h-4799     1.0     0.534178      0.859721      0.177138 Zn
   Zn-h-4800     1.0     0.552451      0.872176      0.353309 Zn
   Zn-h-4801     1.0     0.534393      0.859056      0.389423 Zn
   Zn-h-4802     1.0     0.527700      0.838109      0.353309 Zn
   Zn-h-4803     1.0     0.556372      0.859336      0.426169 Zn
   Zn-h-4804     1.0     0.574993      0.717942      0.257820 Zn
   Zn-h-4805     1.0     0.610903      0.718222      0.235500 Zn
   Zn-h-4806     1.0     0.586152      0.752287      0.235500 Zn
   Zn-h-4807     1.0     0.574128      0.720255      0.309345 Zn
   Zn-h-4808     1.0     0.591646      0.732276      0.273475 Zn
   Zn-h-4809     1.0     0.599675      0.752218      0.306997 Zn
   Zn-h-4810     1.0     0.574993      0.717942      0.470487 Zn
   Zn-h-4811     1.0     0.610903      0.718222      0.448167 Zn
   Zn-h-4812     1.0     0.586152      0.752287      0.448167 Zn
   Zn-h-4813     1.0     0.534178      0.773620      0.177138 Zn
   Zn-h-4814     1.0     0.556644      0.773727      0.212958 Zn
   Zn-h-4815     1.0     0.516267      0.760608      0.212958 Zn
   Zn-h-4816     1.0     0.534393      0.774284      0.389423 Zn
   Zn-h-4817     1.0     0.527553      0.795338      0.353603 Zn
   Zn-h-4818     1.0     0.516449      0.760608      0.425919 Zn
   Zn-h-4819     1.0     0.534393      0.774284      0.602091 Zn
   Zn-h-4820     1.0     0.552507      0.760992      0.566271 Zn
   Zn-h-4821     1.0     0.527553      0.795338      0.566270 Zn
   Zn-h-4822     1.0     0.497592      0.816630      0.331061 Zn
   Zn-h-4823     1.0     0.475162      0.816497      0.506983 Zn
   Zn-h-4824     1.0     0.468321      0.795443      0.471164 Zn
   Zn-h-4825     1.0     0.468321      0.837897      0.471164 Zn
   Zn-h-4826     1.0     0.409595      0.838109      0.426302 Zn
   Zn-h-4827     1.0     0.438904      0.859056      0.448439 Zn
   Zn-h-4828     1.0     0.398527      0.872176      0.448439 Zn
   Zn-h-4829     1.0     0.398450      0.872413      0.660702 Zn
   Zn-h-4830     1.0     0.409518      0.838346      0.638565 Zn
   Zn-h-4831     1.0     0.434563      0.872413      0.638383 Zn
   Zn-h-4832     1.0     0.457307      0.718459      0.330879 Zn
   Zn-h-4833     1.0     0.497592      0.731298      0.331061 Zn
   Zn-h-4834     1.0     0.468376      0.752525      0.308742 Zn
   Zn-h-4835     1.0     0.468298      0.752287      0.521005 Zn
   Zn-h-4836     1.0     0.457230      0.718222      0.543143 Zn
   Zn-h-4837     1.0     0.493252      0.717942      0.521005 Zn
   Zn-h-4838     1.0     0.409924      0.795338      0.426302 Zn
   Zn-h-4839     1.0     0.438904      0.774284      0.448439 Zn
   Zn-h-4840     1.0     0.410126      0.795191      0.638565 Zn
   Zn-h-4841     1.0     0.351109      0.837724      0.543275 Zn
   Zn-h-4842     1.0     0.351109      0.795616      0.543275 Zn
   Zn-h-4843     1.0     0.380325      0.816497      0.565594 Zn
   Zn-h-4844     1.0     0.358167      0.816908      0.580021 Zn
   Zn-h-4845     1.0     0.380157      0.817015      0.616134 Zn
   Zn-h-4846     1.0     0.340110      0.830027      0.616134 Zn
   Zn-h-4847     1.0     0.357602      0.816497      0.792306 Zn
   Zn-h-4848     1.0     0.350705      0.795616      0.756192 Zn
   Zn-h-4849     1.0     0.350705      0.837724      0.756192 Zn
   Zn-h-4850     1.0     0.380325      0.816497      0.778262 Zn
   Zn-h-4851     1.0     0.321253      0.776438      0.521277 Zn
   Zn-h-4852     1.0     0.281893      0.762700      0.521651 Zn
   Zn-h-4853     1.0     0.291523      0.794346      0.499477 Zn
   Zn-h-4854     1.0     0.320309      0.773532      0.735833 Zn
   Zn-h-4855     1.0     0.292334      0.794835      0.713435 Zn
   Zn-h-4856     1.0     0.281045      0.762099      0.733101 Zn
   Zn-h-4857     1.0     0.263406      0.818467      0.636970 Zn
   Zn-h-4858     1.0     0.234945      0.796810      0.615544 Zn
   Zn-h-4859     1.0     0.233366      0.836601      0.615792 Zn
   Zn-h-4860     1.0     0.770062      0.707071      0.162108 Zn
   Zn-h-4861     1.0     0.791299      0.706499      0.197978 Zn
   Zn-h-4862     1.0     0.809516      0.691815      0.164457 Zn
   Zn-h-4863     1.0     0.809516      0.717914      0.164457 Zn
   Zn-h-4864     1.0     0.798617      0.725918      0.235953 Zn
   Zn-h-4865     1.0     0.798617      0.683810      0.235953 Zn
   Zn-h-4866     1.0     0.769401      0.704692      0.213634 Zn
   Zn-h-4867     1.0     0.740131      0.726303      0.140260 Zn
   Zn-h-4868     1.0     0.710823      0.747251      0.118122 Zn
   Zn-h-4869     1.0     0.751200      0.760370      0.118122 Zn
   Zn-h-4870     1.0     0.740131      0.726303      0.352928 Zn
   Zn-h-4871     1.0     0.751200      0.760370      0.330789 Zn
   Zn-h-4872     1.0     0.710914      0.747530      0.330608 Zn
   Zn-h-4873     1.0     0.691857      0.805283      0.237366 Zn
   Zn-h-4874     1.0     0.681562      0.771033      0.258792 Zn
   Zn-h-4875     1.0     0.656896      0.802296      0.258544 Zn
   Zn-h-4876     1.0     0.751200      0.649359      0.118122 Zn
   Zn-h-4877     1.0     0.740131      0.683425      0.140260 Zn
   Zn-h-4878     1.0     0.710823      0.662477      0.118122 Zn
   Zn-h-4879     1.0     0.751200      0.649359      0.330789 Zn
   Zn-h-4880     1.0     0.710914      0.662199      0.330608 Zn
   Zn-h-4881     1.0     0.740131      0.683425      0.352928 Zn
   Zn-h-4882     1.0     0.674565      0.704692      0.272245 Zn
   Zn-h-4883     1.0     0.681406      0.726091      0.308066 Zn
   Zn-h-4884     1.0     0.681406      0.683637      0.308066 Zn
   Zn-h-4885     1.0     0.651863      0.705102      0.448711 Zn
   Zn-h-4886     1.0     0.597276      0.760370      0.213252 Zn
   Zn-h-4887     1.0     0.615334      0.747251      0.177138 Zn
   Zn-h-4888     1.0     0.622027      0.726303      0.213252 Zn
   Zn-h-4889     1.0     0.633459      0.760927      0.353603 Zn
   Zn-h-4890     1.0     0.593229      0.747915      0.353309 Zn
   Zn-h-4891     1.0     0.615550      0.747915      0.389423 Zn
   Zn-h-4892     1.0     0.597276      0.760370      0.425919 Zn
   Zn-h-4893     1.0     0.622027      0.726303      0.425919 Zn
   Zn-h-4894     1.0     0.633459      0.760927      0.566271 Zn
   Zn-h-4895     1.0     0.593229      0.747915      0.565976 Zn
   Zn-h-4896     1.0     0.615550      0.747915      0.602091 Zn
   Zn-h-4897     1.0     0.691857      0.604446      0.237366 Zn
   Zn-h-4898     1.0     0.681562      0.638695      0.258792 Zn
   Zn-h-4899     1.0     0.656896      0.607432      0.258544 Zn
   Zn-h-4900     1.0     0.615334      0.662477      0.177138 Zn
   Zn-h-4901     1.0     0.622174      0.683532      0.212958 Zn
   Zn-h-4902     1.0     0.597276      0.649359      0.213252 Zn
   Zn-h-4903     1.0     0.615550      0.661814      0.389423 Zn
   Zn-h-4904     1.0     0.633459      0.648802      0.353603 Zn
   Zn-h-4905     1.0     0.593229      0.661814      0.353309 Zn
   Zn-h-4906     1.0     0.622027      0.683425      0.425919 Zn
   Zn-h-4907     1.0     0.597276      0.649359      0.425919 Zn
   Zn-h-4908     1.0     0.615550      0.661814      0.602091 Zn
   Zn-h-4909     1.0     0.633459      0.648802      0.566270 Zn
   Zn-h-4910     1.0     0.593229      0.661814      0.565976 Zn
   Zn-h-4911     1.0     0.556440      0.705102      0.506983 Zn
   Zn-h-4912     1.0     0.534303      0.705102      0.471164 Zn
   Zn-h-4913     1.0     0.515795      0.760607      0.638383 Zn
   Zn-h-4914     1.0     0.574734      0.606135      0.521410 Zn
   Zn-h-4915     1.0     0.538915      0.606135      0.543547 Zn
   Zn-h-4916     1.0     0.563574      0.640482      0.543729 Zn
   Zn-h-4917     1.0     0.479660      0.649186      0.498281 Zn
   Zn-h-4918     1.0     0.497570      0.662199      0.462461 Zn
   Zn-h-4919     1.0     0.504614      0.683532      0.498281 Zn
   Zn-h-4920     1.0     0.515795      0.649122      0.638383 Zn
   Zn-h-4921     1.0     0.439399      0.705102      0.367353 Zn
   Zn-h-4922     1.0     0.461536      0.705102      0.403173 Zn
   Zn-h-4923     1.0     0.439399      0.705102      0.580021 Zn
   Zn-h-4924     1.0     0.438834      0.704692      0.792306 Zn
   Zn-h-4925     1.0     0.402610      0.747915      0.521027 Zn
   Zn-h-4926     1.0     0.380290      0.747915      0.484913 Zn
   Zn-h-4927     1.0     0.362562      0.760927      0.521027 Zn
   Zn-h-4928     1.0     0.373665      0.726196      0.661378 Zn
   Zn-h-4929     1.0     0.398562      0.760370      0.661084 Zn
   Zn-h-4930     1.0     0.380506      0.747251      0.697198 Zn
   Zn-h-4931     1.0     0.362437      0.760543      0.733945 Zn
   Zn-h-4932     1.0     0.303982      0.805283      0.636970 Zn
   Zn-h-4933     1.0     0.314278      0.771033      0.615544 Zn
   Zn-h-4934     1.0     0.338944      0.802296      0.615792 Zn
   Zn-h-4935     1.0     0.457016      0.606415      0.755942 Zn
   Zn-h-4936     1.0     0.432265      0.640482      0.755942 Zn
   Zn-h-4937     1.0     0.421105      0.606135      0.778262 Zn
   Zn-h-4938     1.0     0.380290      0.661814      0.484913 Zn
   Zn-h-4939     1.0     0.362562      0.648802      0.521027 Zn
   Zn-h-4940     1.0     0.402610      0.661814      0.521027 Zn
   Zn-h-4941     1.0     0.380506      0.662477      0.697198 Zn
   Zn-h-4942     1.0     0.373665      0.683532      0.661378 Zn
   Zn-h-4943     1.0     0.398562      0.649359      0.661084 Zn
   Zn-h-4944     1.0     0.362437      0.649186      0.733945 Zn
   Zn-h-4945     1.0     0.343998      0.704692      0.638251 Zn
   Zn-h-4946     1.0     0.255708      0.726303      0.734077 Zn
   Zn-h-4947     1.0     0.285015      0.747251      0.756214 Zn
   Zn-h-4948     1.0     0.244640      0.760370      0.756214 Zn
   Zn-h-4949     1.0     0.303982      0.604446      0.636970 Zn
   Zn-h-4950     1.0     0.314278      0.638695      0.615544 Zn
   Zn-h-4951     1.0     0.343183      0.620481      0.637993 Zn
   Zn-h-4952     1.0     0.338944      0.607432      0.615792 Zn
   Zn-h-4953     1.0     0.244640      0.649359      0.756214 Zn
   Zn-h-4954     1.0     0.256037      0.683532      0.734077 Zn
   Zn-h-4955     1.0     0.285015      0.662477      0.756214 Zn
   Zn-h-4956     1.0     0.197221      0.725918      0.851050 Zn
   Zn-h-4957     1.0     0.197221      0.683810      0.851050 Zn
   Zn-h-4958     1.0     0.226438      0.704692      0.873369 Zn
   Zn-h-4959     1.0     0.204279      0.705102      0.887796 Zn
   Zn-h-4960     1.0     0.732433      0.591262      0.237366 Zn
   Zn-h-4961     1.0     0.760893      0.612918      0.258792 Zn
   Zn-h-4962     1.0     0.762473      0.573128      0.258544 Zn
   Zn-h-4963     1.0     0.773573      0.581194      0.236343 Zn
   Zn-h-4964     1.0     0.704949      0.613958      0.211181 Zn
   Zn-h-4965     1.0     0.704880      0.655637      0.212155 Zn
   Zn-h-4966     1.0     0.697176      0.636699      0.177982 Zn
   Zn-h-4967     1.0     0.673426      0.636862      0.355380 Zn
   Zn-h-4968     1.0     0.713086      0.649675      0.354405 Zn
   Zn-h-4969     1.0     0.697455      0.636497      0.388580 Zn
   Zn-h-4970     1.0     0.704315      0.615382      0.374859 Zn
   Zn-h-4971     1.0     0.703509      0.656818      0.426169 Zn
   Zn-h-4972     1.0     0.703509      0.614710      0.426169 Zn
   Zn-h-4973     1.0     0.674293      0.635592      0.403849 Zn
   Zn-h-4974     1.0     0.644065      0.658193      0.332951 Zn
   Zn-h-4975     1.0     0.655681      0.691382      0.310552 Zn
   Zn-h-4976     1.0     0.621059      0.692002      0.330218 Zn
   Zn-h-4977     1.0     0.643347      0.655987      0.541863 Zn
   Zn-h-4978     1.0     0.655150      0.689746      0.520438 Zn
   Zn-h-4979     1.0     0.616818      0.678952      0.520685 Zn
   Zn-h-4980     1.0     0.621059      0.692002      0.542885 Zn
   Zn-h-4981     1.0     0.644730      0.614112      0.331061 Zn
   Zn-h-4982     1.0     0.615514      0.593232      0.308742 Zn
   Zn-h-4983     1.0     0.644730      0.572004      0.331061 Zn
   Zn-h-4984     1.0     0.615514      0.593232      0.521410 Zn
   Zn-h-4985     1.0     0.644492      0.614285      0.543547 Zn
   Zn-h-4986     1.0     0.556936      0.635445      0.425897 Zn
   Zn-h-4987     1.0     0.585914      0.614390      0.448035 Zn
   Zn-h-4988     1.0     0.579457      0.635592      0.462461 Zn
   Zn-h-4989     1.0     0.586298      0.614537      0.498281 Zn
   Zn-h-4990     1.0     0.586354      0.656818      0.498575 Zn
   Zn-h-4991     1.0     0.597074      0.648737      0.638383 Zn
   Zn-h-4992     1.0     0.557027      0.635725      0.638383 Zn
   Zn-h-4993     1.0     0.527464      0.657203      0.565594 Zn
   Zn-h-4994     1.0     0.498246      0.678431      0.543275 Zn
   Zn-h-4995     1.0     0.502169      0.691270      0.616134 Zn
   Zn-h-4996     1.0     0.526920      0.657203      0.616134 Zn
   Zn-h-4997     1.0     0.520226      0.678151      0.580021 Zn
   Zn-h-4998     1.0     0.597312      0.537553      0.425897 Zn
   Zn-h-4999     1.0     0.586243      0.571619      0.448035 Zn
   Zn-h-5000     1.0     0.597312      0.537553      0.638565 Zn
   Zn-h-5001     1.0     0.557027      0.550392      0.638383 Zn
   Zn-h-5002     1.0     0.586243      0.571619      0.660702 Zn
   Zn-h-5003     1.0     0.527519      0.614285      0.403173 Zn
   Zn-h-5004     1.0     0.520678      0.593232      0.367353 Zn
   Zn-h-5005     1.0     0.527519      0.571831      0.403173 Zn
   Zn-h-5006     1.0     0.498122      0.592714      0.543525 Zn
   Zn-h-5007     1.0     0.527519      0.614285      0.615840 Zn
   Zn-h-5008     1.0     0.520678      0.593232      0.580021 Zn
   Zn-h-5009     1.0     0.538169      0.579702      0.756192 Zn
   Zn-h-5010     1.0     0.497974      0.592821      0.756486 Zn
   Zn-h-5011     1.0     0.520113      0.592821      0.792306 Zn
   Zn-h-5012     1.0     0.468287      0.614390      0.520733 Zn
   Zn-h-5013     1.0     0.461446      0.635445      0.484913 Zn
   Zn-h-5014     1.0     0.479571      0.649121      0.661378 Zn
   Zn-h-5015     1.0     0.461661      0.636109      0.697198 Zn
   Zn-h-5016     1.0     0.479571      0.649121      0.874046 Zn
   Zn-h-5017     1.0     0.439195      0.636002      0.874046 Zn
   Zn-h-5018     1.0     0.409686      0.657441      0.638837 Zn
   Zn-h-5019     1.0     0.385026      0.691787      0.638655 Zn
   Zn-h-5020     1.0     0.420847      0.691787      0.616517 Zn
   Zn-h-5021     1.0     0.385026      0.691787      0.851322 Zn
   Zn-h-5022     1.0     0.420847      0.691787      0.829184 Zn
   Zn-h-5023     1.0     0.468139      0.571619      0.521027 Zn
   Zn-h-5024     1.0     0.443389      0.537553      0.521027 Zn
   Zn-h-5025     1.0     0.455043      0.571619      0.661084 Zn
   Zn-h-5026     1.0     0.479850      0.537381      0.661378 Zn
   Zn-h-5027     1.0     0.461941      0.550392      0.697198 Zn
   Zn-h-5028     1.0     0.439342      0.550007      0.661084 Zn
   Zn-h-5029     1.0     0.443716      0.537316      0.733945 Zn
   Zn-h-5030     1.0     0.468466      0.571382      0.733945 Zn
   Zn-h-5031     1.0     0.480490      0.539349      0.872766 Zn
   Zn-h-5032     1.0     0.454944      0.571312      0.875115 Zn
   Zn-h-5033     1.0     0.439604      0.550197      0.875115 Zn
   Zn-h-5034     1.0     0.421071      0.580086      0.778938 Zn
   Zn-h-5035     1.0     0.346278      0.636862      0.557569 Zn
   Zn-h-5036     1.0     0.327670      0.649675      0.592606 Zn
   Zn-h-5037     1.0     0.349885      0.615382      0.593909 Zn
   Zn-h-5038     1.0     0.365226      0.636497      0.593909 Zn
   Zn-h-5039     1.0     0.326052      0.649121      0.806056 Zn
   Zn-h-5040     1.0     0.343962      0.636109      0.770237 Zn
   Zn-h-5041     1.0     0.366428      0.636002      0.806056 Zn
   Zn-h-5042     1.0     0.278377      0.657441      0.851050 Zn
   Zn-h-5043     1.0     0.303128      0.691508      0.851050 Zn
   Zn-h-5044     1.0     0.267014      0.691508      0.873369 Zn
   Zn-h-5045     1.0     0.285182      0.678815      0.887796 Zn
   Zn-h-5046     1.0     0.420847      0.494329      0.829184 Zn
   Zn-h-5047     1.0     0.385026      0.494329      0.851322 Zn
   Zn-h-5048     1.0     0.409980      0.528676      0.851322 Zn
   Zn-h-5049     1.0     0.325997      0.537036      0.755810 Zn
   Zn-h-5050     1.0     0.337157      0.571382      0.733491 Zn
   Zn-h-5051     1.0     0.361817      0.537036      0.733673 Zn
   Zn-h-5052     1.0     0.325773      0.537381      0.806056 Zn
   Zn-h-5053     1.0     0.343683      0.550392      0.770237 Zn
   Zn-h-5054     1.0     0.350580      0.571619      0.806350 Zn
   Zn-h-5055     1.0     0.307649      0.592821      0.710948 Zn
   Zn-h-5056     1.0     0.285511      0.592821      0.675129 Zn
   Zn-h-5057     1.0     0.267272      0.579702      0.710948 Zn
   Zn-h-5058     1.0     0.278105      0.614285      0.851594 Zn
   Zn-h-5059     1.0     0.285511      0.592821      0.887796 Zn
   Zn-h-5060     1.0     0.248722      0.636109      0.828802 Zn
   Zn-h-5061     1.0     0.208675      0.649121      0.828802 Zn
   Zn-h-5062     1.0     0.248597      0.550392      0.829051 Zn
   Zn-h-5063     1.0     0.208550      0.537381      0.829051 Zn
   Zn-h-5064     1.0     0.637325      0.525755      0.640249 Zn
   Zn-h-5065     1.0     0.665785      0.504098      0.661674 Zn
   Zn-h-5066     1.0     0.667365      0.543888      0.661427 Zn
   Zn-h-5067     1.0     0.579478      0.483727      0.755942 Zn
   Zn-h-5068     1.0     0.618838      0.469989      0.755569 Zn
   Zn-h-5069     1.0     0.609208      0.501635      0.777742 Zn
   Zn-h-5070     1.0     0.543129      0.523786      0.484913 Zn
   Zn-h-5071     1.0     0.550026      0.502904      0.521027 Zn
   Zn-h-5072     1.0     0.550026      0.545012      0.521027 Zn
   Zn-h-5073     1.0     0.520406      0.523786      0.498957 Zn
   Zn-h-5074     1.0     0.542564      0.524196      0.697198 Zn
   Zn-h-5075     1.0     0.560621      0.537316      0.661084 Zn
   Zn-h-5076     1.0     0.520427      0.524196      0.661378 Zn
   Zn-h-5077     1.0     0.549622      0.545012      0.733945 Zn
   Zn-h-5078     1.0     0.549622      0.502904      0.733945 Zn
   Zn-h-5079     1.0     0.520406      0.523786      0.711624 Zn
   Zn-h-5080     1.0     0.491135      0.545397      0.638251 Zn
   Zn-h-5081     1.0     0.461828      0.566345      0.616112 Zn
   Zn-h-5082     1.0     0.502205      0.579464      0.616112 Zn
   Zn-h-5083     1.0     0.466167      0.579702      0.638837 Zn
   Zn-h-5084     1.0     0.491135      0.545397      0.850918 Zn
   Zn-h-5085     1.0     0.461828      0.566345      0.828780 Zn
   Zn-h-5086     1.0     0.502205      0.579464      0.828780 Zn
   Zn-h-5087     1.0     0.490806      0.502626      0.638251 Zn
   Zn-h-5088     1.0     0.461828      0.481572      0.616112 Zn
   Zn-h-5089     1.0     0.490806      0.502626      0.850918 Zn
   Zn-h-5090     1.0     0.502205      0.468454      0.828780 Zn
   Zn-h-5091     1.0     0.461828      0.481572      0.828780 Zn
   Zn-h-5092     1.0     0.403049      0.523639      0.733673 Zn
   Zn-h-5093     1.0     0.425570      0.523786      0.770237 Zn
   Zn-h-5094     1.0     0.432411      0.502731      0.806056 Zn
   Zn-h-5095     1.0     0.432411      0.545185      0.806056 Zn
   Zn-h-5096     1.0     0.344234      0.567009      0.851300 Zn
   Zn-h-5097     1.0     0.384282      0.580022      0.851300 Zn
   Zn-h-5098     1.0     0.366338      0.566345      0.887796 Zn
   Zn-h-5099     1.0     0.432433      0.459576      0.756214 Zn
   Zn-h-5100     1.0     0.403138      0.438586      0.733491 Zn
   Zn-h-5101     1.0     0.407479      0.425229      0.756214 Zn
   Zn-h-5102     1.0     0.443501      0.425509      0.734077 Zn
   Zn-h-5103     1.0     0.366338      0.481572      0.675129 Zn
   Zn-h-5104     1.0     0.373179      0.502626      0.710948 Zn
   Zn-h-5105     1.0     0.348281      0.468454      0.711242 Zn
   Zn-h-5106     1.0     0.366553      0.480909      0.887414 Zn
   Zn-h-5107     1.0     0.384282      0.467896      0.851300 Zn
   Zn-h-5108     1.0     0.344234      0.480909      0.851300 Zn
   Zn-h-5109     1.0     0.289829      0.425509      0.829051 Zn
   Zn-h-5110     1.0     0.325739      0.425229      0.806732 Zn
   Zn-h-5111     1.0     0.314579      0.459576      0.829051 Zn
   Zn-h-5112     1.0     0.190075      0.524303      0.865345 Zn
   Zn-h-5113     1.0     0.483438      0.410356      0.735356 Zn
   Zn-h-5114     1.0     0.511898      0.432013      0.756782 Zn
   Zn-h-5115     1.0     0.513478      0.392223      0.756535 Zn
   Zn-h-5116     1.0     0.395735      0.433207      0.829051 Zn
   Zn-h-5117     1.0     0.366518      0.412326      0.806732 Zn
   Zn-h-5118     1.0     0.395735      0.391099      0.829052 Zn
   Zn-h-5119     1.0     0.841695      0.843104      0.118394 Zn
   Zn-h-5120     1.0     0.801648      0.830092      0.118394 Zn
   Zn-h-5121     1.0     0.814947      0.864438      0.257216 Zn
   Zn-h-5122     1.0     0.820966      0.844062      0.293086 Zn
   Zn-h-5123     1.0     0.837450      0.830265      0.259564 Zn
   Zn-h-5124     1.0     0.783209      0.885943      0.235367 Zn
   Zn-h-5125     1.0     0.859807      0.872693      0.213230 Zn
   Zn-h-5126     1.0     0.823988      0.872693      0.235367 Zn
   Zn-h-5127     1.0     0.882600      0.718459      0.118144 Zn
   Zn-h-5128     1.0     0.842168      0.774284      0.199207 Zn
   Zn-h-5129     1.0     0.860281      0.760992      0.163388 Zn
   Zn-h-5130     1.0     0.835327      0.795338      0.163388 Zn
   Zn-h-5131     1.0     0.844484      0.773532      0.411875 Zn
   Zn-h-5132     1.0     0.836961      0.794835      0.376838 Zn
   Zn-h-5133     1.0     0.859598      0.762099      0.375535 Zn
   Zn-h-5134     1.0     0.781506      0.818467      0.316767 Zn
   Zn-h-5135     1.0     0.775070      0.796810      0.281730 Zn
   Zn-h-5136     1.0     0.775998      0.836601      0.280427 Zn
   Zn-h-5137     1.0     0.706225      0.872413      0.257820 Zn
   Zn-h-5138     1.0     0.717294      0.838346      0.235681 Zn
   Zn-h-5139     1.0     0.742339      0.872413      0.235500 Zn
   Zn-h-5140     1.0     0.717588      0.838346      0.448167 Zn
   Zn-h-5141     1.0     0.706225      0.872413      0.470487 Zn
   Zn-h-5142     1.0     0.742339      0.872413      0.448167 Zn
   Zn-h-5143     1.0     0.776074      0.752287      0.118122 Zn
   Zn-h-5144     1.0     0.765005      0.718222      0.140260 Zn
   Zn-h-5145     1.0     0.801028      0.717942      0.118122 Zn
   Zn-h-5146     1.0     0.776074      0.752287      0.330789 Zn
   Zn-h-5147     1.0     0.801119      0.718222      0.330608 Zn
   Zn-h-5148     1.0     0.765005      0.718222      0.352928 Zn
   Zn-h-5149     1.0     0.717902      0.795191      0.235681 Zn
   Zn-h-5150     1.0     0.717316      0.795191      0.448711 Zn
   Zn-h-5151     1.0     0.665942      0.816908      0.177138 Zn
   Zn-h-5152     1.0     0.687933      0.817015      0.213252 Zn
   Zn-h-5153     1.0     0.647885      0.830027      0.213252 Zn
   Zn-h-5154     1.0     0.665378      0.816497      0.389423 Zn
   Zn-h-5155     1.0     0.658480      0.795616      0.353309 Zn
   Zn-h-5156     1.0     0.658480      0.837724      0.353309 Zn
   Zn-h-5157     1.0     0.647760      0.829643      0.426169 Zn
   Zn-h-5158     1.0     0.687808      0.816630      0.426169 Zn
   Zn-h-5159     1.0     0.600140      0.795338      0.308742 Zn
   Zn-h-5160     1.0     0.588981      0.760992      0.331061 Zn
   Zn-h-5161     1.0     0.629119      0.774284      0.330879 Zn
   Zn-h-5162     1.0     0.600140      0.795338      0.521410 Zn
   Zn-h-5163     1.0     0.588981      0.760992      0.543729 Zn
   Zn-h-5164     1.0     0.629119      0.774284      0.543547 Zn
   Zn-h-5165     1.0     0.541562      0.795443      0.425897 Zn
   Zn-h-5166     1.0     0.570541      0.816497      0.448035 Zn
   Zn-h-5167     1.0     0.541562      0.837897      0.425897 Zn
   Zn-h-5168     1.0     0.884184      0.802376      0.332474 Zn
   Zn-h-5169     1.0     0.848430      0.803168      0.353899 Zn
   Zn-h-5170     1.0     0.870541      0.770048      0.353651 Zn
   Zn-h-5171     1.0     0.864781      0.704692      0.154686 Zn
   Zn-h-5172     1.0     0.871621      0.726091      0.190506 Zn
   Zn-h-5173     1.0     0.871621      0.683637      0.190506 Zn
   Zn-h-5174     1.0     0.823570      0.760607      0.235500 Zn
   Zn-h-5175     1.0     0.805345      0.747530      0.272245 Zn
   Zn-h-5176     1.0     0.812243      0.726303      0.308360 Zn
   Zn-h-5177     1.0     0.787436      0.760543      0.308066 Zn
   Zn-h-5178     1.0     0.823953      0.760543      0.448711 Zn
   Zn-h-5179     1.0     0.763360      0.805283      0.353060 Zn
   Zn-h-5180     1.0     0.739592      0.771033      0.352687 Zn
   Zn-h-5181     1.0     0.728782      0.802296      0.374859 Zn
   Zn-h-5182     1.0     0.729525      0.802376      0.428059 Zn
   Zn-h-5183     1.0     0.764679      0.803168      0.405660 Zn
   Zn-h-5184     1.0     0.754570      0.770048      0.425326 Zn
   Zn-h-5185     1.0     0.871644      0.640482      0.353331 Zn
   Zn-h-5186     1.0     0.882509      0.606135      0.331194 Zn
   Zn-h-5187     1.0     0.846690      0.606135      0.353331 Zn
   Zn-h-5188     1.0     0.823570      0.649122      0.235500 Zn
   Zn-h-5189     1.0     0.787436      0.649186      0.308066 Zn
   Zn-h-5190     1.0     0.805345      0.662199      0.272245 Zn
   Zn-h-5191     1.0     0.812390      0.683532      0.308066 Zn
   Zn-h-5192     1.0     0.823953      0.649186      0.448711 Zn
   Zn-h-5193     1.0     0.747173      0.705102      0.177138 Zn
   Zn-h-5194     1.0     0.746609      0.704692      0.389423 Zn
   Zn-h-5195     1.0     0.746609      0.704692      0.602091 Zn
   Zn-h-5196     1.0     0.670213      0.760543      0.331061 Zn
   Zn-h-5197     1.0     0.669897      0.760607      0.543143 Zn
   Zn-h-5198     1.0     0.763360      0.604446      0.353060 Zn
   Zn-h-5199     1.0     0.739592      0.638695      0.352687 Zn
   Zn-h-5200     1.0     0.728782      0.607432      0.374859 Zn
   Zn-h-5201     1.0     0.746742      0.620482      0.388580 Zn
   Zn-h-5202     1.0     0.764950      0.606135      0.403849 Zn
   Zn-h-5203     1.0     0.753789      0.640482      0.426169 Zn
   Zn-h-5204     1.0     0.729130      0.606135      0.425987 Zn
   Zn-h-5205     1.0     0.670212      0.649186      0.331061 Zn
   Zn-h-5206     1.0     0.669897      0.649122      0.543143 Zn
   Zn-h-5207     1.0     0.628183      0.707071      0.462461 Zn
   Zn-h-5208     1.0     0.650769      0.706499      0.497498 Zn
   Zn-h-5209     1.0     0.612639      0.717914      0.498801 Zn
   Zn-h-5210     1.0     0.612639      0.691815      0.498801 Zn
   Zn-h-5211     1.0     0.563406      0.726541      0.543457 Zn
   Zn-h-5212     1.0     0.592825      0.747915      0.616134 Zn
   Zn-h-5213     1.0     0.552778      0.760927      0.616134 Zn
   Zn-h-5214     1.0     0.570506      0.747915      0.580021 Zn
   Zn-h-5215     1.0     0.563881      0.726196      0.756486 Zn
   Zn-h-5216     1.0     0.588778      0.760370      0.756192 Zn
   Zn-h-5217     1.0     0.570722      0.747251      0.792306 Zn
   Zn-h-5218     1.0     0.552778      0.648802      0.616134 Zn
   Zn-h-5219     1.0     0.592825      0.661814      0.616134 Zn
   Zn-h-5220     1.0     0.570506      0.661814      0.580021 Zn
   Zn-h-5221     1.0     0.570722      0.662477      0.792306 Zn
   Zn-h-5222     1.0     0.563881      0.683532      0.756486 Zn
   Zn-h-5223     1.0     0.512054      0.705102      0.484913 Zn
   Zn-h-5224     1.0     0.534193      0.705102      0.520733 Zn
   Zn-h-5225     1.0     0.534214      0.704692      0.733359 Zn
   Zn-h-5226     1.0     0.446253      0.683532      0.829184 Zn
   Zn-h-5227     1.0     0.475231      0.662477      0.851322 Zn
   Zn-h-5228     1.0     0.434855      0.649359      0.851322 Zn
   Zn-h-5229     1.0     0.893689      0.614390      0.257820 Zn
   Zn-h-5230     1.0     0.864802      0.635725      0.235500 Zn
   Zn-h-5231     1.0     0.887232      0.635592      0.272245 Zn
   Zn-h-5232     1.0     0.894130      0.656818      0.308360 Zn
   Zn-h-5233     1.0     0.894073      0.614537      0.308066 Zn
   Zn-h-5234     1.0     0.864677      0.636109      0.448417 Zn
   Zn-h-5235     1.0     0.834300      0.655987      0.211181 Zn
   Zn-h-5236     1.0     0.809857      0.689746      0.212155 Zn
   Zn-h-5237     1.0     0.845182      0.692002      0.191702 Zn
   Zn-h-5238     1.0     0.827221      0.678952      0.177982 Zn
   Zn-h-5239     1.0     0.864802      0.550392      0.448167 Zn
   Zn-h-5240     1.0     0.894018      0.571619      0.470487 Zn
   Zn-h-5241     1.0     0.835293      0.614285      0.212958 Zn
   Zn-h-5242     1.0     0.835349      0.572004      0.213252 Zn
   Zn-h-5243     1.0     0.828452      0.593232      0.177138 Zn
   Zn-h-5244     1.0     0.845945      0.579702      0.353309 Zn
   Zn-h-5245     1.0     0.805750      0.592821      0.353603 Zn
   Zn-h-5246     1.0     0.827888      0.592821      0.389423 Zn
   Zn-h-5247     1.0     0.835349      0.614112      0.425919 Zn
   Zn-h-5248     1.0     0.805750      0.592821      0.566270 Zn
   Zn-h-5249     1.0     0.827888      0.592821      0.602091 Zn
   Zn-h-5250     1.0     0.845945      0.579702      0.565976 Zn
   Zn-h-5251     1.0     0.775915      0.614497      0.330811 Zn
   Zn-h-5252     1.0     0.692802      0.691787      0.448439 Zn
   Zn-h-5253     1.0     0.728621      0.691787      0.426302 Zn
   Zn-h-5254     1.0     0.717756      0.657441      0.448439 Zn
   Zn-h-5255     1.0     0.692802      0.691787      0.661106 Zn
   Zn-h-5256     1.0     0.728621      0.691787      0.638969 Zn
   Zn-h-5257     1.0     0.751491      0.537316      0.331061 Zn
   Zn-h-5258     1.0     0.776242      0.571382      0.331061 Zn
   Zn-h-5259     1.0     0.787605      0.537316      0.308742 Zn
   Zn-h-5260     1.0     0.776536      0.571382      0.543547 Zn
   Zn-h-5261     1.0     0.787605      0.537316      0.521410 Zn
   Zn-h-5262     1.0     0.710441      0.593379      0.462461 Zn
   Zn-h-5263     1.0     0.717282      0.614432      0.498281 Zn
   Zn-h-5264     1.0     0.651458      0.635725      0.367353 Zn
   Zn-h-5265     1.0     0.658502      0.614390      0.403173 Zn
   Zn-h-5266     1.0     0.633549      0.648737      0.403173 Zn
   Zn-h-5267     1.0     0.651458      0.635725      0.580021 Zn
   Zn-h-5268     1.0     0.633549      0.648737      0.615840 Zn
   Zn-h-5269     1.0     0.652157      0.635725      0.792306 Zn
   Zn-h-5270     1.0     0.670066      0.648737      0.756486 Zn
   Zn-h-5271     1.0     0.592678      0.678431      0.484913 Zn
   Zn-h-5272     1.0     0.599575      0.657203      0.521027 Zn
   Zn-h-5273     1.0     0.575242      0.691787      0.733763 Zn
   Zn-h-5274     1.0     0.611062      0.691787      0.711625 Zn
   Zn-h-5275     1.0     0.669683      0.537316      0.543275 Zn
   Zn-h-5276     1.0     0.644932      0.571382      0.543275 Zn
   Zn-h-5277     1.0     0.658355      0.571619      0.616134 Zn
   Zn-h-5278     1.0     0.651458      0.550392      0.580021 Zn
   Zn-h-5279     1.0     0.633605      0.537553      0.616134 Zn
   Zn-h-5280     1.0     0.645259      0.571619      0.756192 Zn
   Zn-h-5281     1.0     0.652157      0.550392      0.792306 Zn
   Zn-h-5282     1.0     0.670010      0.537553      0.756192 Zn
   Zn-h-5283     1.0     0.592957      0.592714      0.484913 Zn
   Zn-h-5284     1.0     0.593173      0.593379      0.697198 Zn
   Zn-h-5285     1.0     0.586332      0.614432      0.661378 Zn
   Zn-h-5286     1.0     0.586332      0.614432      0.874046 Zn
   Zn-h-5287     1.0     0.527079      0.571382      0.616112 Zn
   Zn-h-5288     1.0     0.516009      0.537316      0.638251 Zn
   Zn-h-5289     1.0     0.527079      0.571382      0.828780 Zn
   Zn-h-5290     1.0     0.516009      0.537316      0.850918 Zn
   Zn-h-5291     1.0     0.552033      0.537036      0.828780 Zn
   Zn-h-5292     1.0     0.468907      0.614285      0.733673 Zn
   Zn-h-5293     1.0     0.497864      0.592821      0.806056 Zn
   Zn-h-5294     1.0     0.475727      0.592821      0.770237 Zn
   Zn-h-5295     1.0     0.457488      0.579702      0.806056 Zn
   Zn-h-5296     1.0     0.409484      0.614710      0.851300 Zn
   Zn-h-5297     1.0     0.409484      0.656818      0.851300 Zn
   Zn-h-5298     1.0     0.416946      0.636002      0.887796 Zn
   Zn-h-5299     1.0     0.434563      0.537316      0.851050 Zn
   Zn-h-5300     1.0     0.398450      0.537316      0.873369 Zn
   Zn-h-5301     1.0     0.417720      0.550197      0.888640 Zn
   Zn-h-5302     1.0     0.351145      0.614432      0.806732 Zn
   Zn-h-5303     1.0     0.380032      0.593099      0.829052 Zn
   Zn-h-5304     1.0     0.339986      0.580086      0.829052 Zn
   Zn-h-5305     1.0     0.857160      0.502731      0.543547 Zn
   Zn-h-5306     1.0     0.828181      0.523786      0.521410 Zn
   Zn-h-5307     1.0     0.857160      0.545185      0.543547 Zn
   Zn-h-5308     1.0     0.798581      0.502626      0.448035 Zn
   Zn-h-5309     1.0     0.809979      0.468454      0.425897 Zn
   Zn-h-5310     1.0     0.769603      0.481572      0.425897 Zn
   Zn-h-5311     1.0     0.798581      0.502626      0.660702 Zn
   Zn-h-5312     1.0     0.769694      0.481292      0.638383 Zn
   Zn-h-5313     1.0     0.809741      0.468281      0.638383 Zn
   Zn-h-5314     1.0     0.710789      0.524303      0.543525 Zn
   Zn-h-5315     1.0     0.750837      0.537316      0.543525 Zn
   Zn-h-5316     1.0     0.733345      0.523786      0.580021 Zn
   Zn-h-5317     1.0     0.740242      0.502904      0.616134 Zn
   Zn-h-5318     1.0     0.740242      0.545012      0.616134 Zn
   Zn-h-5319     1.0     0.732780      0.524197      0.792306 Zn
   Zn-h-5320     1.0     0.750837      0.537316      0.756192 Zn
   Zn-h-5321     1.0     0.710642      0.524196      0.756486 Zn
   Zn-h-5322     1.0     0.692497      0.579702      0.498957 Zn
   Zn-h-5323     1.0     0.656056      0.579464      0.521027 Zn
   Zn-h-5324     1.0     0.674113      0.566345      0.484913 Zn
   Zn-h-5325     1.0     0.680807      0.545397      0.521027 Zn
   Zn-h-5326     1.0     0.652010      0.567009      0.661084 Zn
   Zn-h-5327     1.0     0.674329      0.567009      0.697198 Zn
   Zn-h-5328     1.0     0.692057      0.580022      0.661084 Zn
   Zn-h-5329     1.0     0.692497      0.579702      0.711625 Zn
   Zn-h-5330     1.0     0.681134      0.545635      0.733945 Zn
   Zn-h-5331     1.0     0.656383      0.579702      0.733945 Zn
   Zn-h-5332     1.0     0.749920      0.425747      0.541386 Zn
   Zn-h-5333     1.0     0.739811      0.459425      0.563784 Zn
   Zn-h-5334     1.0     0.711435      0.439576      0.544118 Zn
   Zn-h-5335     1.0     0.674113      0.481572      0.484913 Zn
   Zn-h-5336     1.0     0.680954      0.502626      0.520733 Zn
   Zn-h-5337     1.0     0.674329      0.480909      0.697198 Zn
   Zn-h-5338     1.0     0.692057      0.467896      0.661084 Zn
   Zn-h-5339     1.0     0.652010      0.480909      0.661084 Zn
   Zn-h-5340     1.0     0.681134      0.502282      0.733945 Zn
   Zn-h-5341     1.0     0.615221      0.524197      0.814758 Zn
   Zn-h-5342     1.0     0.633459      0.537316      0.778938 Zn
   Zn-h-5343     1.0     0.593082      0.524196      0.778938 Zn
   Zn-h-5344     1.0     0.574734      0.579982      0.734077 Zn
   Zn-h-5345     1.0     0.622648      0.459576      0.851322 Zn
   Zn-h-5346     1.0     0.633514      0.425229      0.829184 Zn
   Zn-h-5347     1.0     0.597694      0.425229      0.851322 Zn
   Zn-h-5348     1.0     0.538441      0.468281      0.806056 Zn
   Zn-h-5349     1.0     0.556350      0.481292      0.770237 Zn
   Zn-h-5350     1.0     0.563395      0.502626      0.806056 Zn
   Zn-h-5351     1.0     0.479940      0.537316      0.710948 Zn
   Zn-h-5352     1.0     0.497849      0.524303      0.675129 Zn
   Zn-h-5353     1.0     0.498065      0.523639      0.887414 Zn
   Zn-h-5354     1.0     0.478436      0.425747      0.709172 Zn
   Zn-h-5355     1.0     0.502991      0.459425      0.710146 Zn
   Zn-h-5356     1.0     0.498091      0.439576      0.675972 Zn
   Zn-h-5357     1.0     0.479885      0.425229      0.873369 Zn
   Zn-h-5358     1.0     0.515795      0.425509      0.851050 Zn
   Zn-h-5359     1.0     0.498268      0.438586      0.887414 Zn
   Zn-h-5360     1.0     0.491044      0.459576      0.851050 Zn
   Zn-h-5361     1.0     0.421160      0.467896      0.828508 Zn
   Zn-h-5362     1.0     0.762447      0.434849      0.735833 Zn
   Zn-h-5363     1.0     0.733542      0.454871      0.713435 Zn
   Zn-h-5364     1.0     0.761187      0.475723      0.733101 Zn
   Zn-h-5365     1.0     0.674293      0.412326      0.616516 Zn
   Zn-h-5366     1.0     0.703272      0.433380      0.638655 Zn
   Zn-h-5367     1.0     0.703509      0.391099      0.638837 Zn
   Zn-h-5368     1.0     0.703272      0.390926      0.851322 Zn
   Zn-h-5369     1.0     0.674293      0.412326      0.829184 Zn
   Zn-h-5370     1.0     0.703272      0.433380      0.851322 Zn
   Zn-h-5371     1.0     0.655854      0.467831      0.733491 Zn
   Zn-h-5372     1.0     0.615716      0.454539      0.733673 Zn
   Zn-h-5373     1.0     0.644694      0.433485      0.755810 Zn
   Zn-h-5374     1.0     0.646754      0.434849      0.807336 Zn
   Zn-h-5375     1.0     0.639647      0.454871      0.771466 Zn
   Zn-h-5376     1.0     0.644873      0.475723      0.804987 Zn
   Zn-h-5377     1.0     0.586298      0.433380      0.710948 Zn
   Zn-h-5378     1.0     0.586354      0.391099      0.711242 Zn
   Zn-h-5379     1.0     0.579457      0.412326      0.675129 Zn
   Zn-h-5380     1.0     0.556755      0.411916      0.851594 Zn
   Zn-h-5381     1.0     0.578892      0.411916      0.887414 Zn
   Zn-h-5382     1.0     0.526920      0.433592      0.828802 Zn
   Zn-h-5383     1.0     0.502496      0.356409      0.829052 Zn
   Zn-h-5384     1.0     0.527247      0.390476      0.829051 Zn
   Zn-h-5385     1.0     0.897459      0.870651      0.353899 Zn
   Zn-h-5386     1.0     0.849338      0.795443      0.235681 Zn
   Zn-h-5387     1.0     0.849100      0.837724      0.235500 Zn
   Zn-h-5388     1.0     0.878316      0.816497      0.257820 Zn
   Zn-h-5389     1.0     0.879183      0.817767      0.306289 Zn
   Zn-h-5390     1.0     0.839524      0.830580      0.307263 Zn
   Zn-h-5391     1.0     0.855154      0.817402      0.273089 Zn
   Zn-h-5392     1.0     0.855593      0.816497      0.484530 Zn
   Zn-h-5393     1.0     0.849100      0.837724      0.448167 Zn
   Zn-h-5394     1.0     0.849100      0.795616      0.448167 Zn
   Zn-h-5395     1.0     0.878316      0.816497      0.470487 Zn
   Zn-h-5396     1.0     0.818299      0.773532      0.428059 Zn
   Zn-h-5397     1.0     0.790325      0.794835      0.405660 Zn
   Zn-h-5398     1.0     0.779036      0.762099      0.425326 Zn
   Zn-h-5399     1.0     0.878280      0.747915      0.177138 Zn
   Zn-h-5400     1.0     0.860552      0.760927      0.213252 Zn
   Zn-h-5401     1.0     0.896554      0.760370      0.353309 Zn
   Zn-h-5402     1.0     0.878496      0.747251      0.389423 Zn
   Zn-h-5403     1.0     0.871803      0.726303      0.353309 Zn
   Zn-h-5404     1.0     0.860427      0.760543      0.426169 Zn
   Zn-h-5405     1.0     0.878280      0.661814      0.177138 Zn
   Zn-h-5406     1.0     0.860552      0.648802      0.213252 Zn
   Zn-h-5407     1.0     0.878496      0.662477      0.389423 Zn
   Zn-h-5408     1.0     0.871656      0.683532      0.353603 Zn
   Zn-h-5409     1.0     0.896554      0.649359      0.353309 Zn
   Zn-h-5410     1.0     0.860428      0.649186      0.426169 Zn
   Zn-h-5411     1.0     0.878496      0.662477      0.602091 Zn
   Zn-h-5412     1.0     0.871656      0.683532      0.566271 Zn
   Zn-h-5413     1.0     0.896554      0.649359      0.565976 Zn
   Zn-h-5414     1.0     0.841786      0.704545      0.330879 Zn
   Zn-h-5415     1.0     0.841988      0.704692      0.543143 Zn
   Zn-h-5416     1.0     0.783007      0.747251      0.448439 Zn
   Zn-h-5417     1.0     0.754028      0.726196      0.426302 Zn
   Zn-h-5418     1.0     0.742630      0.760370      0.448439 Zn
   Zn-h-5419     1.0     0.783007      0.747251      0.661106 Zn
   Zn-h-5420     1.0     0.754028      0.726196      0.638969 Zn
   Zn-h-5421     1.0     0.742630      0.760370      0.661106 Zn
   Zn-h-5422     1.0     0.802690      0.606652      0.332951 Zn
   Zn-h-5423     1.0     0.812799      0.640331      0.310552 Zn
   Zn-h-5424     1.0     0.841174      0.620482      0.330218 Zn
   Zn-h-5425     1.0     0.812402      0.640482      0.521005 Zn
   Zn-h-5426     1.0     0.801333      0.606415      0.543143 Zn
   Zn-h-5427     1.0     0.837356      0.606135      0.521005 Zn
   Zn-h-5428     1.0     0.742630      0.649359      0.448439 Zn
   Zn-h-5429     1.0     0.754028      0.683532      0.426302 Zn
   Zn-h-5430     1.0     0.783007      0.662477      0.448439 Zn
   Zn-h-5431     1.0     0.754028      0.683532      0.638969 Zn
   Zn-h-5432     1.0     0.783007      0.662477      0.661106 Zn
   Zn-h-5433     1.0     0.695212      0.725918      0.755942 Zn
   Zn-h-5434     1.0     0.695212      0.683810      0.755942 Zn
   Zn-h-5435     1.0     0.724429      0.704692      0.778262 Zn
   Zn-h-5436     1.0     0.883018      0.691787      0.330879 Zn
   Zn-h-5437     1.0     0.883018      0.691787      0.543547 Zn
   Zn-h-5438     1.0     0.894108      0.614432      0.471164 Zn
   Zn-h-5439     1.0     0.844268      0.636862      0.249794 Zn
   Zn-h-5440     1.0     0.825660      0.649675      0.284831 Zn
   Zn-h-5441     1.0     0.863216      0.636497      0.286134 Zn
   Zn-h-5442     1.0     0.848717      0.614390      0.498281 Zn
   Zn-h-5443     1.0     0.824043      0.649121      0.498281 Zn
   Zn-h-5444     1.0     0.841952      0.636109      0.462461 Zn
   Zn-h-5445     1.0     0.864420      0.636002      0.498281 Zn
   Zn-h-5446     1.0     0.777091      0.655987      0.758264 Zn
   Zn-h-5447     1.0     0.801532      0.689746      0.757289 Zn
   Zn-h-5448     1.0     0.766208      0.692002      0.777742 Zn
   Zn-h-5449     1.0     0.784169      0.678952      0.791462 Zn
   Zn-h-5450     1.0     0.883018      0.494329      0.543547 Zn
   Zn-h-5451     1.0     0.823988      0.537036      0.448035 Zn
   Zn-h-5452     1.0     0.834853      0.571382      0.425897 Zn
   Zn-h-5453     1.0     0.859807      0.537036      0.425897 Zn
   Zn-h-5454     1.0     0.823764      0.537381      0.498281 Zn
   Zn-h-5455     1.0     0.841673      0.550392      0.462461 Zn
   Zn-h-5456     1.0     0.848570      0.571619      0.498575 Zn
   Zn-h-5457     1.0     0.823988      0.537036      0.660702 Zn
   Zn-h-5458     1.0     0.859898      0.537316      0.638383 Zn
   Zn-h-5459     1.0     0.835147      0.571382      0.638383 Zn
   Zn-h-5460     1.0     0.805639      0.592821      0.403173 Zn
   Zn-h-5461     1.0     0.783502      0.592821      0.367353 Zn
   Zn-h-5462     1.0     0.765264      0.579702      0.403173 Zn
   Zn-h-5463     1.0     0.776096      0.614285      0.543819 Zn
   Zn-h-5464     1.0     0.805639      0.592821      0.615840 Zn
   Zn-h-5465     1.0     0.783502      0.592821      0.580021 Zn
   Zn-h-5466     1.0     0.765264      0.579702      0.615840 Zn
   Zn-h-5467     1.0     0.776096      0.614285      0.756486 Zn
   Zn-h-5468     1.0     0.782937      0.593232      0.792306 Zn
   Zn-h-5469     1.0     0.724722      0.636002      0.484913 Zn
   Zn-h-5470     1.0     0.746713      0.636109      0.521027 Zn
   Zn-h-5471     1.0     0.706665      0.649121      0.521027 Zn
   Zn-h-5472     1.0     0.724157      0.635592      0.697198 Zn
   Zn-h-5473     1.0     0.742666      0.648564      0.661084 Zn
   Zn-h-5474     1.0     0.717316      0.614537      0.661378 Zn
   Zn-h-5475     1.0     0.717260      0.656818      0.661084 Zn
   Zn-h-5476     1.0     0.706540      0.648737      0.733945 Zn
   Zn-h-5477     1.0     0.746588      0.635725      0.733945 Zn
   Zn-h-5478     1.0     0.717316      0.614537      0.874046 Zn
   Zn-h-5479     1.0     0.717260      0.656818      0.873752 Zn
   Zn-h-5480     1.0     0.658592      0.657203      0.829184 Zn
   Zn-h-5481     1.0     0.647522      0.691270      0.851322 Zn
   Zn-h-5482     1.0     0.687899      0.678151      0.851322 Zn
   Zn-h-5483     1.0     0.724393      0.550007      0.484913 Zn
   Zn-h-5484     1.0     0.746588      0.550392      0.521277 Zn
   Zn-h-5485     1.0     0.706540      0.537381      0.521277 Zn
   Zn-h-5486     1.0     0.717371      0.571619      0.498957 Zn
   Zn-h-5487     1.0     0.718310      0.572837      0.663156 Zn
   Zn-h-5488     1.0     0.742752      0.539077      0.662181 Zn
   Zn-h-5489     1.0     0.725389      0.549870      0.696355 Zn
   Zn-h-5490     1.0     0.706302      0.537553      0.733763 Zn
   Zn-h-5491     1.0     0.746588      0.550392      0.733945 Zn
   Zn-h-5492     1.0     0.717371      0.571619      0.711624 Zn
   Zn-h-5493     1.0     0.658921      0.614432      0.616517 Zn
   Zn-h-5494     1.0     0.687899      0.593379      0.638655 Zn
   Zn-h-5495     1.0     0.688101      0.593232      0.850918 Zn
   Zn-h-5496     1.0     0.659123      0.614285      0.828780 Zn
   Zn-h-5497     1.0     0.600342      0.614537      0.733673 Zn
   Zn-h-5498     1.0     0.600104      0.656818      0.733491 Zn
   Zn-h-5499     1.0     0.588743      0.648564      0.756214 Zn
   Zn-h-5500     1.0     0.629321      0.635592      0.755810 Zn
   Zn-h-5501     1.0     0.846272      0.579464      0.616134 Zn
   Zn-h-5502     1.0     0.864329      0.566345      0.580021 Zn
   Zn-h-5503     1.0     0.871023      0.545397      0.616134 Zn
   Zn-h-5504     1.0     0.882454      0.580022      0.756486 Zn
   Zn-h-5505     1.0     0.864545      0.567009      0.792306 Zn
   Zn-h-5506     1.0     0.864329      0.481572      0.367353 Zn
   Zn-h-5507     1.0     0.846216      0.468281      0.403173 Zn
   Zn-h-5508     1.0     0.871170      0.502626      0.403173 Zn
   Zn-h-5509     1.0     0.882273      0.467896      0.543525 Zn
   Zn-h-5510     1.0     0.864329      0.481572      0.580021 Zn
   Zn-h-5511     1.0     0.871170      0.502626      0.615840 Zn
   Zn-h-5512     1.0     0.846272      0.468454      0.616134 Zn
   Zn-h-5513     1.0     0.864545      0.480909      0.792306 Zn
   Zn-h-5514     1.0     0.882454      0.467896      0.756486 Zn
   Zn-h-5515     1.0     0.805549      0.523639      0.484913 Zn
   Zn-h-5516     1.0     0.805765      0.524303      0.697198 Zn
   Zn-h-5517     1.0     0.823674      0.537316      0.874046 Zn
   Zn-h-5518     1.0     0.729130      0.579982      0.638655 Zn
   Zn-h-5519     1.0     0.764700      0.579982      0.828780 Zn
   Zn-h-5520     1.0     0.728880      0.579982      0.850918 Zn
   Zn-h-5521     1.0     0.787819      0.425509      0.521277 Zn
   Zn-h-5522     1.0     0.823729      0.425229      0.498957 Zn
   Zn-h-5523     1.0     0.805345      0.438586      0.484913 Zn
   Zn-h-5524     1.0     0.812570      0.459576      0.521277 Zn
   Zn-h-5525     1.0     0.825177      0.425747      0.663156 Zn
   Zn-h-5526     1.0     0.800623      0.459425      0.662181 Zn
   Zn-h-5527     1.0     0.805522      0.439576      0.696355 Zn
   Zn-h-5528     1.0     0.823729      0.425229      0.711624 Zn
   Zn-h-5529     1.0     0.812570      0.459576      0.733945 Zn
   Zn-h-5530     1.0     0.787910      0.425229      0.733763 Zn
   Zn-h-5531     1.0     0.686963      0.526165      0.557569 Zn
   Zn-h-5532     1.0     0.709548      0.525594      0.592606 Zn
   Zn-h-5533     1.0     0.671420      0.537008      0.593909 Zn
   Zn-h-5534     1.0     0.688394      0.524196      0.770237 Zn
   Zn-h-5535     1.0     0.670156      0.537316      0.806056 Zn
   Zn-h-5536     1.0     0.710531      0.524197      0.806056 Zn
   Zn-h-5537     1.0     0.647558      0.579464      0.851300 Zn
   Zn-h-5538     1.0     0.611117      0.579702      0.873369 Zn
   Zn-h-5539     1.0     0.629501      0.566345      0.887414 Zn
   Zn-h-5540     1.0     0.622807      0.545397      0.851300 Zn
   Zn-h-5541     1.0     0.629501      0.481572      0.887414 Zn
   Zn-h-5542     1.0     0.622660      0.502626      0.851594 Zn
   Zn-h-5543     1.0     0.592825      0.524303      0.828802 Zn
   Zn-h-5544     1.0     0.553694      0.425747      0.830941 Zn
   Zn-h-5545     1.0     0.563804      0.459425      0.808543 Zn
   Zn-h-5546     1.0     0.592179      0.439576      0.828208 Zn
   Zn-h-5547     1.0     0.894130      0.391099      0.521027 Zn
   Zn-h-5548     1.0     0.887232      0.412326      0.484913 Zn
   Zn-h-5549     1.0     0.894130      0.433207      0.521027 Zn
   Zn-h-5550     1.0     0.864530      0.411916      0.661378 Zn
   Zn-h-5551     1.0     0.886667      0.411916      0.697198 Zn
   Zn-h-5552     1.0     0.893725      0.433207      0.733945 Zn
   Zn-h-5553     1.0     0.893725      0.391099      0.733945 Zn
   Zn-h-5554     1.0     0.864530      0.411916      0.874046 Zn
   Zn-h-5555     1.0     0.835238      0.433592      0.638251 Zn
   Zn-h-5556     1.0     0.835238      0.433592      0.850918 Zn
   Zn-h-5557     1.0     0.846308      0.467658      0.828780 Zn
   Zn-h-5558     1.0     0.787605      0.510602      0.734077 Zn
   Zn-h-5559     1.0     0.751582      0.510882      0.756214 Zn
   Zn-h-5560     1.0     0.776536      0.476535      0.756214 Zn
   Zn-h-5561     1.0     0.835315      0.390476      0.638655 Zn
   Zn-h-5562     1.0     0.846385      0.356409      0.616517 Zn
   Zn-h-5563     1.0     0.846308      0.356647      0.828780 Zn
   Zn-h-5564     1.0     0.835238      0.390714      0.850918 Zn
   Zn-h-5565     1.0     0.771104      0.410356      0.557569 Zn
   Zn-h-5566     1.0     0.777540      0.432013      0.592606 Zn
   Zn-h-5567     1.0     0.776612      0.392223      0.593909 Zn
   Zn-h-5568     1.0     0.776514      0.433380      0.806056 Zn
   Zn-h-5569     1.0     0.769673      0.412326      0.770237 Zn
   Zn-h-5570     1.0     0.776514      0.390926      0.806056 Zn
   Zn-h-5571     1.0     0.717282      0.433485      0.710948 Zn
   Zn-h-5572     1.0     0.710441      0.454539      0.675129 Zn
   Zn-h-5573     1.0     0.692328      0.467831      0.710948 Zn
   Zn-h-5574     1.0     0.728566      0.468216      0.851594 Zn
   Zn-h-5575     1.0     0.710657      0.455203      0.887414 Zn
   Zn-h-5576     1.0     0.658682      0.476535      0.829052 Zn
   Zn-h-5577     1.0     0.669842      0.510882      0.806732 Zn
   Zn-h-5578     1.0     0.633932      0.510602      0.829052 Zn
   Zn-h-5579     1.0     0.728845      0.356474      0.851594 Zn
   Zn-h-5580     1.0     0.710936      0.369486      0.887414 Zn
   Zn-h-5581     1.0     0.534506      0.411916      0.865345 Zn
   Zn-h-5582     1.0     0.886961      0.342880      0.829184 Zn
   Zn-h-5583     1.0     0.857362      0.321721      0.755810 Zn
   Zn-h-5584     1.0     0.857160      0.279120      0.756214 Zn
   Zn-h-5585     1.0     0.868521      0.287374      0.733491 Zn
   Zn-h-5586     1.0     0.828382      0.300666      0.733673 Zn
   Zn-h-5587     1.0     0.791559      0.343291      0.887414 Zn
   Zn-h-5588     1.0     0.769569      0.343398      0.851300 Zn
   Zn-h-5589     1.0     0.809616      0.356409      0.851300 Zn
   Zn-h-5590     1.0     0.798581      0.321679      0.873369 Zn
   Zn-h-5591     1.0     0.751277      0.398796      0.806732 Zn
   Zn-h-5592     1.0     0.739914      0.364729      0.829052 Zn
   Zn-h-5593     1.0     0.715163      0.398796      0.829052 Zn
   Zn-h-5594     1.0     0.740242      0.279293      0.828802 Zn
   Zn-h-5595     1.0     0.740242      0.321401      0.828802 Zn
   Zn-h-5596     1.0     0.615334      0.300666      0.865345 Zn
   Zn-h-5597     1.0     0.896881      0.649121      0.616134 Zn
   Zn-h-5598     1.0     0.896441      0.537316      0.565594 Zn
   Zn-h-5599     1.0     0.895325      0.539349      0.616384 Zn
   Zn-h-5600     1.0     0.837976      0.580086      0.521277 Zn
   Zn-h-5601     1.0     0.849136      0.614432      0.711625 Zn
   Zn-h-5602     1.0     0.878114      0.593379      0.733763 Zn
   Zn-h-5603     1.0     0.790558      0.614537      0.828780 Zn
   Zn-h-5604     1.0     0.819537      0.635592      0.850918 Zn
   Zn-h-5605     1.0     0.790320      0.656818      0.828598 Zn
   Zn-h-5606     1.0     0.812479      0.545397      0.734077 Zn
   Zn-h-5607     1.0     0.841786      0.566345      0.756214 Zn
   Zn-h-5608     1.0     0.837447      0.579702      0.733491 Zn
   Zn-h-5609     1.0     0.801410      0.579464      0.756214 Zn
   Zn-h-5610     1.0     0.871182      0.459576      0.616112 Zn
   Zn-h-5611     1.0     0.860112      0.425509      0.638251 Zn
   Zn-h-5612     1.0     0.896136      0.425229      0.616112 Zn
   Zn-h-5613     1.0     0.871182      0.459576      0.828780 Zn
   Zn-h-5614     1.0     0.860112      0.425509      0.850918 Zn
   Zn-h-5615     1.0     0.896136      0.425229      0.828780 Zn
   Zn-h-5616     1.0     0.812808      0.502626      0.734077 Zn
   Zn-h-5617     1.0     0.841786      0.481572      0.756214 Zn
   Zn-h-5618     1.0     0.782548      0.526165      0.712228 Zn
   Zn-h-5619     1.0     0.761310      0.525594      0.676358 Zn
   Zn-h-5620     1.0     0.743093      0.537008      0.709879 Zn
   Zn-h-5621     1.0     0.760485      0.523786      0.887414 Zn
   Zn-h-5622     1.0     0.753992      0.545012      0.851050 Zn
   Zn-h-5623     1.0     0.753992      0.502904      0.851050 Zn
   Zn-h-5624     1.0     0.783209      0.523786      0.873369 Zn
   Zn-h-5625     1.0     0.882544      0.467831      0.806056 Zn
   Zn-h-5626     1.0     0.882544      0.356474      0.806056 Zn
   Zn-h-5627     1.0     0.864420      0.411916      0.710948 Zn
   Zn-h-5628     1.0     0.842281      0.411916      0.675129 Zn
   Zn-h-5629     1.0     0.841716      0.412326      0.887414 Zn
   Zn-h-5630     1.0     0.805492      0.455203      0.828802 Zn
   Zn-h-5631     1.0     0.765445      0.468216      0.828802 Zn
   Zn-h-5632     1.0     0.805367      0.369486      0.829052 Zn
   Zn-h-5633     1.0     0.765320      0.356474      0.829052 Zn
   Zn-h-5634     1.0     0.871170      0.321679      0.828508 Zn
   Zn-h-5635     1.0     0.846599      0.244603      0.829052 Zn
   Zn-h-5636     1.0     0.882509      0.244324      0.806732 Zn
   Zn-h-5637     1.0     0.871350      0.278670      0.829051 Zn
   Zn-h-5638     1.0     0.746845      0.343398      0.865345 Zn
   Zn-h-5639     1.0     0.372063      0.898633      0.140003 Zn
   Zn-h-5640     1.0     0.253173      0.899365      0.213252 Zn
   Zn-h-5641     1.0     0.171852      0.898847      0.426302 Zn
   Zn-h-5642     1.0     0.136031      0.898847      0.448439 Zn
   Zn-h-5643     1.0     0.135781      0.898847      0.660702 Zn
   Zn-h-5644     1.0     0.171602      0.898848      0.638565 Zn
   Zn-h-5645     1.0     0.359810      0.864716      0.213252 Zn
   Zn-h-5646     1.0     0.352914      0.885943      0.177138 Zn
   Zn-h-5647     1.0     0.300591      0.864438      0.330475 Zn
   Zn-h-5648     1.0     0.311989      0.830265      0.308338 Zn
   Zn-h-5649     1.0     0.271613      0.843384      0.308338 Zn
   Zn-h-5650     1.0     0.212630      0.885943      0.426302 Zn
   Zn-h-5651     1.0     0.212833      0.886090      0.638565 Zn
   Zn-h-5652     1.0     0.154143      0.843104      0.543275 Zn
   Zn-h-5653     1.0     0.183360      0.864331      0.565594 Zn
   Zn-h-5654     1.0     0.194191      0.830092      0.543275 Zn
   Zn-h-5655     1.0     0.176123      0.843384      0.580021 Zn
   Zn-h-5656     1.0     0.182817      0.864331      0.616134 Zn
   Zn-h-5657     1.0     0.158066      0.830265      0.616134 Zn
   Zn-h-5658     1.0     0.176338      0.842720      0.792306 Zn
   Zn-h-5659     1.0     0.194066      0.829708      0.756192 Zn
   Zn-h-5660     1.0     0.154018      0.842720      0.756192 Zn
   Zn-h-5661     1.0     0.117794      0.885943      0.484913 Zn
   Zn-h-5662     1.0     0.117229      0.885533      0.697198 Zn
   Zn-h-5663     1.0     0.135468      0.899127      0.874046 Zn
   Zn-h-5664     1.0     0.135468      0.872413      0.874046 Zn
   Zn-h-5665     1.0     0.203203      0.795770      0.521277 Zn
   Zn-h-5666     1.0     0.204106      0.754092      0.521651 Zn
   Zn-h-5667     1.0     0.176986      0.773030      0.499477 Zn
   Zn-h-5668     1.0     0.175435      0.772868      0.663156 Zn
   Zn-h-5669     1.0     0.215096      0.760054      0.662181 Zn
   Zn-h-5670     1.0     0.199464      0.773233      0.696355 Zn
   Zn-h-5671     1.0     0.176303      0.774137      0.711624 Zn
   Zn-h-5672     1.0     0.205281      0.795191      0.733763 Zn
   Zn-h-5673     1.0     0.205519      0.752910      0.733945 Zn
   Zn-h-5674     1.0     0.146739      0.837724      0.638837 Zn
   Zn-h-5675     1.0     0.146502      0.795443      0.638655 Zn
   Zn-h-5676     1.0     0.117522      0.816497      0.616517 Zn
   Zn-h-5677     1.0     0.117725      0.816351      0.828780 Zn
   Zn-h-5678     1.0     0.146704      0.795296      0.850918 Zn
   Zn-h-5679     1.0     0.145357      0.753742      0.636970 Zn
   Zn-h-5680     1.0     0.157159      0.719982      0.615544 Zn
   Zn-h-5681     1.0     0.123068      0.717727      0.637993 Zn
   Zn-h-5682     1.0     0.118828      0.730777      0.615792 Zn
   Zn-h-5683     1.0     0.479626      0.898847      0.236086 Zn
   Zn-h-5684     1.0     0.443807      0.898847      0.258224 Zn
   Zn-h-5685     1.0     0.443557      0.898847      0.470487 Zn
   Zn-h-5686     1.0     0.362067      0.898847      0.308742 Zn
   Zn-h-5687     1.0     0.326247      0.898847      0.330879 Zn
   Zn-h-5688     1.0     0.325997      0.898847      0.543143 Zn
   Zn-h-5689     1.0     0.361817      0.898848      0.521005 Zn
   Zn-h-5690     1.0     0.242510      0.899253      0.755569 Zn
   Zn-h-5691     1.0     0.209437      0.898633      0.777742 Zn
   Zn-h-5692     1.0     0.520406      0.885943      0.236086 Zn
   Zn-h-5693     1.0     0.560621      0.872413      0.448417 Zn
   Zn-h-5694     1.0     0.483898      0.843384      0.177138 Zn
   Zn-h-5695     1.0     0.490738      0.864438      0.212958 Zn
   Zn-h-5696     1.0     0.465840      0.830265      0.213252 Zn
   Zn-h-5697     1.0     0.502237      0.828490      0.355380 Zn
   Zn-h-5698     1.0     0.462620      0.841436      0.354405 Zn
   Zn-h-5699     1.0     0.483011      0.842910      0.388580 Zn
   Zn-h-5700     1.0     0.489872      0.864023      0.374859 Zn
   Zn-h-5701     1.0     0.466167      0.830027      0.426169 Zn
   Zn-h-5702     1.0     0.502282      0.830027      0.403849 Zn
   Zn-h-5703     1.0     0.402867      0.885533      0.471164 Zn
   Zn-h-5704     1.0     0.425005      0.885533      0.506983 Zn
   Zn-h-5705     1.0     0.443243      0.872413      0.471164 Zn
   Zn-h-5706     1.0     0.373653      0.864093      0.448439 Zn
   Zn-h-5707     1.0     0.384721      0.830027      0.426302 Zn
   Zn-h-5708     1.0     0.384644      0.830265      0.638565 Zn
   Zn-h-5709     1.0     0.308010      0.885943      0.367353 Zn
   Zn-h-5710     1.0     0.308010      0.885943      0.580021 Zn
   Zn-h-5711     1.0     0.307445      0.885533      0.792306 Zn
   Zn-h-5712     1.0     0.255472      0.864331      0.521027 Zn
   Zn-h-5713     1.0     0.248575      0.843104      0.484913 Zn
   Zn-h-5714     1.0     0.230721      0.830265      0.521027 Zn
   Zn-h-5715     1.0     0.242376      0.864331      0.661084 Zn
   Zn-h-5716     1.0     0.267183      0.830092      0.661378 Zn
   Zn-h-5717     1.0     0.249273      0.843104      0.697198 Zn
   Zn-h-5718     1.0     0.231048      0.830027      0.733945 Zn
   Zn-h-5719     1.0     0.189839      0.885943      0.814758 Zn
   Zn-h-5720     1.0     0.182998      0.864543      0.778938 Zn
   Zn-h-5721     1.0     0.170435      0.788258      0.636970 Zn
   Zn-h-5722     1.0     0.206189      0.787467      0.615544 Zn
   Zn-h-5723     1.0     0.184079      0.820586      0.615792 Zn
   Zn-h-5724     1.0     0.124195      0.864093      0.733673 Zn
   Zn-h-5725     1.0     0.149240      0.830027      0.733491 Zn
   Zn-h-5726     1.0     0.113127      0.830027      0.755810 Zn
   Zn-h-5727     1.0     0.454276      0.795443      0.448439 Zn
   Zn-h-5728     1.0     0.454276      0.837897      0.448439 Zn
   Zn-h-5729     1.0     0.425298      0.816497      0.426302 Zn
   Zn-h-5730     1.0     0.465638      0.829643      0.638383 Zn
   Zn-h-5731     1.0     0.425500      0.816351      0.638565 Zn
   Zn-h-5732     1.0     0.454478      0.795296      0.660702 Zn
   Zn-h-5733     1.0     0.395699      0.795338      0.565594 Zn
   Zn-h-5734     1.0     0.366811      0.774004      0.543275 Zn
   Zn-h-5735     1.0     0.406859      0.760992      0.543275 Zn
   Zn-h-5736     1.0     0.396139      0.752910      0.616134 Zn
   Zn-h-5737     1.0     0.389242      0.774137      0.580021 Zn
   Zn-h-5738     1.0     0.396139      0.795018      0.616134 Zn
   Zn-h-5739     1.0     0.406734      0.760608      0.756192 Zn
   Zn-h-5740     1.0     0.388677      0.773727      0.792306 Zn
   Zn-h-5741     1.0     0.366686      0.773620      0.756192 Zn
   Zn-h-5742     1.0     0.337359      0.795616      0.521027 Zn
   Zn-h-5743     1.0     0.337359      0.837724      0.521027 Zn
   Zn-h-5744     1.0     0.329897      0.816908      0.697198 Zn
   Zn-h-5745     1.0     0.347953      0.830027      0.661084 Zn
   Zn-h-5746     1.0     0.307759      0.816908      0.661378 Zn
   Zn-h-5747     1.0     0.336955      0.795616      0.733945 Zn
   Zn-h-5748     1.0     0.289614      0.872413      0.616517 Zn
   Zn-h-5749     1.0     0.278545      0.838346      0.638655 Zn
   Zn-h-5750     1.0     0.253500      0.872413      0.638837 Zn
   Zn-h-5751     1.0     0.289614      0.872413      0.829184 Zn
   Zn-h-5752     1.0     0.253591      0.872693      0.851322 Zn
   Zn-h-5753     1.0     0.278545      0.838346      0.851322 Zn
   Zn-h-5754     1.0     0.339346      0.751535      0.521277 Zn
   Zn-h-5755     1.0     0.314118      0.718348      0.521651 Zn
   Zn-h-5756     1.0     0.347190      0.717727      0.499477 Zn
   Zn-h-5757     1.0     0.348349      0.716684      0.663155 Zn
   Zn-h-5758     1.0     0.308732      0.729630      0.662181 Zn
   Zn-h-5759     1.0     0.329123      0.731104      0.696355 Zn
   Zn-h-5760     1.0     0.337325      0.752287      0.733763 Zn
   Zn-h-5761     1.0     0.312280      0.718222      0.733945 Zn
   Zn-h-5762     1.0     0.348394      0.718222      0.711625 Zn
   Zn-h-5763     1.0     0.278140      0.795338      0.638251 Zn
   Zn-h-5764     1.0     0.210135      0.817103      0.557569 Zn
   Zn-h-5765     1.0     0.217658      0.795799      0.592606 Zn
   Zn-h-5766     1.0     0.219842      0.836601      0.593909 Zn
   Zn-h-5767     1.0     0.195020      0.828536      0.593909 Zn
   Zn-h-5768     1.0     0.219291      0.795296      0.806056 Zn
   Zn-h-5769     1.0     0.212450      0.816351      0.770237 Zn
   Zn-h-5770     1.0     0.194337      0.829643      0.806056 Zn
   Zn-h-5771     1.0     0.172019      0.872176      0.851300 Zn
   Zn-h-5772     1.0     0.147268      0.838109      0.851300 Zn
   Zn-h-5773     1.0     0.153467      0.859336      0.887796 Zn
   Zn-h-5774     1.0     0.219765      0.752287      0.756214 Zn
   Zn-h-5775     1.0     0.230631      0.717942      0.734077 Zn
   Zn-h-5776     1.0     0.194811      0.717942      0.756214 Zn
   Zn-h-5777     1.0     0.135557      0.760992      0.710948 Zn
   Zn-h-5778     1.0     0.153467      0.774004      0.675129 Zn
   Zn-h-5779     1.0     0.160511      0.795338      0.710948 Zn
   Zn-h-5780     1.0     0.154165      0.774004      0.887414 Zn
   Zn-h-5781     1.0     0.101912      0.752287      0.829052 Zn
   Zn-h-5782     1.0     0.361442      0.726196      0.636970 Zn
   Zn-h-5783     1.0     0.332050      0.746571      0.615544 Zn
   Zn-h-5784     1.0     0.369405      0.760370      0.615792 Zn
   Zn-h-5785     1.0     0.361442      0.683532      0.636970 Zn
   Zn-h-5786     1.0     0.332050      0.663157      0.615544 Zn
   Zn-h-5787     1.0     0.369405      0.649359      0.615792 Zn
   Zn-h-5788     1.0     0.358305      0.641294      0.637993 Zn
   Zn-h-5789     1.0     0.300389      0.683637      0.756214 Zn
   Zn-h-5790     1.0     0.300389      0.726091      0.756214 Zn
   Zn-h-5791     1.0     0.271411      0.704692      0.734077 Zn
   Zn-h-5792     1.0     0.239673      0.726196      0.712228 Zn
   Zn-h-5793     1.0     0.233653      0.746571      0.676358 Zn
   Zn-h-5794     1.0     0.217168      0.760370      0.709879 Zn
   Zn-h-5795     1.0     0.252971      0.760543      0.851050 Zn
   Zn-h-5796     1.0     0.242140      0.726303      0.873369 Zn
   Zn-h-5797     1.0     0.212923      0.747531      0.851050 Zn
   Zn-h-5798     1.0     0.234902      0.747251      0.887796 Zn
   Zn-h-5799     1.0     0.243870      0.682168      0.712228 Zn
   Zn-h-5800     1.0     0.236764      0.662147      0.676358 Zn
   Zn-h-5801     1.0     0.241989      0.641294      0.709879 Zn
   Zn-h-5802     1.0     0.217168      0.649359      0.709879 Zn
   Zn-h-5803     1.0     0.241811      0.683532      0.873369 Zn
   Zn-h-5804     1.0     0.212923      0.662199      0.851050 Zn
   Zn-h-5805     1.0     0.252971      0.649186      0.851050 Zn
   Zn-h-5806     1.0     0.235354      0.662332      0.887796 Zn
   Zn-h-5807     1.0     0.183472      0.683810      0.828802 Zn
   Zn-h-5808     1.0     0.183472      0.725918      0.828802 Zn
   Zn-h-5809     1.0     0.751491      0.899127      0.118394 Zn
   Zn-h-5810     1.0     0.669842      0.898847      0.118526 Zn
   Zn-h-5811     1.0     0.634023      0.898847      0.140664 Zn
   Zn-h-5812     1.0     0.633773      0.898848      0.352928 Zn
   Zn-h-5813     1.0     0.669592      0.898847      0.330789 Zn
   Zn-h-5814     1.0     0.552124      0.899127      0.353060 Zn
   Zn-h-5815     1.0     0.516009      0.899127      0.375379 Zn
   Zn-h-5816     1.0     0.552033      0.898847      0.403445 Zn
   Zn-h-5817     1.0     0.398450      0.899127      0.448035 Zn
   Zn-h-5818     1.0     0.434563      0.899127      0.425716 Zn
   Zn-h-5819     1.0     0.857398      0.864716      0.118394 Zn
   Zn-h-5820     1.0     0.809979      0.830265      0.213230 Zn
   Zn-h-5821     1.0     0.798910      0.864331      0.235367 Zn
   Zn-h-5822     1.0     0.769603      0.843384      0.213230 Zn
   Zn-h-5823     1.0     0.710621      0.885943      0.118526 Zn
   Zn-h-5824     1.0     0.710621      0.885943      0.331194 Zn
   Zn-h-5825     1.0     0.692420      0.830265      0.235681 Zn
   Zn-h-5826     1.0     0.652135      0.843104      0.235500 Zn
   Zn-h-5827     1.0     0.681351      0.864331      0.257820 Zn
   Zn-h-5828     1.0     0.692057      0.829708      0.448417 Zn
   Zn-h-5829     1.0     0.652010      0.842720      0.448417 Zn
   Zn-h-5830     1.0     0.615785      0.885943      0.177138 Zn
   Zn-h-5831     1.0     0.615221      0.885533      0.389423 Zn
   Zn-h-5832     1.0     0.593082      0.885533      0.566271 Zn
   Zn-h-5833     1.0     0.615221      0.885533      0.602091 Zn
   Zn-h-5834     1.0     0.633459      0.872413      0.566271 Zn
   Zn-h-5835     1.0     0.538824      0.830027      0.331061 Zn
   Zn-h-5836     1.0     0.563574      0.864093      0.331061 Zn
   Zn-h-5837     1.0     0.574958      0.830092      0.471164 Zn
   Zn-h-5838     1.0     0.557049      0.843104      0.506983 Zn
   Zn-h-5839     1.0     0.550151      0.864331      0.470869 Zn
   Zn-h-5840     1.0     0.574734      0.829748      0.521410 Zn
   Zn-h-5841     1.0     0.538915      0.829748      0.543547 Zn
   Zn-h-5842     1.0     0.479940      0.872413      0.498281 Zn
   Zn-h-5843     1.0     0.479885      0.787042      0.448035 Zn
   Zn-h-5844     1.0     0.515705      0.787042      0.425897 Zn
   Zn-h-5845     1.0     0.490750      0.821387      0.425897 Zn
   Zn-h-5846     1.0     0.422835      0.828490      0.404453 Zn
   Zn-h-5847     1.0     0.439682      0.841436      0.368582 Zn
   Zn-h-5848     1.0     0.445788      0.864023      0.402105 Zn
   Zn-h-5849     1.0     0.461128      0.842910      0.402105 Zn
   Zn-h-5850     1.0     0.457016      0.830027      0.543275 Zn
   Zn-h-5851     1.0     0.432265      0.864093      0.543275 Zn
   Zn-h-5852     1.0     0.439070      0.842720      0.580021 Zn
   Zn-h-5853     1.0     0.421160      0.829708      0.615840 Zn
   Zn-h-5854     1.0     0.439286      0.843384      0.792306 Zn
   Zn-h-5855     1.0     0.432592      0.864331      0.756192 Zn
   Zn-h-5856     1.0     0.457343      0.830265      0.756192 Zn
   Zn-h-5857     1.0     0.402757      0.885533      0.520733 Zn
   Zn-h-5858     1.0     0.380054      0.885943      0.697198 Zn
   Zn-h-5859     1.0     0.373213      0.864543      0.661378 Zn
   Zn-h-5860     1.0     0.373213      0.864543      0.874046 Zn
   Zn-h-5861     1.0     0.303419      0.830265      0.638655 Zn
   Zn-h-5862     1.0     0.343705      0.843104      0.638837 Zn
   Zn-h-5863     1.0     0.314488      0.864331      0.616517 Zn
   Zn-h-5864     1.0     0.303419      0.830265      0.851322 Zn
   Zn-h-5865     1.0     0.314488      0.864331      0.829184 Zn
   Zn-h-5866     1.0     0.343796      0.843384      0.851322 Zn
   Zn-h-5867     1.0     0.285218      0.885943      0.755810 Zn
   Zn-h-5868     1.0     0.256001      0.864716      0.733491 Zn
   Zn-h-5869     1.0     0.284556      0.883563      0.807336 Zn
   Zn-h-5870     1.0     0.263319      0.884134      0.771466 Zn
   Zn-h-5871     1.0     0.245102      0.872721      0.804987 Zn
   Zn-h-5872     1.0     0.245102      0.898820      0.804987 Zn
   Zn-h-5873     1.0     0.734311      0.817103      0.233611 Zn
   Zn-h-5874     1.0     0.762285      0.795799      0.256009 Zn
   Zn-h-5875     1.0     0.773573      0.828536      0.236343 Zn
   Zn-h-5876     1.0     0.762473      0.836601      0.258544 Zn
   Zn-h-5877     1.0     0.704949      0.795770      0.211181 Zn
   Zn-h-5878     1.0     0.704880      0.754092      0.212155 Zn
   Zn-h-5879     1.0     0.697176      0.773030      0.177982 Zn
   Zn-h-5880     1.0     0.673426      0.772868      0.355380 Zn
   Zn-h-5881     1.0     0.713086      0.760054      0.354405 Zn
   Zn-h-5882     1.0     0.704315      0.794346      0.374859 Zn
   Zn-h-5883     1.0     0.697455      0.773233      0.388580 Zn
   Zn-h-5884     1.0     0.703509      0.795018      0.426169 Zn
   Zn-h-5885     1.0     0.674293      0.774137      0.403849 Zn
   Zn-h-5886     1.0     0.703509      0.752910      0.426169 Zn
   Zn-h-5887     1.0     0.644730      0.837724      0.331061 Zn
   Zn-h-5888     1.0     0.644730      0.795616      0.331061 Zn
   Zn-h-5889     1.0     0.644492      0.795443      0.543547 Zn
   Zn-h-5890     1.0     0.615514      0.816497      0.521410 Zn
   Zn-h-5891     1.0     0.586243      0.838109      0.448035 Zn
   Zn-h-5892     1.0     0.597312      0.872176      0.425897 Zn
   Zn-h-5893     1.0     0.586243      0.838109      0.660702 Zn
   Zn-h-5894     1.0     0.597312      0.872176      0.638565 Zn
   Zn-h-5895     1.0     0.557027      0.859336      0.638383 Zn
   Zn-h-5896     1.0     0.644065      0.751535      0.332951 Zn
   Zn-h-5897     1.0     0.655681      0.718348      0.310552 Zn
   Zn-h-5898     1.0     0.621059      0.717727      0.330218 Zn
   Zn-h-5899     1.0     0.643348      0.753742      0.541863 Zn
   Zn-h-5900     1.0     0.655150      0.719982      0.520438 Zn
   Zn-h-5901     1.0     0.621059      0.717727      0.542885 Zn
   Zn-h-5902     1.0     0.616818      0.730777      0.520685 Zn
   Zn-h-5903     1.0     0.585914      0.795338      0.448035 Zn
   Zn-h-5904     1.0     0.556936      0.774284      0.425897 Zn
   Zn-h-5905     1.0     0.557027      0.774004      0.638383 Zn
   Zn-h-5906     1.0     0.520678      0.816497      0.367353 Zn
   Zn-h-5907     1.0     0.527519      0.837897      0.403173 Zn
   Zn-h-5908     1.0     0.527519      0.795443      0.403173 Zn
   Zn-h-5909     1.0     0.498122      0.817015      0.543525 Zn
   Zn-h-5910     1.0     0.520678      0.816497      0.580021 Zn
   Zn-h-5911     1.0     0.527519      0.795443      0.615840 Zn
   Zn-h-5912     1.0     0.520113      0.816908      0.792306 Zn
   Zn-h-5913     1.0     0.538169      0.830027      0.756192 Zn
   Zn-h-5914     1.0     0.497974      0.816908      0.756486 Zn
   Zn-h-5915     1.0     0.443389      0.872176      0.521027 Zn
   Zn-h-5916     1.0     0.468139      0.838109      0.521027 Zn
   Zn-h-5917     1.0     0.461941      0.859336      0.697198 Zn
   Zn-h-5918     1.0     0.439342      0.859721      0.661084 Zn
   Zn-h-5919     1.0     0.455043      0.838109      0.661084 Zn
   Zn-h-5920     1.0     0.479850      0.872349      0.661378 Zn
   Zn-h-5921     1.0     0.468466      0.838346      0.733945 Zn
   Zn-h-5922     1.0     0.479626      0.872693      0.711625 Zn
   Zn-h-5923     1.0     0.443716      0.872413      0.733945 Zn
   Zn-h-5924     1.0     0.480490      0.870379      0.872766 Zn
   Zn-h-5925     1.0     0.454944      0.838416      0.875115 Zn
   Zn-h-5926     1.0     0.538532      0.718459      0.543457 Zn
   Zn-h-5927     1.0     0.498246      0.731298      0.543275 Zn
   Zn-h-5928     1.0     0.527464      0.752525      0.565594 Zn
   Zn-h-5929     1.0     0.526920      0.752525      0.616134 Zn
   Zn-h-5930     1.0     0.502169      0.718459      0.616134 Zn
   Zn-h-5931     1.0     0.520226      0.731577      0.580021 Zn
   Zn-h-5932     1.0     0.520442      0.730914      0.792306 Zn
   Zn-h-5933     1.0     0.538169      0.717902      0.756192 Zn
   Zn-h-5934     1.0     0.498122      0.730914      0.756192 Zn
   Zn-h-5935     1.0     0.461446      0.774284      0.484913 Zn
   Zn-h-5936     1.0     0.468287      0.795338      0.520733 Zn
   Zn-h-5937     1.0     0.461661      0.773620      0.697198 Zn
   Zn-h-5938     1.0     0.439195      0.773727      0.661378 Zn
   Zn-h-5939     1.0     0.479571      0.760608      0.661378 Zn
   Zn-h-5940     1.0     0.439195      0.773727      0.874046 Zn
   Zn-h-5941     1.0     0.479571      0.760608      0.874046 Zn
   Zn-h-5942     1.0     0.403160      0.816630      0.814758 Zn
   Zn-h-5943     1.0     0.396117      0.795296      0.778938 Zn
   Zn-h-5944     1.0     0.421071      0.829643      0.778938 Zn
   Zn-h-5945     1.0     0.337157      0.838346      0.733491 Zn
   Zn-h-5946     1.0     0.361817      0.872693      0.733673 Zn
   Zn-h-5947     1.0     0.325997      0.872693      0.755810 Zn
   Zn-h-5948     1.0     0.420847      0.717942      0.616517 Zn
   Zn-h-5949     1.0     0.409686      0.752287      0.638837 Zn
   Zn-h-5950     1.0     0.385026      0.717942      0.638655 Zn
   Zn-h-5951     1.0     0.420847      0.717942      0.829184 Zn
   Zn-h-5952     1.0     0.385026      0.717942      0.851322 Zn
   Zn-h-5953     1.0     0.346278      0.772868      0.557569 Zn
   Zn-h-5954     1.0     0.327670      0.760054      0.592606 Zn
   Zn-h-5955     1.0     0.365226      0.773233      0.593909 Zn
   Zn-h-5956     1.0     0.349885      0.794346      0.593909 Zn
   Zn-h-5957     1.0     0.343962      0.773620      0.770237 Zn
   Zn-h-5958     1.0     0.366428      0.773727      0.806056 Zn
   Zn-h-5959     1.0     0.326052      0.760608      0.806056 Zn
   Zn-h-5960     1.0     0.267272      0.830027      0.710948 Zn
   Zn-h-5961     1.0     0.285182      0.817015      0.675129 Zn
   Zn-h-5962     1.0     0.307649      0.816908      0.710948 Zn
   Zn-h-5963     1.0     0.278557      0.795296      0.851594 Zn
   Zn-h-5964     1.0     0.285398      0.816351      0.887414 Zn
   Zn-h-5965     1.0     0.219380      0.838109      0.806732 Zn
   Zn-h-5966     1.0     0.208550      0.872349      0.829052 Zn
   Zn-h-5967     1.0     0.248597      0.859336      0.829052 Zn
   Zn-h-5968     1.0     0.268948      0.716684      0.712228 Zn
   Zn-h-5969     1.0     0.285793      0.729630      0.676358 Zn
   Zn-h-5970     1.0     0.307240      0.731104      0.709879 Zn
   Zn-h-5971     1.0     0.303128      0.718222      0.851050 Zn
   Zn-h-5972     1.0     0.267014      0.718222      0.873369 Zn
   Zn-h-5973     1.0     0.278377      0.752287      0.851050 Zn
   Zn-h-5974     1.0     0.285182      0.730914      0.887796 Zn
   Zn-h-5975     1.0     0.208675      0.760608      0.828802 Zn
   Zn-h-5976     1.0     0.248722      0.773620      0.828802 Zn
   Zn-h-5977     1.0     0.608164      0.683637      0.565998 Zn
   Zn-h-5978     1.0     0.608164      0.726091      0.565998 Zn
   Zn-h-5979     1.0     0.608807      0.683810      0.616134 Zn
   Zn-h-5980     1.0     0.608807      0.725918      0.616134 Zn
   Zn-h-5981     1.0     0.601909      0.704692      0.580021 Zn
   Zn-h-5982     1.0     0.520608      0.747251      0.711220 Zn
   Zn-h-5983     1.0     0.560984      0.760370      0.711220 Zn
   Zn-h-5984     1.0     0.549586      0.726196      0.733359 Zn
   Zn-h-5985     1.0     0.550026      0.641104      0.521027 Zn
   Zn-h-5986     1.0     0.560984      0.649359      0.498553 Zn
   Zn-h-5987     1.0     0.520406      0.662332      0.498957 Zn
   Zn-h-5988     1.0     0.543129      0.662332      0.484913 Zn
   Zn-h-5989     1.0     0.524621      0.649359      0.521027 Zn
   Zn-h-5990     1.0     0.549586      0.683532      0.733359 Zn
   Zn-h-5991     1.0     0.520608      0.662477      0.711220 Zn
   Zn-h-5992     1.0     0.490842      0.725918      0.638837 Zn
   Zn-h-5993     1.0     0.490842      0.683810      0.638837 Zn
   Zn-h-5994     1.0     0.461626      0.704692      0.616517 Zn
   Zn-h-5995     1.0     0.461626      0.704692      0.829184 Zn
   Zn-h-5996     1.0     0.432356      0.726303      0.755810 Zn
   Zn-h-5997     1.0     0.443424      0.760370      0.733673 Zn
   Zn-h-5998     1.0     0.403138      0.747531      0.733491 Zn
   Zn-h-5999     1.0     0.491212      0.640482      0.851322 Zn
   Zn-h-6000     1.0     0.502282      0.606415      0.829184 Zn
   Zn-h-6001     1.0     0.466258      0.606135      0.851322 Zn
   Zn-h-6002     1.0     0.443424      0.649359      0.733673 Zn
   Zn-h-6003     1.0     0.403138      0.662199      0.733491 Zn
   Zn-h-6004     1.0     0.432356      0.683425      0.755810 Zn
   Zn-h-6005     1.0     0.425118      0.662477      0.770237 Zn
   Zn-h-6006     1.0     0.431959      0.683532      0.806056 Zn
   Zn-h-6007     1.0     0.407061      0.649359      0.806350 Zn
   Zn-h-6008     1.0     0.366789      0.704692      0.675129 Zn
   Zn-h-6009     1.0     0.373630      0.726091      0.710948 Zn
   Zn-h-6010     1.0     0.373630      0.683637      0.710948 Zn
   Zn-h-6011     1.0     0.344087      0.705102      0.851594 Zn
   Zn-h-6012     1.0     0.366789      0.704692      0.887796 Zn
   Zn-h-6013     1.0     0.289502      0.760370      0.828802 Zn
   Zn-h-6014     1.0     0.314252      0.726303      0.828802 Zn
   Zn-h-6015     1.0     0.314252      0.683425      0.828802 Zn
   Zn-h-6016     1.0     0.289502      0.649359      0.828802 Zn
   Zn-h-6017     1.0     0.190075      0.747915      0.865345 Zn
   Zn-h-6018     1.0     0.190075      0.661814      0.865345 Zn
   Zn-h-6019     1.0     0.454478      0.614432      0.873369 Zn
   Zn-h-6020     1.0     0.465638      0.580086      0.851050 Zn
   Zn-h-6021     1.0     0.448181      0.592125      0.888640 Zn
   Zn-h-6022     1.0     0.395735      0.656818      0.829052 Zn
   Zn-h-6023     1.0     0.395735      0.614710      0.829052 Zn
   Zn-h-6024     1.0     0.388790      0.550672      0.792688 Zn
   Zn-h-6025     1.0     0.371060      0.537316      0.829052 Zn
   Zn-h-6026     1.0     0.395735      0.529298      0.829052 Zn
   Zn-h-6027     1.0     0.407174      0.537316      0.806732 Zn
   Zn-h-6028     1.0     0.366720      0.550672      0.806328 Zn
   Zn-h-6029     1.0     0.271231      0.635445      0.865345 Zn
   Zn-h-6030     1.0     0.823988      0.898848      0.235367 Zn
   Zn-h-6031     1.0     0.859807      0.898848      0.213230 Zn
   Zn-h-6032     1.0     0.871644      0.864093      0.140664 Zn
   Zn-h-6033     1.0     0.882713      0.830027      0.118526 Zn
   Zn-h-6034     1.0     0.882713      0.830027      0.331194 Zn
   Zn-h-6035     1.0     0.805549      0.886090      0.272245 Zn
   Zn-h-6036     1.0     0.823084      0.788258      0.233611 Zn
   Zn-h-6037     1.0     0.787931      0.787467      0.256009 Zn
   Zn-h-6038     1.0     0.798039      0.820586      0.236343 Zn
   Zn-h-6039     1.0     0.753462      0.864331      0.213252 Zn
   Zn-h-6040     1.0     0.728656      0.830092      0.212958 Zn
   Zn-h-6041     1.0     0.746566      0.843104      0.177138 Zn
   Zn-h-6042     1.0     0.740367      0.864331      0.353309 Zn
   Zn-h-6043     1.0     0.747264      0.843104      0.389423 Zn
   Zn-h-6044     1.0     0.765118      0.830265      0.353309 Zn
   Zn-h-6045     1.0     0.728712      0.830265      0.425919 Zn
   Zn-h-6046     1.0     0.687829      0.885943      0.506983 Zn
   Zn-h-6047     1.0     0.680988      0.864543      0.471164 Zn
   Zn-h-6048     1.0     0.686398      0.883973      0.719650 Zn
   Zn-h-6049     1.0     0.680890      0.865840      0.683311 Zn
   Zn-h-6050     1.0     0.622186      0.864093      0.425897 Zn
   Zn-h-6051     1.0     0.611117      0.830027      0.448035 Zn
   Zn-h-6052     1.0     0.622186      0.864093      0.638565 Zn
   Zn-h-6053     1.0     0.592972      0.885533      0.403173 Zn
   Zn-h-6054     1.0     0.570835      0.885533      0.367353 Zn
   Zn-h-6055     1.0     0.552778      0.872413      0.403467 Zn
   Zn-h-6056     1.0     0.563777      0.864716      0.543275 Zn
   Zn-h-6057     1.0     0.552778      0.872413      0.616134 Zn
   Zn-h-6058     1.0     0.592972      0.885533      0.615840 Zn
   Zn-h-6059     1.0     0.570835      0.885533      0.580021 Zn
   Zn-h-6060     1.0     0.563372      0.864716      0.756192 Zn
   Zn-h-6061     1.0     0.570270      0.885943      0.792306 Zn
   Zn-h-6062     1.0     0.533921      0.843104      0.521277 Zn
   Zn-h-6063     1.0     0.493873      0.830092      0.521277 Zn
   Zn-h-6064     1.0     0.504703      0.864331      0.498957 Zn
   Zn-h-6065     1.0     0.446455      0.864543      0.616112 Zn
   Zn-h-6066     1.0     0.475433      0.885943      0.638251 Zn
   Zn-h-6067     1.0     0.446455      0.864543      0.828780 Zn
   Zn-h-6068     1.0     0.475433      0.885943      0.850918 Zn
   Zn-h-6069     1.0     0.893689      0.795338      0.257820 Zn
   Zn-h-6070     1.0     0.864802      0.774004      0.235500 Zn
   Zn-h-6071     1.0     0.894073      0.795191      0.308066 Zn
   Zn-h-6072     1.0     0.894130      0.752910      0.308360 Zn
   Zn-h-6073     1.0     0.887232      0.774137      0.272245 Zn
   Zn-h-6074     1.0     0.886667      0.773727      0.484530 Zn
   Zn-h-6075     1.0     0.864677      0.773620      0.448417 Zn
   Zn-h-6076     1.0     0.828452      0.816497      0.177138 Zn
   Zn-h-6077     1.0     0.835349      0.837724      0.213252 Zn
   Zn-h-6078     1.0     0.835293      0.795443      0.212958 Zn
   Zn-h-6079     1.0     0.827888      0.816908      0.389423 Zn
   Zn-h-6080     1.0     0.805897      0.817015      0.353309 Zn
   Zn-h-6081     1.0     0.845945      0.830027      0.353309 Zn
   Zn-h-6082     1.0     0.835349      0.795616      0.425919 Zn
   Zn-h-6083     1.0     0.787605      0.872413      0.308742 Zn
   Zn-h-6084     1.0     0.776242      0.838346      0.331061 Zn
   Zn-h-6085     1.0     0.751491      0.872413      0.331061 Zn
   Zn-h-6086     1.0     0.787605      0.872413      0.521410 Zn
   Zn-h-6087     1.0     0.751582      0.872693      0.543547 Zn
   Zn-h-6088     1.0     0.776536      0.838346      0.543547 Zn
   Zn-h-6089     1.0     0.834300      0.753742      0.211181 Zn
   Zn-h-6090     1.0     0.809857      0.719982      0.212155 Zn
   Zn-h-6091     1.0     0.827221      0.730777      0.177982 Zn
   Zn-h-6092     1.0     0.845182      0.717727      0.191702 Zn
   Zn-h-6093     1.0     0.846340      0.716684      0.355380 Zn
   Zn-h-6094     1.0     0.806723      0.729630      0.354405 Zn
   Zn-h-6095     1.0     0.827115      0.731104      0.388580 Zn
   Zn-h-6096     1.0     0.810270      0.718222      0.426169 Zn
   Zn-h-6097     1.0     0.835021      0.752287      0.426169 Zn
   Zn-h-6098     1.0     0.846385      0.718222      0.403849 Zn
   Zn-h-6099     1.0     0.776062      0.795338      0.330517 Zn
   Zn-h-6100     1.0     0.717282      0.795296      0.498281 Zn
   Zn-h-6101     1.0     0.710441      0.816351      0.462461 Zn
   Zn-h-6102     1.0     0.692328      0.829643      0.498281 Zn
   Zn-h-6103     1.0     0.644932      0.838346      0.543275 Zn
   Zn-h-6104     1.0     0.669683      0.872413      0.543275 Zn
   Zn-h-6105     1.0     0.651458      0.859336      0.580021 Zn
   Zn-h-6106     1.0     0.633605      0.872176      0.616134 Zn
   Zn-h-6107     1.0     0.658355      0.838109      0.616134 Zn
   Zn-h-6108     1.0     0.652157      0.859336      0.792306 Zn
[truncated: 2,355,183 more chars]
