# Supplementary material for: Atomic structure and phason modes of the Sc–Zn icosahedral quasicrystal
Source: IUCrJ. 2016 Jun 14;3(Pt 4):247–58. doi: 10.1107/S2052252516007041 (PMC4937780; doi:10.1107/S2052252516007041)
Supplement: Supplementary file 2 [file m-03-00247-ico-Sc-Znsup2.hkl]

# ------------------------------------------------------------------------------------------------------------------------------------------------------------ 
#
# Structure factor for i-Sc-Zn quasicrystal
# 
# N, M, h, h', k, k', l, l',  n1, n2, n3, n4, n5, n6,  h1, h2, h3, h4, h5, h6,  Fo, Fc, Phase, Multiplicity, Qpar, Qper, Extinction
# 
# N, M						: N/M indeces in Cahn, J. W., Shechtman, D., & Gratias, D. (1986). J. Mater. Res. 1, 13-26.
# h, h', k, k', l, l'		: Cubic indeces (h/h', k/k', l/l') in Cahn et al., (1986)
# n1, n2, n3, n4, n5, n6	: 6-D indeces in Cahn et al., (1986)
# h1, h2, h3, h4, h5, h6	: 6-D indeces in Yamamoto, A. (1996). Acta Cryst. A52, 509-560.
# Qpar						: Parallel component of 6-D reciprocal vector Q expressed in r.l.u
# Qper						: Perpendicular component of 6-D reciprocal vector Q expressed in r.l.u
#
# ------------------------------------------------------------- Sc-Zn icosahedral quasicrystal ---------------------------------------------------------------
data_ico-Sc-Zn
_title ’ico-Sc-Zn’
_crystal_F_000 1878.82300
loop_
_refln_index_N
_refln_index_M
_refln_index_h
_refln_index_h'
_refln_index_k
_refln_index_k'
_refln_index_l
_refln_index_l'
_refln_index_n1
_refln_index_n2
_refln_index_n3
_refln_index_n4
_refln_index_n5
_refln_index_n6
_refln_index_h1
_refln_index_h2
_refln_index_h3
_refln_index_h4
_refln_index_h5
_refln_index_h6
_refln_Fo
_refln_Fc
_refln_Phase
_refln_Multiplicity
_refln_Extinction
  20  32   0   0   0   0   2   4   0   1   2   0  -1   2   0   1  -1  -2   0   2    502.52250    501.24960     0    30      3.14950      0.28399      1.00000
  18  29   1   2   2   3   0   0   2   1   1   1   1  -1   2   1   1   1   1   1    463.86920    458.71400   180    12      2.99535      0.16693      1.00000
  28  44   2   4   0   0  -2  -2   1   1  -1  -1   3  -1   1   1   3   1  -1  -1    366.85170    361.16220   180    12      3.70246      0.54018      1.00000
  52  84   2   3   1   2  -3  -5   2   0  -2   0   3  -3   2   0   3   3   0  -2    346.02790    354.61350     0    30      5.09600      0.17552      1.00000
  26  41  -1  -2  -2  -3  -2  -2  -2  -2  -2  -1   0   0  -2  -2   0   0  -1  -2    280.88820    281.06620     0    60      3.57225      0.48889      1.00000
  72 116   0   0   2   4   4   6   2   2   4   2  -2   2   2   2  -2  -2   2   4    250.05080    256.62670     0    12      5.99070      0.33385      1.00000
  80 128   4   6  -2  -4   2   2   0   4   0  -4   2   2   0   4   2  -2  -4   0    232.14500    235.65670     0    30      6.29900      0.56798      1.00000
  60  96   3   6  -1  -1  -2  -3   1   2  -2  -2   4  -1   1   2   4   1  -2  -2    188.34620    189.60960     0    60      5.45509      0.49189      1.00000
  58  93   1   2   0   1  -4  -6   1  -1  -3   0   3  -3   1  -1   3   3   0  -3    186.34500    186.68070   180    60      5.36757      0.43493      1.00000
 208 336   6  10   4   6  -2  -4   6   4   0   0   6  -4   6   4   6   4   0   0    167.76780    169.27620     0    30     10.19200      0.35103      1.00000
 162 261  -6  -9   0   0   3   6  -3  -3   3   3  -6   3  -3  -3  -6  -3   3   3    138.08740    139.79750   180    12      8.98606      0.50078      1.00000
 124 200  -3  -5   0  -1   5   8  -2   0   4   1  -5   4  -2   0  -5  -4   1   4    121.17110    123.18510     0   120      7.86497      0.37718      1.00000
  90 145   3   4   4   7   0   0   5   2   2   2   2  -2   5   2   2   2   2   2    117.61240    121.55660     0    12      6.69781      0.37326      1.00000
 130 209   4   5   0   0   5   8   2   5   4  -2   0   4   2   5   0  -4  -2   4    119.20240    120.70120     0    60      8.04359      0.54829      1.00000
  66 105   0   0   3   4   4   5   2   2   4   2  -2   1   2   2  -2  -1   2   4    119.22450    119.21810     0    60      5.70961      0.63270      1.00000
  66 105   3   6   2   3  -2  -2   3   2   0   0   4  -2   3   2   4   2   0   0    109.38120    111.50190     0    60      5.70961      0.63270      1.00000
  90 145  -4  -7   2   4  -1  -2   0  -4   0   4  -3  -2   0  -4  -3   2   4   0    101.41390    103.57240     0    60      6.69781      0.37326      1.00000
 156 252  -4  -6  -4  -6   4   6  -5  -1   1  -1  -5   5  -5  -1  -5  -5  -1   1     98.45560    100.99450   180    20      8.82653      0.30400      1.00000
 122 197  -5  -8  -2  -3   2   4  -4  -3   1   1  -5   3  -4  -3  -5  -3   1   1     94.77930     99.81620   180    60      7.80452      0.29912      1.00000
  84 132  -1  -3   2   5   3   6   2   0   4   3  -3   2   2   0  -3  -2   3   4     96.20740     98.58140     0    60      6.41285      0.93562      1.00000
  92 148  -2  -4   2   4   4   6   1   0   4   3  -4   2   1   0  -4  -2   3   4     89.88440     93.66390     0   120      6.76815      0.43830      1.00000
  28  44   1   3  -2  -3  -1  -2  -1   1  -2  -2   2   0  -1   1   2   0  -2  -2     84.73250     86.61200     0    60      3.70246      0.54018      1.00000
 188 304   4   7   5   8   3   5   6   5   5   2   2   0   6   5   2   0   2   5     83.17120     84.18600     0    60      9.69316      0.20633      1.00000
 104 168   4   6   0   0  -4  -6   2   1  -3  -2   5  -3   2   1   5   3  -2  -3     81.71580     82.90390     0    60      7.20683      0.24822      1.00000
 154 249   5   8  -2  -3  -4  -6   1   2  -4  -4   6  -2   1   2   6   2  -4  -4     77.83410     80.07010     0    60      8.77271      0.19907      1.00000
  32  48   0   0   0   0  -4  -4   0  -2  -2   0   2  -2   0  -2   2   2   0  -2     79.03750     77.37080     0    30      3.89300      0.91901      1.00000
  30  45  -1  -1  -3  -3   1   3  -2   0   0  -1  -1   3  -2   0  -1  -3  -1   0     76.92400     77.32810   180    60      3.76938      0.88983      1.00000
  54  85   2   2  -1  -2  -4  -5   0  -1  -3  -2   3  -2   0  -1   3   2  -2  -3     77.20950     76.76760     0   120      5.14482      0.72856      1.00000
 132 212  -1  -2  -1  -3  -6  -9  -2  -4  -5  -1   2  -4  -2  -4   2   4  -1  -5     75.35380     75.81620     0    60      8.10226      0.59448      1.00000
  90 141   1   2  -2  -1  -4  -8   0  -1  -5  -1   3  -3   0  -1   3   3  -1  -5     73.11640     74.75240   180    60      6.63071      1.01673      1.00000
  86 137   2   4  -1   0   4   7   1   4   3  -1   0   4   1   4   0  -4  -1   3     71.87540     73.68680     0   120      6.52066      0.69351      1.00000
 156 252   6   9  -1  -2  -3  -5   2   3  -3  -4   6  -2   2   3   6   2  -4  -3     71.01920     70.87340     0    60      8.82653      0.30400      1.00000
  12  16  -2  -2   0   0   0   2  -1  -1   1   1  -1   1  -1  -1  -1  -1   1   1     70.20880     69.57140     0    12      2.28825      0.87403      1.00000
  86 137  -1  -2   2   5   4   6   2   1   4   3  -3   2   2   1  -3  -2   3   4     68.69020     69.45260   180    60      6.52066      0.69351      1.00000
  88 140  -3  -6  -1  -1  -4  -5  -2  -5  -3   1  -1  -2  -2  -5  -1   2   1  -3     70.22800     69.29930   180    60      6.59289      0.73058      1.00000
 150 241  -3  -5  -1  -3  -5  -9  -3  -5  -5   0   0  -4  -3  -5   0   4   0  -5     66.95430     68.64230     0    60      8.63821      0.61747      1.00000
 108 172  -4  -6  -4  -6   0  -2  -5  -3  -3  -1  -3   1  -5  -3  -3  -1  -1  -3     67.79410     68.58170   180    60      7.30655      0.78384      1.00000
  20  28  -2  -3   1   2  -1   1   0  -2   1   2  -1   0   0  -2  -1   0   2   1     66.56160     68.14750   180   120      3.00415      0.98746      1.00000
  24  36  -3  -3   0  -1  -1  -2  -2  -2  -1   1  -1  -1  -2  -2  -1   1   1  -1     74.21920     68.10090   180    60      3.37143      0.79589      1.00000
  48  76   1   1   4   5   1   2   3   1   3   2   0  -1   3   1   0   1   2   3     66.36390     67.91890   180   120      4.86082      0.61028      1.00000
 236 380  -6 -10  -2  -4   4   8  -5  -3   3   1  -7   5  -5  -3  -7  -5   1   3     65.57540     65.03120   180    60     10.84366      0.64422      1.00000
 132 212   0   1   3   4  -5  -9   2  -2  -3   2   3  -6   2  -2   3   6   2  -3     63.83200     64.19150     0    60      8.10226      0.59448      1.00000
  24  36   0  -2   0   0   2   4   0   0   2   0  -2   2   0   0  -2  -2   0   2     67.54590     63.88310   180    20      3.37143      0.79589      1.00000
   6   9  -1  -2   0   1   0   0   0  -1   0   1  -1   0   0  -1  -1   0   1   0     60.84890     63.72230     0    20      1.68572      0.39794      1.00000
  56  88  -1  -3   0  -1   3   6  -1   0   3   0  -3   3  -1   0  -3  -3   0   3     59.48360     62.02120     0    60      5.23607      0.76393      1.00000
 100 160   1   3  -4  -7  -3  -4  -3   0  -4  -4   3   0  -3   0   3   0  -4  -4     62.20850     60.37920     0    30      7.04250      0.63502      1.00000
 160 256   4   6   6   8  -2  -2   6   2   2   2   4  -4   6   2   4   4   2   2     57.71070     58.76810     0    60      8.90813      0.80325      1.00000
 112 176   4   8   0   0  -4  -4   2   2  -2  -2   6  -2   2   2   6   2  -2  -2     56.74720     58.60490     0    12      7.40492      1.08036      1.00000
 228 368   5   9   6   9  -1  -2   7   4   2   2   5  -4   7   4   5   4   2   2     59.85930     58.05400     0    60     10.66753      0.45152      1.00000
  40  64   3   4   1   1  -2  -3   2   1  -1  -1   3  -2   2   1   3   2  -1  -1     59.22970     57.72430     0    60      4.45407      0.40162      1.00000
 288 464   8  12   0   0  -4  -8   4   4  -4  -4   8  -4   4   4   8   4  -4  -4     61.03940     57.32970     0    12     11.98141      0.66770      1.00000
 292 472   3   5  -4  -7  -7 -12  -2  -1  -8  -5   6  -4  -2  -1   6   4  -5  -8     60.23500     56.33220     0   120     12.07873      0.32278      1.00000
  62  97  -3  -5  -1  -3  -3  -3  -3  -4  -2   0  -1  -1  -3  -4  -1   1   0  -2     56.67900     56.18860     0   120      5.50073      0.86137      1.00000
  24  32  -3  -3   2   1  -1   0  -1  -2   1   2  -1  -1  -1  -2  -1   1   2   1     57.80540     54.89460   180    60      3.23607      1.23607      1.00000
  30  41   1   0   0   3   2   4   2   1   2   1  -1   2   2   1  -1  -2   1   2     55.75530     54.77870     0    60      3.64880      1.29855      1.00000
 164 264  -3  -4  -5  -7   4   7  -5   0   1  -2  -4   6  -5   0  -4  -6  -2   1     56.46010     54.46670     0   120      9.03861      0.55097      1.00000
 408 660   6  10  -6 -10  -6 -10  -2   2  -8  -8   8  -2  -2   2   8   2  -8  -8     53.25430     53.58310     0    20     14.28162      0.18788      1.00000
  74 117   3   4   2   5   2   4   4   3   3   1   1   1   4   3   1  -1   1   3     50.70280     52.09370   180    60      6.03229      0.78196      1.00000
  78 125  -2  -4   3   6   2   3   2  -1   3   4  -3   0   2  -1  -3   0   4   3     52.09280     52.08610     0   120      6.22336      0.51944      1.00000
  80 128  -1  -2  -5  -7   0   1  -4  -1  -2  -3  -1   3  -4  -1  -1  -3  -3  -2     51.64130     52.06620   180   120      6.29900      0.56798      1.00000
 164 264   3   6   5   9   2   3   6   4   4   3   2  -1   6   4   2   1   3   4     55.03640     51.97150     0   120      9.03861      0.55097      1.00000
 268 432   3   5   4   5  -7 -12   4  -1  -4   1   6  -8   4  -1   6   8   1  -4     57.52470     51.82290     0    60     11.56005      0.60430      1.00000
 228 368   0  -1  -7 -12  -3  -5  -6  -2  -6  -6   1   1  -6  -2   1  -1  -6  -6     55.81780     51.77400     0    60     10.66753      0.45152      1.00000
  82 129   4   7   0   0  -1  -4   2   3  -2  -2   4  -2   2   3   4   2  -2  -2     51.86220     50.33860     0    60      6.33856      0.90697      1.00000
 118 189   4   8   3   4   2   3   4   5   3   0   3   0   4   5   3   0   0   3     51.06330     50.32340   180    60      7.65303      0.65659      1.00000
  22  29   2   1   0   0  -1  -4   1   0  -2  -1   1  -2   1   0   1   2  -1  -2     50.89030     49.98900     0    60      3.08625      1.21453      1.00000
 258 417  -8 -13   2   4   1   2  -2  -6   2   6  -7   0  -2  -6  -7   0   6   2     48.71600     49.26860     0    60     11.35336      0.31819      1.00000
 126 201   0  -1   0   0  -5 -10   0  -3  -5   0   2  -5   0  -3   2   5   0  -5     50.10670     48.93870     0    60      7.89669      0.80141      1.00000
 240 384   8  12  -4  -4   0   0   2   6  -2  -6   6   2   2   6   6  -2  -6  -2     46.19480     48.93190     0    20     10.91019      0.98377      1.00000
 146 233  -2  -1  -6 -10   1   2  -6   0  -2  -4  -1   4  -6   0  -1  -4  -4  -2     51.20240     48.73760     0   120      8.50159      0.85024      1.00000
 356 576   3   5   8  13   5   8   8   5   8   5   0   0   8   5   0   0   5   8     49.12720     48.30450     0    30     13.34150      0.06704      1.00000
  50  77   1   2  -2  -3   4   4  -1   3   1  -2  -1   3  -1   3  -1  -3  -2   1     47.21070     48.08250   180   120      4.91198      0.93405      1.00000
 196 316  -6 -10  -4  -6   2   2  -6  -4  -1   0  -6   3  -6  -4  -6  -3   0  -1     52.45890     47.85070     0   120      9.88667      0.50370      1.00000
 196 316  -2  -2  -4  -6  -6 -10  -4  -4  -7  -2   2  -3  -4  -4   2   3  -2  -7     51.53240     47.82610     0   120      9.88667      0.50370      1.00000
  60  92   4   5   1   0  -3  -3   2   1  -1  -2   4  -2   2   1   4   2  -2  -1     49.09040     47.57170   180    60      5.37249      1.06601      1.00000
 106 169   3   4  -2  -5  -4  -6  -1   0  -4  -4   4  -2  -1   0   4   2  -4  -4     48.71890     47.32930     0   120      7.24144      0.74941      1.00000
 268 432  -3  -6  -5  -9  -6  -9  -6  -6  -7  -3   0  -2  -6  -6   0   2  -3  -7     52.74310     47.14090     0   120     11.56005      0.60430      1.00000
 170 273   1   2  -4  -7  -6  -8  -3  -2  -6  -4   4  -2  -3  -2   4   2  -4  -6     46.74790     46.89770     0   120      9.19446      0.67965      1.00000
 288 464   2   4   2   2   8  14   2   6   8   0  -2   6   2   6  -2  -6   0   8     47.56470     46.77470     0    60     11.98141      0.66770      1.00000
 100 160  -3  -4   3   5  -4  -5   1  -4  -1   4   0  -4   1  -4   0   4   4  -1     46.18090     46.47460     0    60      7.04250      0.63502      1.00000
  70 113   4   7   0   0  -1  -2   2   3  -1  -2   4  -1   2   3   4   1  -2  -1     49.12230     46.31150   180    60      5.91112      0.24222      1.00000
 128 204  -4  -7  -5  -6   1   1  -5  -3  -2  -1  -4   3  -5  -3  -4  -3  -1  -2     47.72750     45.98120   180   120      7.95644      0.83370      1.00000
  46  73  -1  -2  -4  -5   0   0  -3  -1  -2  -2  -1   2  -3  -1  -1  -2  -2  -2     42.20580     45.61420     0    60      4.76239      0.56538      1.00000
  76 120   3   6  -1  -1   2   5   1   4   2  -2   2   3   1   4   2  -3  -2   2     44.75260     45.26360     0   120      6.11030      0.81501      1.00000
 110 173   5   7  -1   1   3   5   3   5   2  -2   2   3   3   5   2  -3  -2   2     44.05070     44.91840   180    60      7.34068      1.05565      1.00000
 222 357   5   7   5   7  -5  -7   6   1  -1   1   6  -6   6   1   6   6   1  -1     43.73270     44.80980   180    20     10.51224      0.70195      1.00000
  84 132  -4  -7   1   0   3   3  -2  -2   2   2  -5   1  -2  -2  -5  -1   2   2     45.46890     44.59890   180    60      6.41285      0.93562      1.00000
 416 672   8  12   0   0  -8 -12   4   2  -6  -4  10  -6   4   2  10   6  -4  -6     43.57450     43.86440     0    60     14.41366      0.49643      1.00000
  56  84  -4  -4  -2  -4   0  -2  -4  -2  -2   0  -2   0  -4  -2  -2   0   0  -2     42.24520     43.82480   180    60      5.14995      1.21574      1.00000
 260 420   0   1   5   8   7  11   4   4   8   4  -3   3   4   4  -3  -3   4   8     45.37740     43.10380     0    60     11.39500      0.39246      1.00000
  40  60   0   0   0   0  -2  -6   0  -1  -3   0   1  -3   0  -1   1   3   0  -3     41.33120     43.01010     0    30      4.35250      1.02749      1.00000
  72 116  -1  -1  -4  -7   1   2  -4   0  -1  -3  -1   3  -4   0  -1  -3  -3  -1     43.95960     42.84770     0    60      5.99070      0.33385      1.00000
 122 193   4   9   2   4  -1  -2   4   4   0   0   5  -2   4   4   5   2   0   0     41.76780     42.72500     0   120      7.74701      0.99192      1.00000
 260 420   7  11   4   7  -3  -4   7   4   0   0   7  -4   7   4   7   4   0   0     41.69150     42.33690     0    30     11.39500      0.39246      1.00000
  26  37   0   1   2   2   1   4   1   1   3   1   0   1   1   1   0  -1   1   3     41.61510     42.29330     0    60      3.44479      1.06463      1.00000
 128 204   5   8  -3  -5   2   1   0   5  -1  -5   3   2   0   5   3  -2  -5  -1     44.47120     41.85850   180   120      7.95644      0.83370      1.00000
 162 261  -2  -2   5   8   4   7   3   1   6   5  -3   1   3   1  -3  -1   5   6     42.59160     41.48450   180    60      8.98606      0.50078      1.00000
  86 133   4   4  -3  -4   2   5   0   3   1  -4   1   4   0   3   1  -4  -4   1     42.16950     41.39190   180    60      6.45171      1.17277      1.00000
 174 277  -5  -9   1   3   3   7  -1  -3   4   4  -6   3  -1  -3  -6  -3   4   4     40.07900     41.34500   180    60      9.27283      1.00733      1.00000
 234 377  -4  -7  -4  -8   5   8  -6  -1   2  -2  -6   6  -6  -1  -6  -6  -2   2     41.37020     41.22930     0    60     10.79990      0.60186      1.00000
   8  12   1   2  -1  -1   0   1   0   1   0  -1   1   1   0   1   1  -1  -1   0     35.18800     40.85080   180    30      1.94650      0.45951      1.00000
 468 756 -12 -18   0   0   0   0  -6  -9   0   6  -9   0  -6  -9  -9   0   6   0     36.83080     40.57860     0    30     15.28799      0.52655      1.00000
  68 108  -1  -1  -4  -7  -1   0  -4  -1  -2  -3   0   2  -4  -1   0  -2  -3  -2     39.35760     40.28170     0   120      5.79197      0.67312      1.00000
 332 536  -1  -2  -1  -1 -10 -15  -1  -6  -8   0   4  -7  -1  -6   4   7   0  -8     40.20830     40.28090     0   120     12.87379      0.51525      1.00000
  54  81  -3  -6   0   3   0   0   0  -3   0   3  -3   0   0  -3  -3   0   3   0     37.11020     40.14360   180    20      5.05715      1.19383      1.00000
 338 545 -10 -15  -2  -2   1   2  -6  -7   0   4  -8   2  -6  -7  -8  -2   4   0     38.97300     40.01320     0   120     12.98369      0.65103      1.00000
 162 261  -2  -3   0   0  -7 -10  -1  -5  -5   1   2  -5  -1  -5   2   5   1  -5     41.70940     39.94220   180    60      8.98606      0.50078      1.00000
  94 149  -3  -5   1   1   3   7  -1  -1   4   2  -4   3  -1  -1  -4  -3   2   4     40.87850     39.75900     0   120      6.80499      0.83193      1.00000
 236 380   6  11   1   2   5   7   4   8   4  -2   3   3   4   8   3  -3  -2   4     39.12290     39.35590     0    60     10.84366      0.64422      1.00000
 260 420   5   9  -4  -7  -5  -8  -1   2  -6  -6   7  -2  -1   2   7   2  -6  -6     38.87750     39.35090     0    60     11.39500      0.39246      1.00000
 226 365   4   7  -6 -10  -3  -4  -3   2  -5  -7   5   1  -3   2   5  -1  -7  -5     39.82550     39.00600   180   120     10.62304      0.38870      1.00000
 322 521   8  13   0   0   5   8   4   9   4  -4   4   4   4   9   4  -4  -4   4     37.79600     38.75570     0    12     12.68852      0.03941      1.00000
  68 104   2   1  -1  -2  -3  -7   0  -1  -4  -2   2  -3   0  -1   2   3  -2  -4     36.29610     38.63230   180   120      5.71423      1.16083      1.00000
 146 233  -5  -8   2   1  -4  -6  -2  -6  -2   3  -2  -4  -2  -6  -2   4   3  -2     41.88180     38.30210     0   120      8.50159      0.85024      1.00000
 180 288   3   6  -3  -3   6   9   0   6   3  -3   0   6   0   6   0  -6  -3   3     39.61530     38.11470     0    30      9.44850      0.85197      1.00000
 298 481  -6 -10  -7 -10   2   3  -8  -4  -2  -2  -6   5  -8  -4  -6  -5  -2  -2     38.11310     38.10290     0   120     12.19580      0.51239      1.00000
  98 157   2   3  -4  -8  -1  -2  -3   1  -3  -5   2   1  -3   1   2  -1  -5  -3     37.45870     38.04600   180   120      6.97492      0.59200      1.00000
 204 328   4   6   4   6  -6  -8   5   0  -2   1   6  -6   5   0   6   6   1  -2     36.21970     37.60670     0   120     10.07646      0.68181      1.00000
 280 452   2   4   4   6  -8 -12   4  -2  -4   2   6  -8   4  -2   6   8   2  -4     38.70920     37.31920     0    60     11.82224      0.48444      1.00000
 118 189  -1  -1  -5  -9  -1  -3  -5  -1  -4  -4   0   1  -5  -1   0  -1  -4  -4     36.35440     37.29980   180    60      7.65303      0.65659      1.00000
 290 469   2   3   0   0   9  14   1   6   7  -1  -3   7   1   6  -3  -7  -1   7     37.50010     37.24890   180    60     12.03946      0.22671      1.00000
 364 588  -9 -15   2   3   3   6  -3  -6   4   6  -9   2  -3  -6  -9  -2   6   4     36.81740     37.18890     0   120     13.48274      0.46437      1.00000
  14  21   0  -1  -2  -2  -1  -2  -1  -1  -2  -1   0   0  -1  -1   0   0  -1  -2     41.07630     37.12420     0    60      2.57497      0.60787      1.00000
  66 101   0  -3   4   6   1   2   3  -1   3   3  -2  -1   3  -1  -2   1   3   3     35.07380     36.58230     0   120      5.63074      1.13787      1.00000
 428 692  -7 -11  -4  -7  -7 -12  -7  -9  -8   0  -2  -4  -7  -9  -2   4   0  -8     34.87810     36.50970     0   120     14.62478      0.34052      1.00000
 268 432  -4  -6  -8 -12  -2  -2  -8  -4  -5  -4  -2   3  -8  -4  -2  -3  -4  -5     36.35730     36.50690     0   120     11.56005      0.60430      1.00000
 102 165  -3  -5   3   5   3   5   1  -1   4   4  -4   1   1  -1  -4  -1   4   4     37.69130     36.39100   180    20      7.14081      0.09394      1.00000
  14  17  -1   1   1   1   1   3   0   1   2   1   0   1   0   1   0  -1   1   2     39.05650     36.06230   180    60      2.39501      1.12425      1.00000
 140 224  -1  -1   2   3   5  10   1   2   6   2  -3   4   1   2  -3  -4   2   6     40.64730     35.92750     0   120      8.33279      0.75137      1.00000
 460 744  -9 -14  -7 -11  -2  -3 -10  -8  -5  -1  -6   2 -10  -8  -6  -2  -1  -5     35.65370     35.78710     0   120     15.16357      0.25711      1.00000
  86 133   3   3   1   3  -3  -7   3   0  -3   0   3  -4   3   0   3   4   0  -3     38.75820     35.30470   180    60      6.45171      1.17277      1.00000
 242 389   1   2  -2  -5   8  12  -2   5   5  -3  -3   7  -2   5  -3  -7  -3   5     36.16410     35.29080   180    60     10.97391      0.75722      1.00000
 208 336  -7 -11   2   3   3   4  -2  -4   3   5  -7   1  -2  -4  -7  -1   5   3     34.44980     35.18790     0   120     10.19200      0.35103      1.00000
 170 273   2   2   7  10   2   3   6   2   5   4   0  -2   6   2   0   2   4   5     34.05110     35.15810     0   120      9.19446      0.67965      1.00000
 188 304  -6 -10   0   0   4   6  -3  -3   3   3  -7   3  -3  -3  -7  -3   3   3     34.81150     34.95760     0    12      9.69316      0.20633      1.00000
 144 232  -6 -10   0   0  -2  -2  -3  -6  -1   3  -4  -1  -3  -6  -4   1   3  -1     32.88670     34.93070     0    60      8.47214      0.47214      1.00000
 324 524   6  10   6  10   4   6   8   7   6   2   3   0   8   7   3   0   2   6     36.15270     34.64310     0   120     12.72579      0.23311      1.00000
  88 140   2   5  -3  -4   3   5  -1   4   1  -3   1   4  -1   4   1  -4  -3   1     35.83790     34.38750     0    60      6.59289      0.73058      1.00000
 258 417  -4  -6  -7 -12   2   3  -8  -2  -2  -4  -4   5  -8  -2  -4  -5  -4  -2     34.78860     34.36980     0    60     11.35336      0.31819      1.00000
  64 100  -3  -6  -3  -3   0   1  -3  -3  -1   0  -3   2  -3  -3  -3  -2   0  -1     35.60180     34.20310   180   120      5.58617      0.89148      1.00000
 360 580   8  14   0   0   6   8   4  10   4  -4   4   4   4  10   4  -4  -4   4     35.35740     33.94400     0    12     13.39562      0.74651      1.00000
 312 504  -7 -12  -1  -1  -6  -9  -4  -9  -5   3  -3  -4  -4  -9  -3   4   3  -5     32.83080     33.57610     0    60     12.48259      0.42992      1.00000
  78 121  -3  -2   2   3   4   6   0   1   4   3  -3   2   0   1  -3  -2   3   4     34.19030     33.42780   180   120      6.15108      1.07900      1.00000
 130 205   0   2  -5  -6  -4  -7  -3  -1  -6  -3   3  -1  -3  -1   3   1  -3  -6     34.13920     32.70780     0    60      7.98780      1.09318      1.00000
 218 349   5   6   6  11   0   0   8   3   3   3   3  -3   8   3   3   3   3   3     33.52230     32.50220   180    12     10.40027      0.91344      1.00000
 154 245   2   1   0   0  -7 -10   1  -3  -5  -1   4  -5   1  -3   4   5  -1  -5     31.31240     32.31050   180    60      8.72158      0.96647      1.00000
 396 640   9  15   0  -1   5   8   4  10   4  -5   5   4   4  10   5  -4  -5   4     33.29660     32.06750     0    60     14.06535      0.40718      1.00000
  52  80   3   3  -2  -5   1   2  -1   2   0  -4   1   2  -1   2   1  -2  -4   0     33.22620     31.78970     0    60      5.00747      0.96189      1.00000
 250 401  -5 -10  -6  -9   2   2  -7  -4  -2  -2  -6   4  -7  -4  -6  -4  -2  -2     31.03330     31.47050     0    60     11.14520      0.88573      1.00000
 100 160  -3  -4  -5  -7   0   1  -5  -2  -2  -2  -2   3  -5  -2  -2  -3  -2  -2     29.26950     31.28120     0    60      7.04250      0.63502      1.00000
 132 208   1   1   6   9   3   2   5   2   4   4  -1  -2   5   2  -1   2   4   4     30.93920     31.12790     0    60      8.04687      1.11707      1.00000
 330 533   8  13   4   6   3   6   7   8   5  -1   5   1   7   8   5  -1  -1   5     29.49960     30.97240   180    60     12.83695      0.46119      1.00000
 140 224   2   5   1   2   5   9   2   5   5   0   0   4   2   5   0  -4   0   5     28.49210     30.85570     0    60      8.33279      0.75137      1.00000
 180 288  -7 -11  -2  -1   1   2  -4  -5   0   3  -6   2  -4  -5  -6  -2   3   0     29.98460     30.62890     0   120      9.44850      0.85197      1.00000
 168 268  -1  -1  -4  -5  -5 -10  -3  -3  -7  -2   2  -3  -3  -3   2   3  -2  -7     30.93110     30.56910   180    60      9.11831      0.92539      1.00000
 132 208  -4  -4   2   4  -4  -8   0  -4  -3   4   0  -5   0  -4   0   5   4  -3     29.55300     30.56610   180   120      8.04687      1.11707      1.00000
 338 545   9  16   0  -1   0   0   4   8   0  -5   8   0   4   8   8   0  -5   0     30.26030     30.56560     0    60     12.98369      0.65103      1.00000
 408 660  -7 -11  -8 -13  -1  -2 -10  -6  -5  -3  -5   3 -10  -6  -5  -3  -3  -5     30.81400     30.51870     0    60     14.28162      0.18788      1.00000
 174 277   7   9   3   5  -1  -3   6   4   0  -1   5  -3   6   4   5   3  -1   0     29.26880     30.50790     0   120      9.27283      1.00733      1.00000
 154 245   0   0   5  10   2   5   5   1   5   5  -1   0   5   1  -1   0   5   5     29.42000     30.33010     0    60      8.72158      0.96647      1.00000
 362 585  10  16   1   2   0   1   6   8   1  -4   8   0   6   8   8   0  -4   1     30.97880     30.29030     0   120     13.44757      0.40355      1.00000
 188 300  -4  -8  -2  -2  -6  -8  -3  -7  -5   1  -1  -3  -3  -7  -1   3   1  -5     30.89360     30.22330   180    60      9.64692      0.96799      1.00000
 202 325   2   4  -3  -4   6  11  -1   5   4  -3  -1   7  -1   5  -1  -7  -3   4     30.03250     30.10500   180   120     10.02935      0.64193      1.00000
 190 305   1   1  -7 -11  -3  -3  -5  -1  -5  -6   2   2  -5  -1   2  -2  -6  -5     30.09950     29.87830     0    60      9.71892      0.73660      1.00000
  76 116  -3  -8   1   1   0  -1  -1  -4   0   2  -4  -1  -1  -4  -4   1   2   0     28.23860     29.70550   180   120      6.03667      1.24847      1.00000
  30  45  -1  -3   1   3  -1  -3   1  -2  -1   2  -1  -2   1  -2  -1   2   2  -1     25.82570     29.62280   180    20      3.76938      0.88983      1.00000
 176 280  -7  -9   4   5   1   2  -1  -4   3   6  -5  -1  -1  -4  -5   1   6   3     28.47480     29.47780   180   120      9.32376      1.03320      1.00000
  48  72   4   4  -2  -2   2   2   1   3   0  -3   1   2   1   3   1  -2  -3   0     28.02930     29.24030   180   120      4.76793      1.12555      1.00000
 306 493   6   8   7  12   2   3   9   5   5   3   3  -2   9   5   3   2   3   5     31.32890     29.19180   180    60     12.35015      0.68825      1.00000
 140 224  -2  -4  -2  -4  -6  -8  -3  -5  -5  -1   1  -3  -3  -5   1   3  -1  -5     31.09950     28.89310   180    60      8.33279      0.75137      1.00000
  80 124  -1   0  -5  -7  -2  -1  -4  -1  -3  -3   1   2  -4  -1   1  -2  -3  -3     26.98650     28.84570   180   120      6.22760      1.10319      1.00000
  96 152  -2  -3   3   4   3   7   1   0   5   3  -3   2   1   0  -3  -2   3   5     29.14100     28.79700   180   120      6.87424      0.86307      1.00000
 216 344   8  10   0   0   4   6   4   7   3  -4   3   3   4   7   3  -3  -4   3     27.84320     28.77020     0    60     10.33302      1.10851      1.00000
  12  16   1   2   1   1   2   1   1   2   1   0   0   0   1   2   0   0   0   1     30.11760     28.49570     0    60      2.28825      0.87403      1.00000
 152 244   0   0  -6  -8  -4  -6  -4  -2  -6  -4   2   0  -4  -2   2   0  -4  -6     28.45140     28.26230     0    60      8.69287      0.65883      1.00000
 210 337  -5  -6   2   3  -6 -10  -1  -6  -4   4   0  -6  -1  -6   0   6   4  -4     27.85640     27.90590     0   120     10.21650      0.78944      1.00000
 194 313   3   4   6   9   4   6   6   4   6   3   0   0   6   4   0   0   3   6     28.39920     27.82630     0    60      9.83865      0.44825      1.00000
 116 180  -5  -7  -2  -5   3   2  -5  -2   0   0  -5   2  -5  -2  -5  -2   0   0     27.12070     27.81630     0    30      7.50200      1.31148      1.00000
 102 161  -4  -6  -3  -6   2   1  -5  -2  -1  -1  -4   2  -5  -2  -4  -2  -1  -1     30.11240     27.65490     0    60      7.07791      0.95040      1.00000
 186 297   6  12   1   2   0   1   4   6   1  -2   6   0   4   6   6   0  -2   1     27.94930     27.60280     0   120      9.59770      0.94033      1.00000
 166 265  -3  -5  -3  -7  -5  -7  -5  -5  -5  -2   0  -2  -5  -5   0   2  -2  -5     28.28930     27.56180   180    60      9.06623      0.89642      1.00000
 378 609   8  14   5   8   2   5   8   8   5   0   6   0   8   8   6   0   0   5     27.68460     27.39470     0    60     13.72643      0.76495      1.00000
 184 296   4   8  -4  -6  -4  -6  -1   2  -5  -5   6  -1  -1   2   6   1  -5  -5     27.30380     27.38580     0   120      9.57161      0.61985      1.00000
 426 689  -1  -2  -4  -7 -10 -16  -4  -6 -10  -3   4  -6  -4  -6   4   6  -3 -10     29.02260     27.29910     0    60     14.59236      0.25133      1.00000
  74 113   0   0   3   8   0   1   4   0   2   4   0  -1   4   0   0   1   4   2     28.80040     27.29650   180    60      5.95769      1.22714      1.00000
  94 149   3   6   2   5   2   4   4   4   3   1   2   1   4   4   2  -1   1   3     27.72530     27.25820     0    60      6.80499      0.83193      1.00000
 118 185   0   3   2   4   5   8   2   4   5   2  -1   3   2   4  -1  -3   2   5     26.35410     27.21680     0   120      7.59437      1.15132      1.00000
  88 136  -3  -2   5   7   0   1   2  -1   3   5  -1  -2   2  -1  -1   2   5   3     24.61250     27.16900     0   120      6.52471      1.19506      1.00000
 170 269  -2  -3   4   4  -5 -10   1  -4  -3   3   1  -7   1  -4   1   7   3  -3     26.91290     27.08110   180    60      9.14569      1.16462      1.00000
 208 332  -6 -12  -2  -2   2   4  -4  -5   1   2  -7   3  -4  -5  -7  -3   2   1     26.46160     27.01700   180   120     10.14802      1.00879      1.00000
 468 756   0   0   8  12   8  14   6   4  11   6  -4   3   6   4  -4  -3   6  11     25.36510     27.01640     0    60     15.28799      0.52655      1.00000
  84 132  -1  -1  -4  -7  -1  -4  -4  -1  -4  -3   0   0  -4  -1   0   0  -3  -4     24.41730     26.99100   180    60      6.41285      0.93562      1.00000
 340 548   2   5  -1  -2  -9 -15   0  -2  -8  -2   7  -7   0  -2   7   7  -2  -8     27.14730     26.96820     0    60     13.02011      0.69038      1.00000
  42  61   3   2  -2  -5   0   0  -1   1  -1  -4   1   1  -1   1   1  -1  -4  -1     25.24010     26.82590   180    12      4.40957      1.24729      1.00000
 214 345  -2  -3   2   2   7  12   0   2   7   2  -5   5   0   2  -5  -5   2   7     26.95460     26.57350   180    60     10.33046      0.53064      1.00000
 132 208  -1   0  -3  -5   4   9  -3   2   3  -2  -2   6  -3   2  -2  -6  -2   3     26.05490     26.51820   180    60      8.04687      1.11707      1.00000
 266 429  -5  -8  -4  -5  -6 -10  -5  -7  -7   0  -1  -3  -5  -7  -1   3   0  -7     27.24870     26.36600   180   120     11.51901      0.55892      1.00000
 334 537   1   3  -5  -9  -7 -13  -4  -2  -9  -5   5  -4  -4  -2   5   4  -5  -9     26.46280     26.22380     0    60     12.89320      0.87492      1.00000
 320 516  -9 -13  -4  -7  -1  -2  -8  -7  -3   1  -6   1  -8  -7  -6  -1   1  -3     26.35820     26.01650     0   120     12.63345      0.62927      1.00000
 102 161  -5  -6  -4  -5   0   0  -5  -3  -2   0  -3   2  -5  -3  -3  -2   0  -2     25.18320     25.73400     0    60      7.07791      0.95040      1.00000
 298 481  -2  -3  -8 -14  -3  -4  -8  -3  -6  -6   0   2  -8  -3   0  -2  -6  -6     26.20430     25.68260     0   120     12.19580      0.51239      1.00000
  84 132  -5  -6   1   3  -2  -3  -1  -4  -1   4  -2  -2  -1  -4  -2   2   4  -1     22.95880     25.45670     0    60      6.41285      0.93562      1.00000
 152 240   3   6   1   3  -4  -9   3   1  -4   0   5  -5   3   1   5   5   0  -4     25.04940     25.33030     0   120      8.64127      1.15260      1.00000
 396 640   8  13   5   8   5   7   8   9   6   0   4   1   8   9   4  -1   0   6     26.13890     25.27350     0   120     14.06535      0.40718      1.00000
 190 305   3   4   4   7   6   8   5   5   6   2  -1   2   5   5  -1  -2   2   6     24.18870     25.25550     0    60      9.71892      0.73660      1.00000
 344 556  -7 -12  -3  -5   6   9  -6  -3   3   1  -9   6  -6  -3  -9  -6   1   3     26.57100     25.17610     0    60     13.10973      0.36741      1.00000
 150 237   6   7   2   4   3   6   5   5   4  -1   2   2   5   5   2  -2  -1   4     22.11260     25.11520     0   120      8.58629      1.12947      1.00000
  52  80   1   4  -3  -5   0  -1  -2   2  -2  -3   2   1  -2   2   2  -1  -3  -2     23.61400     25.11350   180    60      5.00747      0.96189      1.00000
 200 320  -5 -10  -1  -3  -4  -7  -4  -7  -4   1  -3  -3  -4  -7  -3   3   1  -4     25.02830     24.92420   180    60      9.95959      0.89806      1.00000
  64  96   2   3   3   4  -1  -5   3   1  -1   1   2  -4   3   1   2   4   1  -1     26.87410     24.83170     0   120      5.50553      1.29968      1.00000
 156 244  -5 -11   2   1   1   2  -2  -5   2   3  -6   0  -2  -5  -6   0   3   2     23.46400     24.68240   180   120      8.72460      1.37159      1.00000
 184 292   4   4   6   8   4   6   6   4   6   2   0   0   6   4   0   0   2   6     24.54080     24.61230   180    60      9.52478      1.13077      1.00000
 110 177   3   5   5   7  -1  -1   5   2   2   2   3  -3   5   2   3   3   2   2     21.64930     24.54810     0    60      7.40135      0.46901      1.00000
 390 629   5   8  -4  -5  -8 -14   0   0  -9  -5   8  -5   0   0   8   5  -5  -9     25.76380     24.26520   180    60     13.94795      0.67428      1.00000
  34  49   0   2   1   4   2   3   2   2   2   2   0   1   2   2   0  -1   2   2     28.15000     24.25010   180   120      3.95669      1.15956      1.00000
 134 213  -5 -10   0   1   2   2  -2  -4   1   3  -6   1  -2  -4  -6  -1   3   1     24.81040     24.17450     0   120      8.13306      0.92380      1.00000
 242 389  -7 -10  -4  -5  -4  -6  -6  -7  -5   1  -3  -1  -6  -7  -3   1   1  -5     23.52380     24.01720   180   120     10.97391      0.75722      1.00000
 136 220  -6 -10   0   0   0   0  -3  -5   0   3  -5   0  -3  -5  -5   0   3   0     23.12780     23.91670     0    30      8.24550      0.10847      1.00000
  60  92   4   6   0  -2   0  -2   1   3  -1  -3   3  -1   1   3   3   1  -3  -1     23.98760     23.91320   180    60      5.37249      1.06601      1.00000
 182 289  -5  -8   6   7   2   2   1  -3   4   6  -5  -2   1  -3  -5   2   6   4     23.13840     23.76250     0   120      9.47492      1.10718      1.00000
 148 236   5   7  -2  -3  -5  -6   1   1  -4  -4   6  -2   1   1   6   2  -4  -4     22.37580     23.72550   180   120      8.55712      0.88074      1.00000
  76 120  -2  -4   0  -2  -4  -6  -2  -4  -3   0   0  -3  -2  -4   0   3   0  -3     21.39700     23.70470     0   120      6.11030      0.81501      1.00000
 120 192   2   5   5   8  -1  -1   5   2   2   3   3  -3   5   2   3   3   3   2     22.41090     23.43910   180    60      7.71467      0.69563      1.00000
 394 637  10  16   3   4  -2  -3   7   7   0  -3   9  -3   7   7   9   3  -3   0     25.25540     23.43150   180    60     14.03164      0.33617      1.00000
  38  61  -2  -3   0   0  -3  -4  -1  -3  -2   1   0  -2  -1  -3   0   2   1  -2     28.74900     23.41610   180    60      4.34643      0.32942      1.00000
 222 357   7  11   3   3   3   5   5   7   4  -2   4   1   5   7   4  -1  -2   4     23.53320     23.31710     0   120     10.51224      0.70195      1.00000
  64 100   0  -1   1   2  -3  -7   1  -2  -3   1   1  -4   1  -2   1   4   1  -3     21.06550     23.29400   180   120      5.58617      0.89148      1.00000
  62  97  -1  -3  -3  -5   3   3  -3   0   0  -2  -3   3  -3   0  -3  -3  -2   0     20.22690     23.28230   180    60      5.50073      0.86137      1.00000
 158 253   5   9  -3  -3  -3  -5   1   3  -4  -4   6  -1   1   3   6   1  -4  -4     24.25370     23.27840     0   120      8.85481      0.76969      1.00000
 118 189   1   0  -4  -7   4   6  -3   2   1  -4  -2   5  -3   2  -2  -5  -4   1     22.13460     23.19470     0   120      7.65303      0.65659      1.00000
  80 120   3   2   1  -1  -4  -7   1  -1  -3  -2   3  -4   1  -1   3   4  -2  -3     23.74600     23.11310     0    60      6.15537      1.45309      1.00000
 260 416  -1  -2   7  11   6   7   5   2   7   6  -4   0   5   2  -4   0   6   7     23.08370     23.04180     0   120     11.35568      1.02394      1.00000
  62  93  -4  -5   0  -2   1   4  -3  -2   2   1  -3   2  -3  -2  -3  -2   1   2     26.18390     22.90710   180   120      5.41882      1.27921      1.00000
 458 741  -2  -3   0   0  11  18  -1   4   9   1  -7   9  -1   4  -7  -9   1   9     21.57330     22.81290   180    60     15.13231      0.11541      1.00000
 488 788  12  18   0   0   2   4   6  10   2  -6   8   2   6  10   8  -2  -6   2     21.71700     22.77620     0    60     15.60904      0.59825      1.00000
 412 664   3   5   4   5   9  16   4   7  10   1  -2   6   4   7  -2  -6   1  10     23.21870     22.75800     0   120     14.33220      0.76687      1.00000
 164 260   1   3  -2  -5  -5 -10  -2  -1  -6  -3   4  -4  -2  -1   4   4  -3  -6     23.04520     22.69140     0   120      8.98899      1.09453      1.00000
 296 476   2   5  -7 -12  -5  -7  -5   0  -7  -7   5   0  -5   0   5   0  -7  -7     22.23520     22.58800     0    30     12.13849      0.81054      1.00000
 380 612  -3  -4   7  11   8  11   4   2   9   7  -6   2   4   2  -6  -2   7   9     23.75410     22.56330     0   120     13.76089      0.79871      1.00000
  30  45   2   3   0   0   1   4   1   2   2  -1   1   2   1   2   1  -2  -1   2     27.19350     22.53860     0    60      3.76938      0.88983      1.00000
  70 105   1   3  -1  -3   5   5  -1   4   2  -2  -1   3  -1   4  -1  -3  -2   2     24.67000     22.52240   180    60      5.75782      1.35924      1.00000
  72 108  -1   2  -1  -1   4   7  -1   3   3   0  -1   4  -1   3  -1  -4   0   3     21.29970     22.48520   180   120      5.83949      1.37852      1.00000
 124 196   1  -1  -6  -9  -1  -2  -4  -1  -4  -5   0   2  -4  -1   0  -2  -5  -4     22.47980     22.47670   180   120      7.80790      1.01818      1.00000
  92 144  -4  -4   4   6  -2  -2   1  -3   1   5  -1  -3   1  -3  -1   3   5   1     21.34170     22.43270     0    60      6.70175      1.04237      1.00000
 236 380  -7 -13  -2  -3  -1  -2  -5  -7  -2   2  -6   0  -5  -7  -6   0   2  -2     23.25970     22.30230     0   120     10.84366      0.64422      1.00000
 120 192   1   0   5   9   2   3   5   1   4   4  -1  -1   5   1  -1   1   4   4     23.35780     22.28030   180    60      7.71467      0.69563      1.00000
 364 588   7  12   5   9  -4  -7   8   4  -1   1   8  -6   8   4   8   6   1  -1     23.90900     22.19410     0    60     13.48274      0.46437      1.00000
 124 196   0   2   2   4   6   8   2   4   5   2  -2   3   2   4  -2  -3   2   5     21.38440     22.04350     0   120      7.80790      1.01818      1.00000
 302 485  -8 -15   2   2  -1  -2  -3  -8   0   5  -7  -2  -3  -8  -7   2   5   0     23.30650     21.95040     0   120     12.25499      0.90296      1.00000
  66 101   4   6   3   2   0  -1   3   3   1  -1   3  -2   3   3   3   2  -1   1     21.69800     21.91350   180    60      5.63074      1.13787      1.00000
 364 588  -4  -6  -8 -14  -4  -6  -9  -5  -7  -5  -1   1  -9  -5  -1  -1  -5  -7     23.72360     21.77010   180    60     13.48274      0.46437      1.00000
 148 232   1   2   3   7  -6  -7   4  -2  -2   3   4  -5   4  -2   4   5   3  -2     22.77500     21.57200   180   120      8.50470      1.29233      1.00000
 124 192   5   8  -1  -3  -4  -3   1   2  -2  -4   6  -1   1   2   6   1  -4  -2     20.60930     21.49110   180    60      7.75041      1.38965      1.00000
  58  85   0  -2   3   2  -4  -5   1  -3  -1   1   1  -4   1  -3   1   4   1  -1     24.89430     21.43030   180    60      5.19827      1.40642      1.00000
 332 536   2   3   7  10   7  11   6   5   9   4  -2   2   6   5  -2  -2   4   9     22.57660     21.40220     0   120     12.87379      0.51525      1.00000
 164 260  -6 -11  -1  -2   1  -1  -4  -5  -1   2  -6   0  -4  -5  -6   0   2  -1     20.49860     21.37700     0   120      8.98899      1.09453      1.00000
 242 389   4   5  -2  -2  -7 -12   1  -1  -7  -3   6  -5   1  -1   6   5  -3  -7     22.33080     21.36750   180   120     10.97391      0.75722      1.00000
 144 232  -2  -2   0   0  -6 -10  -1  -4  -5   1   2  -5  -1  -4   2   5   1  -5     21.19090     21.25850     0    60      8.47214      0.47214      1.00000
 182 293   5   8  -2  -3  -4  -8   1   2  -5  -4   6  -3   1   2   6   3  -4  -5     22.06830     21.11020   180   120      9.52200      0.57570      1.00000
 370 597  -1  -2  -6 -11  -8 -12  -6  -5  -9  -5   3  -3  -6  -5   3   3  -5  -9     23.43160     21.03540   180    60     13.58772      0.61155      1.00000
 222 353   7   9   3   3   5   7   5   7   5  -2   2   2   5   7   2  -2  -2   5     22.74050     21.02070     0    60     10.46962      1.17778      1.00000
  94 145  -2  -5  -4  -6   3   2  -4  -1  -1  -2  -4   3  -4  -1  -4  -3  -2  -1     19.74370     20.86740   180   120      6.73895      1.25958      1.00000
  36  52   0  -2   4   4   0   0   2  -1   2   2  -1  -2   2  -1  -1   2   2   2     17.98260     20.76790   180    60      4.07463      1.18210      1.00000
 130 205  -1   0   2   5   6   8   2   3   5   3  -3   3   2   3  -3  -3   3   5     18.83610     20.64560     0    60      7.98780      1.09318      1.00000
 190 301   6   7  -4  -8  -3  -4  -1   2  -4  -7   5   0  -1   2   5   0  -7  -4     20.97640     20.63440   180   120      9.67280      1.19875      1.00000
 222 357  -3  -6  -4  -5   6  10  -4   0   3  -1  -6   7  -4   0  -6  -7  -1   3     21.62040     20.58910     0   120     10.51224      0.70195      1.00000
 210 337   1   2   8  11   2   4   6   2   6   5   0  -2   6   2   0   2   5   6     22.13610     20.39580     0   120     10.21650      0.78944      1.00000
  76 116   2   5   3   6   1  -1   4   3   1   2   2  -2   4   3   2   2   2   1     18.76180     20.35750   180   120      6.03667      1.24847      1.00000
  46  69  -3  -3   1   3   3   3   0   0   2   3  -3   1   0   0  -3  -1   3   2     17.68760     20.27860     0   120      4.66754      1.10186      1.00000
 378 609   9  16   4   5   0   0   7   8   2  -2   8  -2   7   8   8   2  -2   2     23.04440     20.25790     0    60     13.72643      0.76495      1.00000
 412 664  -5 -10  -7 -11  -6  -9  -8  -8  -8  -3  -2  -1  -8  -8  -2   1  -3  -8     21.52990     20.19680     0   120     14.33220      0.76687      1.00000
  14  17   2   1   0  -2   1   2   0   1   1  -2   0   1   0   1   0  -1  -2   1     19.75590     20.12750   180    60      2.39501      1.12425      1.00000
 454 733   3   5   1   3 -11 -17   3  -3  -8   0   8  -9   3  -3   8   9   0  -8     19.15290     20.11820     0    60     15.05473      0.59579      1.00000
 296 476  -8 -13   1   2  -3  -7  -3  -8  -3   5  -5  -4  -3  -8  -5   4   5  -3     22.46010     20.06340   180   120     12.13849      0.81054      1.00000
  36  48  -3  -4  -1   1   0   3  -1  -2   1   2  -2   2  -1  -2  -2  -2   2   1     18.17350     19.96030   180    60      3.96336      1.51387      1.00000
 372 600   9  15   4   7  -1   0   8   7   2  -1   8  -2   8   7   8   2  -1   2     22.77170     19.95740     0   120     13.62253      0.65329      1.00000
  38  57   1   0  -2  -5  -2  -2  -2  -1  -2  -3   1   0  -2  -1   1   0  -3  -2     20.95120     19.94890     0   120      4.24229      1.00147      1.00000
 278 449   4   7   2   4  -7 -12   4   0  -5   0   7  -7   4   0   7   7   0  -5     21.71840     19.87460     0    60     11.78211      0.42649      1.00000
 262 421   7  13  -3  -5  -1  -3   1   6  -3  -6   7   0   1   6   7   0  -6  -3     21.69840     19.87140     0   120     11.41692      0.80872      1.00000
 262 421   3   3   5   7   7  11   5   5   8   2  -2   3   5   5  -2  -3   2   8     21.70100     19.83080     0   120     11.41692      0.80872      1.00000
 246 393   3   4  -4  -5  -6 -12  -1  -1  -8  -4   5  -4  -1  -1   5   4  -4  -8     21.58440     19.78590     0    60     11.03965      1.06121      1.00000
 142 225   2   5   4   6   5   6   4   5   5   2   0   1   4   5   0  -1   2   5     19.93530     19.78550   180   120      8.36274      1.03177      1.00000
 134 209   6   8   3   4   0  -3   5   4   0  -1   4  -3   5   4   4   3  -1   0     21.58570     19.75930     0   120      8.07788      1.32206      1.00000
 326 525  -5  -7  -7 -13  -3  -5  -9  -5  -6  -4  -2   1  -9  -5  -2  -1  -4  -6     21.72060     19.69780   180   120     12.74542      0.74454      1.00000
  88 136  -5  -7   0   3   1   2  -1  -3   1   4  -4   1  -1  -3  -4  -1   4   1     20.67780     19.65560     0   120      6.52471      1.19506      1.00000
 318 513  -9 -15  -1  -1   1   3  -5  -7   1   4  -8   2  -5  -7  -8  -2   4   1     22.31420     19.55170   180   120     12.59590      0.58583      1.00000
 206 329   4   8   5   6   4   7   5   6   6   1   2   1   5   6   2  -1   1   6     21.23290     19.49020     0   120     10.10124      0.98227      1.00000
 202 325   7  10   0  -1   4   6   3   7   3  -4   3   3   3   7   3  -3  -4   3     20.88380     19.43850   180    60     10.02935      0.64193      1.00000
 158 249   2   5   0  -2   5  10   0   5   5  -2   0   5   0   5   0  -5  -2   5     20.30800     19.08290   180    60      8.80416      1.21936      1.00000
  32  44   1   4   1  -1   2   3   0   3   2  -1   1   1   0   3   1  -1  -1   2     16.40510     19.01900   180   120      3.77637      1.31872      1.00000
 210 337  -5  -8  -6  -9   0  -2  -7  -4  -4  -2  -4   2  -7  -4  -4  -2  -2  -4     19.98650     19.00510     0    60     10.21650      0.78944      1.00000
 434 701 -10 -15  -2  -4   5   8  -7  -5   3   3 -10   5  -7  -5 -10  -5   3   3     18.43820     18.95640   180    60     14.72161      0.52375      1.00000
 210 333  -2  -4  -3  -8   6   9  -5   1   3  -3  -5   6  -5   1  -5  -6  -3   3     20.75750     18.92430     0    60     10.17263      1.23193      1.00000
 178 281   7   8   2   3   4   6   5   6   4  -2   2   2   5   6   2  -2  -2   4     19.46830     18.90560   180   120      9.35054      1.25200      1.00000
 492 796  -5  -8   7  11   8  13   3   0  10   8  -8   3   3   0  -8  -3   8  10     19.46460     18.86860     0    60     15.68387      0.12752      1.00000
 192 304  -6  -8  -4  -6   2   6  -6  -3   1   0  -5   5  -6  -3  -5  -5   0   1     20.26670     18.86100   180   120      9.72164      1.22057      1.00000
  26  33   2   2  -1   2   2   3   2   2   1   0   0   2   2   2   0  -2   0   1     20.27880     18.84550   180    60      3.31242      1.42403      1.00000
 146 229   3   4   6   9   2   0   6   3   3   3   1  -3   6   3   1   3   3   3     18.11950     18.76160   180    60      8.44883      1.27175      1.00000
 134 209   3   7   1  -1   5   7   1   6   4  -2   1   3   1   6   1  -3  -2   4     21.22250     18.76000   180   120      8.07788      1.32206      1.00000
 476 768  11  18  -1  -1  -2  -5   5   8  -3  -6  10  -2   5   8  10   2  -6  -3     17.35690     18.55200     0   120     15.41141      0.69885      1.00000
  40  60  -1   1  -2  -3   3   4  -2   2   1  -1  -1   3  -2   2  -1  -3  -1   1     19.73560     18.52630     0    60      4.35250      1.02749      1.00000
 402 645  -8 -14   3   6   4   9  -1  -5   6   7  -9   3  -1  -5  -9  -3   7   6     21.71010     18.43110   180   120     14.13441      1.10389      1.00000
  82 129  -1  -4   2   3  -4  -6   1  -4  -2   2   0  -4   1  -4   0   4   2  -2     18.52690     18.40560   180   120      6.33856      0.90697      1.00000
 206 333  -4  -7  -6 -10  -1  -2  -7  -4  -4  -3  -3   2  -7  -4  -3  -2  -3  -4     19.90560     18.22780     0    60     10.14542      0.26540      1.00000
 100 156   4   6  -2  -6  -2  -2  -1   2  -2  -5   4   0  -1   2   4   0  -5  -2     17.90840     18.13600   180   120      6.97870      1.13916      1.00000
 238 385   7  11   3   5   3   5   6   7   4  -1   4   1   6   7   4  -1  -1   4     20.45520     18.11310     0    60     10.90777      0.14350      1.00000
 264 424   7  13   0   1  -3  -6   4   5  -3  -3   8  -3   4   5   8   3  -3  -3     19.79860     18.10160   180   120     11.45832      0.84072      1.00000
 176 280  -4  -9  -1  -2   5   7  -3  -2   3   1  -7   4  -3  -2  -7  -4   1   3     20.47850     18.04880   180   120      9.32376      1.03320      1.00000
 378 609  -2  -2   3   6  10  15   2   4   9   4  -6   6   2   4  -6  -6   4   9     17.92550     18.01690     0    60     13.72643      0.76495      1.00000
 160 256  -3  -5   0  -1   5  10  -2   0   5   1  -5   5  -2   0  -5  -5   1   5     19.64180     17.81990   180   120      8.90813      0.80325      1.00000
 428 692  10  16   2   4   4   6   7  10   4  -3   6   2   7  10   6  -2  -3   4     19.02570     17.81620     0   120     14.62478      0.34052      1.00000
 450 725  -9 -16  -2  -3  -6  -8  -6 -11  -5   3  -5  -3  -6 -11  -5   3   3  -5     17.85970     17.78120   180    60     14.97676      0.83463      1.00000
 254 409   9  13   1   1  -1  -1   5   6   0  -4   7  -1   5   6   7   1  -4   0     20.14870     17.73960     0   120     11.24976      0.66549      1.00000
 150 241  -5  -9   1   3   3   5  -1  -3   3   4  -6   2  -1  -3  -6  -2   4   3     20.45140     17.72400     0   120      8.63821      0.61747      1.00000
 140 220  -2  -3  -5 -10  -1   1  -6  -2  -2  -4  -1   3  -6  -2  -1  -3  -4  -2     19.36230     17.71760   180   120      8.27895      1.20788      1.00000
 380 612  -6  -8  -8 -14  -2  -4 -10  -5  -6  -4  -3   2 -10  -5  -3  -2  -4  -6     21.41430     17.69400     0   120     13.76089      0.79871      1.00000
 318 513  -5  -9  -5  -9   5   9  -7  -2   2  -2  -7   7  -7  -2  -7  -7  -2   2     17.70420     17.66230     0    20     12.59590      0.58583      1.00000
 238 381  -3  -6  -2  -3   6  12  -3   0   5   0  -6   7  -3   0  -6  -7   0   5     19.73430     17.64280     0   120     10.86669      0.95657      1.00000
  18  25  -2  -2  -1  -2  -2  -1  -2  -2  -1   0   0   0  -2  -2   0   0   0  -1     21.71480     17.59200     0    60      2.84213      0.96036      1.00000
  24  32   1   1  -2  -1  -1  -4   0   0  -3  -1   1  -1   0   0   1   1  -1  -3     20.55410     17.57870     0    60      3.23607      1.23607      1.00000
 182 285   2   5   2   0   7  10   1   6   6  -1  -1   4   1   6  -1  -4  -1   6     20.16970     17.56880   180    60      9.42760      1.45612      1.00000
  22  33  -2  -3  -2  -2   1   0  -2  -1  -1   0  -2   1  -2  -1  -2  -1   0  -1     23.65240     17.50810     0   120      3.22790      0.76200      1.00000
  46  69  -2  -3  -4  -4  -1   0  -3  -2  -2  -1  -1   2  -3  -2  -1  -2  -1  -2     15.91050     17.49100   180    60      4.66754      1.10186      1.00000
 410 661   8  13   4   6  -5 -10   7   4  -3  -1   9  -7   7   4   9   7  -1  -3     19.04040     17.37080   180   120     14.29912      0.73164      1.00000
 114 177   0  -1  -6  -8  -3  -2  -4  -2  -4  -4   1   2  -4  -2   1  -2  -4  -4     16.39780     17.37050   180    60      7.43860      1.29119      1.00000
 132 208  -4  -8  -2  -4   4   4  -4  -2   1   0  -6   3  -4  -2  -6  -3   0   1     17.95030     17.29690     0   120      8.04687      1.11707      1.00000
 198 317  -3  -3  -1  -3   7  11  -3   2   5   0  -5   6  -3   2  -5  -6   0   5     19.79510     17.24510     0   120      9.91193      0.86817      1.00000
 200 320  -7 -11   2   3   1   4  -2  -5   3   5  -6   1  -2  -5  -6  -1   5   3     19.57660     17.16160   180   120      9.95959      0.89806      1.00000
 180 284   3   2   1   3   6  11   3   4   6   0  -2   5   3   4  -2  -5   0   6     19.67780     17.15740   180   120      9.40105      1.27290      1.00000
 130 205   3   6   2   1   4   8   2   5   5  -1   1   3   2   5   1  -3  -1   5     17.44880     17.15710   180   120      7.98780      1.09318      1.00000
 402 649 -10 -17  -2  -2   1   2  -6  -8   0   4  -9   2  -6  -8  -9  -2   4   0     15.97730     17.02750     0   120     14.16601      0.56935      1.00000
 262 417  -1  -3  -5 -11  -5  -9  -6  -4  -7  -5   1  -2  -6  -4   1   2  -5  -7     20.78860     17.00680   180   120     11.37768      1.24437      1.00000
 278 445   8  14  -1  -4   0  -1   2   7  -1  -6   7   0   2   7   7   0  -6  -1     21.12140     16.99490     0   120     11.74409      1.03746      1.00000
  80 120   2   1   1   4  -3  -7   3  -1  -3   1   2  -4   3  -1   2   4   1  -3     16.70430     16.98730     0    60      6.15537      1.45309      1.00000
 306 493  -8 -14  -3  -6   0  -1  -7  -7  -2   1  -7   1  -7  -7  -7  -1   1  -2     20.93610     16.97200   180    60     12.35015      0.68825      1.00000
 144 224  -4  -6  -6  -6   2   4  -5  -2  -1  -1  -4   5  -5  -2  -4  -5  -1  -1     18.14520     16.91610   180   120      8.36590      1.41837      1.00000
 148 232  -3  -5  -4  -9  -1  -4  -6  -3  -4  -3  -2   0  -6  -3  -2   0  -3  -4     18.69930     16.83290   180   120      8.50470      1.29233      1.00000
 248 400   3   4   5   9   6   9   6   5   7   3  -1   2   6   5  -1  -2   3   7     20.03170     16.81070     0   120     11.12275      0.53341      1.00000
 316 508   6  12   0   0   6  10   3   9   5  -3   3   5   3   9   3  -5  -3   5     16.57780     16.77710   180    60     12.54043      0.85885      1.00000
 112 176  -2  -6  -4  -6   2   4  -4  -2   0  -2  -4   4  -4  -2  -4  -4  -2   0     17.79730     16.76230   180    60      7.40492      1.08036      1.00000
 328 524   0  -3   7  10   7  11   5   2   9   5  -5   2   5   2  -5  -2   5   9     20.38310     16.74730   180    60     12.74749      1.22538      1.00000
 212 340   7  10  -3  -5  -2  -5   1   4  -4  -6   6  -1   1   4   6   1  -6  -4     20.55040     16.74050     0    60     10.26275      0.82220      1.00000
 162 253  -2  -4  -7  -8   2   5  -5  -1  -1  -3  -3   6  -5  -1  -3  -6  -3  -1     17.08170     16.65210   180    60      8.88596      1.42816      1.00000
  34  53   2   3  -2  -4  -1   0  -1   1  -1  -3   2   1  -1   1   2  -1  -3  -1     19.29020     16.64020     0    60      4.06815      0.67094      1.00000
 274 441   6   9   2   2  -7 -10   4   1  -4  -2   8  -6   4   1   8   6  -2  -4     19.66200     16.57360     0   120     11.68231      0.72356      1.00000
 102 161   5   7  -3  -3   1   3   1   4   0  -4   3   3   1   4   3  -3  -4   0     16.40500     16.55510     0   120      7.07791      0.95040      1.00000
  36  56   1   3   0   1  -3  -4   1   0  -2   0   3  -2   1   0   3   2   0  -2     18.21430     16.54770     0   120      4.18295      0.70918      1.00000
 104 164  -4  -6  -4  -4   2   4  -4  -2   0   0  -4   4  -4  -2  -4  -4   0   0     17.25800     16.49220     0    60      7.14451      0.97777      1.00000
 224 360   0   1   1   2  -7 -13   1  -3  -6   1   4  -7   1  -3   4   7   1  -6     19.34850     16.46930   180   120     10.55720      0.73859      1.00000
 196 312  -4  -7  -1   0   7   9  -2   0   4   2  -7   5  -2   0  -7  -5   2   4     19.98520     16.45460   180   120      9.84133      1.07152      1.00000
  78 117   5   5  -3  -3  -1  -3   1   2  -3  -4   3   0   1   2   3   0  -4  -3     18.44390     16.43420   180   120      6.07794      1.43481      1.00000
 320 512 -10 -14   2   4   0  -2  -3  -7   0   7  -7  -2  -3  -7  -7   2   7   0     21.41470     16.38560   180   120     12.59800      1.13596      1.00000
 140 220  -6 -10  -2   0   0   0  -3  -5  -1   3  -5   1  -3  -5  -5  -1   3  -1     16.54050     16.38360   180    60      8.27895      1.20788      1.00000
 378 609   1   0  -6  -9  -8 -14  -4  -4 -10  -5   4  -4  -4  -4   4   4  -5 -10     15.82590     16.36710     0    60     13.72643      0.76495      1.00000
 274 441  -4  -7  -8 -12  -1   0  -8  -4  -4  -4  -3   4  -8  -4  -3  -4  -4  -4     19.68460     16.30400     0    60     11.68231      0.72356      1.00000
 246 393  -3  -3  -7 -13  -1  -3  -8  -2  -5  -5  -1   2  -8  -2  -1  -2  -5  -5     20.08000     16.24300     0    60     11.03965      1.06121      1.00000
 144 224  -7  -9   0   1   3   2  -3  -3   1   4  -6   1  -3  -3  -6  -1   4   1     18.41530     16.19330   180   120      8.36590      1.41837      1.00000
 236 380   8  13   1   0  -1  -1   4   6   0  -4   7  -1   4   6   7   1  -4   0     19.45630     16.16470     0   120     10.84366      0.64422      1.00000
 246 397   6  11   0   0   5   8   3   8   4  -3   3   4   3   8   3  -4  -3   4     20.84180     16.11420     0    60     11.08008      0.48139      1.00000
 154 241  -2  -3  -4 -10   3   4  -6   0   0  -4  -3   4  -6   0  -3  -4  -4   0     18.15290     16.10960   180   120      8.67015      1.35221      1.00000
  18  21  -2  -1   0   0   3   2  -1   1   1   1  -2   1  -1   1  -2  -1   1   1     20.23550     16.09650     0    60      2.68016      1.34786      1.00000
 290 465   6   8  -1  -2   8  11   2   8   5  -4   0   6   2   8   0  -6  -4   5     16.40420     16.06320     0   120     12.00226      0.97254      1.00000
 436 704   3   6   1   1 -10 -17   2  -2  -8  -1   8  -9   2  -2   8   9  -1  -8     16.64460     15.98270     0    60     14.75374      0.57192      1.00000
  60  92   2   3  -3  -2   3   5   0   3   1  -2   0   4   0   3   0  -4  -2   1     14.32270     15.90570   180   120      5.37249      1.06601      1.00000
 186 297  -4  -9   0   0   5   8  -2  -2   4   2  -7   4  -2  -2  -7  -4   2   4     19.25880     15.87660   180    60      9.59770      0.94033      1.00000
  10  13   1   0   0  -1   2   2   0   1   1  -1  -1   1   0   1  -1  -1  -1   1     16.11880     15.84790   180    60      2.07095      0.84329      1.00000
 122 193   5   8   0  -1  -4  -4   2   2  -2  -3   6  -2   2   2   6   2  -3  -2     17.16560     15.80580     0    60      7.74701      0.99192      1.00000
 314 505  -6 -11  -2  -2  -7 -10  -4  -9  -6   2  -2  -4  -4  -9  -2   4   2  -6     14.44350     15.78030     0    60     12.50261      0.82755      1.00000
 258 409   3   8   8  11   0   0   7   4   4   4   4  -4   7   4   4   4   4   4     16.92770     15.77270   180    12     11.27430      1.37481      1.00000
 404 652   3   6   3   5 -10 -15   4  -2  -6   1   8  -9   4  -2   8   9   1  -6     16.53070     15.76630     0   120     14.19940      0.61396      1.00000
  38  53   4   3   2   2  -1  -2   3   1   0  -1   2  -2   3   1   2   2  -1   0     14.77410     15.72490   180   120      4.13553      1.37745      1.00000
 210 333  -8 -10   1   2   4   5  -3  -3   3   5  -7   2  -3  -3  -7  -2   5   3     19.27160     15.61180   180   120     10.17263      1.23193      1.00000
 144 228  -5 -10  -3  -3   0  -1  -4  -5  -2   1  -5   1  -4  -5  -5  -1   1  -2     17.04490     15.48770   180   120      8.41918      1.05704      1.00000
  62  93  -5  -5   1   3   1   1  -1  -2   1   4  -3   0  -1  -2  -3   0   4   1     15.47110     15.46500   180   120      5.41882      1.27921      1.00000
 418 673  -6 -10   5  10   6  11   2  -2   8   8  -8   3   2  -2  -8  -3   8   8     14.85540     15.42700     0    60     14.43099      0.86397      1.00000
 138 221   2   3   0   0  -5 -10   1  -1  -5  -1   4  -5   1  -1   4   5  -1  -5     16.83860     15.40850   180    60      8.27576      0.71538      1.00000
 174 273  -7 -10  -4  -3   0   0  -5  -5  -2   2  -5   2  -5  -5  -5  -2   2  -2     15.32220     15.40440     0    20      9.22447      1.38171      1.00000
 482 777  -8 -14  -7 -12   2   5 -10  -6  -1  -2  -8   6 -10  -6  -8  -6  -2  -1     12.84380     15.38940     0   120     15.50333      0.80421      1.00000
 308 496   5   7  -4  -5  -7 -12   0   0  -8  -5   7  -4   0   0   7   4  -5  -8     14.63990     15.37220     0   120     12.38844      0.72559      1.00000
 122 189   2   4   1   4   6   7   3   5   4   1  -1   3   3   5  -1  -3   1   4     17.17350     15.36520     0    60      7.68906      1.37052      1.00000
 254 409  -2  -2  -5  -8  -6 -11  -5  -4  -8  -3   2  -3  -5  -4   2   3  -3  -8     15.22820     15.34350     0   120     11.24976      0.66549      1.00000
 178 285  -6 -11  -2  -4  -1   0  -5  -6  -1   1  -5   1  -5  -6  -5  -1   1  -1     14.19020     15.33750     0    60      9.39824      0.82041      1.00000
 360 580   4   7   5  10   7  11   7   7   8   3   0   3   7   7   0  -3   3   8     15.99670     15.32100   180    60     13.39562      0.74651      1.00000
 434 701  -2  -4  -3  -4 -10 -17  -3  -7 -10  -1   3  -7  -3  -7   3   7  -1 -10     14.19660     15.22100   180    60     14.72161      0.52375      1.00000
 150 237   2   6  -3  -6  -4  -7  -2   1  -5  -4   5  -2  -2   1   5   2  -4  -5     16.21580     15.19140     0   120      8.58629      1.12947      1.00000
 444 716  -4  -8   2   2  10  16  -1   1   9   3  -9   7  -1   1  -9  -7   3   9     14.49530     15.18070   180    60     14.88159      0.73365      1.00000
 180 288   6   9   1   2   3   7   4   6   4  -2   3   3   4   6   3  -3  -2   4     19.49630     15.17390     0    60      9.44850      0.85197      1.00000
 340 548  -5  -8  -9 -13   0  -1  -9  -4  -5  -4  -4   4  -9  -4  -4  -4  -4  -5     15.37980     15.15890     0    60     13.02011      0.69038      1.00000
 192 308  -6  -9  -1   0   5   7  -3  -2   3   3  -7   4  -3  -2  -7  -4   3   3     17.87920     15.10540   180   120      9.76753      0.77160      1.00000
 188 300   7   9   2   3   3   6   5   6   4  -2   3   2   5   6   3  -2  -2   4     18.88100     15.10300   180   120      9.64692      0.96799      1.00000
 172 276  -5 -10   3   5  -2  -3   0  -6   0   5  -4  -3   0  -6  -4   3   5   0     18.19970     15.10170     0   120      9.24583      0.71743      1.00000
  42  65   2   3   0  -2  -3  -4   0   0  -2  -2   3  -2   0   0   3   2  -2  -2     13.90720     15.08040   180    60      4.50984      0.81320      1.00000
 336 540  -3  -6  -9 -13  -4  -5  -8  -5  -7  -5  -1   2  -8  -5  -1  -2  -5  -7     15.29200     15.07990   180   120     12.92988      0.90458      1.00000
 212 336   4   7   3   8   5   7   6   6   5   2   1   2   6   6   1  -2   2   5     20.41310     15.06750   180    60     10.21908      1.25317      1.00000
  78 121   0   1  -4  -4   3   6  -2   2   1  -2  -1   5  -2   2  -1  -5  -2   1     14.94910     15.05170   180    60      6.15108      1.07900      1.00000
 296 476   5   9  -4  -7  -5 -10  -1   2  -7  -6   7  -3  -1   2   7   3  -6  -7     19.54230     15.01630   180   120     12.13849      0.81054      1.00000
 102 157   5   8   0   3   0  -2   4   4  -1  -1   4  -1   4   4   4   1  -1  -1     12.11780     15.01410   180    60      7.01444      1.34078      1.00000
 232 368  -9 -12   1   1   2   1  -4  -5   1   5  -7   0  -4  -5  -7   0   5   1     15.17630     14.97440   180   120     10.69341      1.28495      1.00000
 216 348   7  11   0   1   3   6   4   7   3  -3   4   3   4   7   4  -3  -3   3     14.78320     14.85690   180    60     10.37621      0.57825      1.00000
  98 153   4   7   2   4  -3  -2   4   2   0   0   5  -2   4   2   5   2   0   0     17.78050     14.84360   180    60      6.91051      1.11575      1.00000
  16  20   0  -1  -3  -2   1   1  -1   0  -1  -1  -1   2  -1   0  -1  -2  -1  -1     13.52420     14.81540   180   120      2.58520      1.14748      1.00000
 264 420   4   6  -4  -4  -6 -12   0   0  -8  -4   6  -4   0   0   6   4  -4  -8     15.27640     14.81430     0    60     11.41923      1.26540      1.00000
 142 221   0   3   2   2  -5 -10   1  -1  -4   1   4  -6   1  -1   4   6   1  -4     12.88760     14.80840     0    60      8.30909      1.39964      1.00000
  92 140  -5  -7   2   3  -1   2  -1  -4   2   4  -3   0  -1  -4  -3   0   4   2     14.04660     14.45810   180   120      6.63468      1.40747      1.00000
  78 117   4   6  -1   0  -4  -3   2   1  -2  -2   5  -1   2   1   5   1  -2  -2     10.92770     14.41250     0    60      6.07794      1.43481      1.00000
  70 109  -1  -3  -1  -1   3   7  -1   0   3   0  -3   4  -1   0  -3  -4   0   3     16.21330     14.38140     0   120      5.83497      0.97627      1.00000
 124 192   5   5  -2  -5  -3  -6   0   1  -4  -5   4  -2   0   1   4   2  -5  -4     15.19500     14.33820     0   120      7.75041      1.38965      1.00000
 120 188   0  -3   1   2   5   9   1   1   5   1  -4   4   1   1  -4  -4   1   5     17.56000     14.32330   180    60      7.65648      1.17402      1.00000
 196 312   3   4  -7  -9  -4  -5  -3   0  -6  -6   4   1  -3   0   4  -1  -6  -6     18.59300     14.30440   180   120      9.84133      1.07152      1.00000
 196 312   4   9   5   8   1   3   6   5   4   2   4  -1   6   5   4   1   2   4     13.33700     14.29200   180   120      9.84133      1.07152      1.00000
 396 636   7  10  -7  -9  -6  -9  -1   2  -8  -8   8  -1  -1   2   8   1  -8  -8     15.29080     14.25300   180    60     14.03352      1.02967      1.00000
 262 417  -9 -13   1   3  -1   1  -3  -7   1   6  -6   0  -3  -7  -6   0   6   1     13.60320     14.24850   180   120     11.37768      1.24437      1.00000
 164 260  -1  -2  -5 -11  -2  -3  -6  -2  -4  -5   0   1  -6  -2   0  -1  -5  -4     13.10320     14.18460     0   120      8.98899      1.09453      1.00000
  56  84  -5  -5   0  -1   1   2  -3  -2   1   2  -3   1  -3  -2  -3  -1   2   1     15.81870     14.15920     0   120      5.14995      1.21574      1.00000
  48  72  -2  -5  -1   0   3   3  -1  -1   1   1  -4   2  -1  -1  -4  -2   1   1     13.75830     14.13410   180    60      4.76793      1.12555      1.00000
 254 405   1  -1   1   1   9  13   1   4   7   0  -5   6   1   4  -5  -6   0   7     14.16050     14.13140   180   120     11.20994      1.15642      1.00000
 152 244  -5  -8  -3  -5  -2  -5  -5  -5  -4   0  -3  -1  -5  -5  -3   1   0  -4     16.70670     14.12390   180   120      8.69287      0.65883      1.00000
 138 217  -1  -4   6   9   0   2   4  -2   4   5  -2  -2   4  -2  -2   2   5   4     18.71740     14.07240   180    60      8.22155      1.18583      1.00000
 368 592  10  14   4   6   2   4   8   8   4  -2   6   0   8   8   6   0  -2   4     14.04060     14.02850     0   120     13.53631      0.87660      1.00000
 158 253  -3  -5  -3  -3   5   9  -3   0   3   0  -5   6  -3   0  -5  -6   0   3     12.48620     14.01050     0    60      8.85481      0.76969      1.00000
 212 340  -3  -6   1   3   6  11   0   0   6   3  -6   5   0   0  -6  -5   3   6     14.88550     14.00550     0    60     10.26275      0.82220      1.00000
 230 365  -7 -10  -4  -5   2   6  -6  -4   1   1  -6   5  -6  -4  -6  -5   1   1     14.10710     14.00330     0   120     10.64902      1.26424      1.00000
 168 264   1  -1  -4  -5  -5 -10  -2  -3  -7  -3   2  -3  -2  -3   2   3  -3  -7     17.72200     14.00270     0    60      9.06914      1.32317      1.00000
  94 145   5   7   1  -1   3   3   2   5   2  -3   2   1   2   5   2  -1  -3   2     14.12040     13.95600     0   120      6.73895      1.25958      1.00000
 318 509  -2  -6   3   6   8  13   2   1   8   4  -7   5   2   1  -7  -5   4   8     14.61450     13.92180     0   120     12.56035      1.11248      1.00000
 252 404   6  12  -2  -4  -4  -6   1   4  -4  -5   8  -2   1   4   8   2  -5  -4     13.43410     13.92150   180   120     11.18761      0.91505      1.00000
  12  12   2   1  -1  -2   1  -1   0   1  -1  -2   0   0   0   1   0   0  -2  -1     15.28820     13.91730     0    60      2.08366      1.28777      1.00000
 436 704   5   8   9  15   4   5  10   6   7   5   2  -2  10   6   2   2   5   7     14.14870     13.88550     0   120     14.75374      0.57192      1.00000
 286 457  -6 -11   0  -2   5  10  -4  -3   5   2  -8   5  -4  -3  -8  -5   2   5     13.22980     13.87350   180   120     11.90431      1.13467      1.00000
 300 480  -9 -13   2   1  -3  -6  -4  -8  -2   5  -5  -4  -4  -8  -5   4   5  -2     14.46510     13.85690     0    60     12.19796      1.09989      1.00000
 174 281   3   4   2   3   6  10   3   5   6   0  -1   4   3   5  -1  -4   0   6     16.59330     13.85270     0   120      9.32093      0.34682      1.00000
 280 448  -7 -12  -1  -1  -6  -7  -4  -9  -4   3  -3  -3  -4  -9  -3   3   3  -4     14.92680     13.80130   180    60     11.78435      1.06259      1.00000
 138 221   6   8   3   4  -2  -3   5   3   0  -1   5  -3   5   3   5   3  -1   0     15.35940     13.76400   180   120      8.27576      0.71538      1.00000
 308 492  10  14   2   2   0   2   6   7   2  -4   7   0   6   7   7   0  -4   2     14.02090     13.75840   180   120     12.35229      1.19202      1.00000
 174 277  -6  -8  -5  -6  -2  -3  -6  -5  -4   0  -3   1  -6  -5  -3  -1   0  -4     13.44380     13.72320     0   120      9.27283      1.00733      1.00000
 246 397  -8 -12  -3  -4  -2  -3  -6  -7  -3   2  -5   0  -6  -7  -5   0   2  -3     13.46530     13.70600     0   120     11.08008      0.48139      1.00000
 204 324   5  10   5   7   2   1   6   6   3   1   4  -2   6   6   4   2   1   3     17.84450     13.66510     0   120     10.03198      1.16589      1.00000
  16  24  -1   0   1   1  -2  -3   0  -1  -1   1   1  -2   0  -1   1   2   1  -1     11.49940     13.65710     0    60      2.75276      0.64984      1.00000
  86 133  -1  -1   5   5   3   5   2   1   5   3  -2   0   2   1  -2   0   3   5     15.66930     13.63760     0   120      6.45171      1.17277      1.00000
 134 209   7   8   0   1   2   4   4   5   2  -3   3   2   4   5   3  -2  -3   2     16.09330     13.62930   180   120      8.07788      1.32206      1.00000
 130 201  -6  -9   2   2  -1   2  -2  -5   2   4  -4   0  -2  -5  -4   0   4   2     15.89010     13.62560   180   120      7.93162      1.44550      1.00000
 300 484  -2  -4   2   4   8  14   1   2   8   3  -6   6   1   2  -6  -6   3   8     15.00310     13.61200     0   120     12.23457      0.56154      1.00000
 402 649   6   9   6  10   7  10   8   8   8   2   1   2   8   8   1  -2   2   8     15.36670     13.56670     0    60     14.16601      0.56935      1.00000
 270 433   1   3   1   3  -9 -13   2  -3  -6   1   6  -7   2  -3   6   7   1  -6     14.06030     13.55010     0   120     11.58166      0.93015      1.00000
 162 257  -4  -7  -4  -8  -1  -4  -6  -4  -4  -2  -3   0  -6  -4  -3   0  -2  -4     12.21170     13.53380     0   120      8.93615      1.07014      1.00000
 374 601  -2  -5   2   2   9  16   0   2   9   2  -7   7   0   2  -7  -7   2   9     13.00340     13.41670     0    60     13.64087      0.96270      1.00000
 142 225   2   6   5   8   2   3   5   4   4   3   2  -1   5   4   2   1   3   4     12.71920     13.40480     0   120      8.36274      1.03177      1.00000
 474 765   7  10  -6  -9  -8 -12  -1   1  -9  -8   9  -3  -1   1   9   3  -8  -9     12.68180     13.38670   180    60     15.38065      0.66001      1.00000
 198 313  -8 -11   0   0   3   2  -4  -4   1   4  -7   1  -4  -4  -7  -1   4   1     17.44410     13.31090     0    60      9.86670      1.28380      1.00000
 172 268  -6  -9   3   6  -3  -1   0  -6   1   6  -3  -2   0  -6  -3   2   6   1     16.69240     13.30360   180   120      9.14858      1.51775      1.00000
 112 180  -5  -8   1   3  -2  -3  -1  -5  -1   4  -3  -2  -1  -5  -3   2   4  -1     13.53180     13.30110     0   120      7.46507      0.52226      1.00000
 160 256  -4  -6   2   2  -6  -8  -1  -6  -3   3   0  -5  -1  -6   0   5   3  -3     15.88190     13.23340     0   120      8.90813      0.80325      1.00000
 282 449  -8 -13   2   0  -3  -6  -4  -8  -2   4  -5  -4  -4  -8  -5   4   4  -2     12.46620     13.19080     0   120     11.80555      1.27636      1.00000
 462 745  -7 -11   5   7   7  13   0  -2   9   7  -9   4   0  -2  -9  -4   7   9     12.99970     13.12800   180   120     15.18005      0.75240      1.00000
 244 388  -8 -12   4   4   0  -2  -2  -6   1   6  -6  -3  -2  -6  -6   3   6   1     13.46770     13.11610   180   120     10.97631      1.23312      1.00000
 484 780   6   9  -7 -10  -7 -13  -2   1 -10  -8   8  -3  -2   1   8   3  -8 -10     13.12790     13.08850     0   120     15.53385      0.83639      1.00000
 154 241   2   1   6  10   3   2   6   2   4   4  -1  -2   6   2  -1   2   4   4     13.53730     13.07200   180    60      8.67015      1.35221      1.00000
 188 296  -8 -10   0  -2   2   4  -5  -4   2   3  -6   2  -5  -4  -6  -2   3   2     12.04790     13.07090     0   120      9.60045      1.35330      1.00000
  98 149   0   0   3   6   2   7   3   1   5   3  -1   2   3   1  -1  -2   3   5     14.32310     13.04560   180    60      6.84549      1.46264      1.00000
 370 597   7  12   4   5  -6 -10   6   3  -3  -1   9  -7   6   3   9   7  -1  -3     13.29580     13.02210   180   120     13.58772      0.61155      1.00000
  92 144   4   5   1   4   3   5   4   4   3   0   1   2   4   4   1  -2   0   3     11.91930     13.02190     0   120      6.70175      1.04237      1.00000
 244 388   4   8   8  10   0   0   7   4   4   3   4  -4   7   4   4   4   3   4     14.20300     13.00250   180    60     10.97631      1.23312      1.00000
 436 704  -1  -2  -5  -9 -10 -15  -5  -6 -10  -4   4  -5  -5  -6   4   5  -4 -10     12.94870     12.99870     0    60     14.75374      0.57192      1.00000
 150 237  -5  -7   5   7   1  -1   1  -3   2   6  -4  -3   1  -3  -4   3   6   2     16.19640     12.96070   180   120      8.58629      1.12947      1.00000
 314 505  -4  -7  -6  -8   7  10  -6   0   2  -2  -7   8  -6   0  -7  -8  -2   2     12.12960     12.95390     0   120     12.50261      0.82755      1.00000
 198 317  -3  -3  -7 -11  -1  -3  -7  -2  -5  -4  -1   2  -7  -2  -1  -2  -4  -5     11.30220     12.91870     0   120      9.91193      0.86817      1.00000
  48  68  -2  -6   0   2   0   2   0  -3   1   2  -3   1   0  -3  -3  -1   2   1     12.80650     12.91770     0   120      4.67319      1.47014      1.00000
 230 369   7  11  -1  -1   3   7   3   7   3  -4   4   4   3   7   4  -4  -4   3     12.08030     12.89870     0    60     10.69094      0.83897      1.00000
  64  96   0   0   4   4  -4  -4   2  -2   0   2   2  -4   2  -2   2   4   2   0     14.03550     12.86100   180    60      5.50553      1.29968      1.00000
 252 404   2   5  -1  -2   7  13   0   6   6  -2  -1   7   0   6  -1  -7  -2   6     13.05800     12.85780   180   120     11.18761      0.91505      1.00000
 418 673  -9 -14  -2  -1   6  10  -5  -4   4   4 -10   6  -5  -4 -10  -6   4   4     12.23130     12.80060     0   120     14.43099      0.86397      1.00000
 254 405  -6  -7   4   8   5   8   1  -1   6   7  -6   2   1  -1  -6  -2   7   6     12.80710     12.76920   180    60     11.20994      1.15642      1.00000
  30  41   0   1  -2   0  -3  -4   0  -1  -3   0   2  -1   0  -1   2   1   0  -3     16.88920     12.76660   180   120      3.64880      1.29855      1.00000
 106 165   2   6  -3  -4   4   5  -1   5   1  -3   1   4  -1   5   1  -4  -3   1     10.70090     12.74150     0   120      7.17941      1.20666      1.00000
  76 112   0   4   4   6   2   2   3   3   3   3   1  -1   3   3   1   1   3   3     11.89380     12.73840     0    60      5.96212      1.56624      1.00000
 180 288  -6  -8  -4  -8   0   0  -7  -4  -2  -1  -4   2  -7  -4  -4  -2  -1  -2     13.39420     12.69290     0    60      9.44850      0.85197      1.00000
 390 629   0  -1  -4  -6  -9 -16  -3  -5 -10  -3   4  -6  -3  -5   4   6  -3 -10     13.50680     12.69270     0   120     13.94795      0.67428      1.00000
 194 309  -5 -10   4   7   0   2   1  -5   3   6  -5  -1   1  -5  -5   1   6   3     12.44190     12.68900   180   120      9.79309      1.04659      1.00000
 350 565   9  14   4   7  -2  -2   8   6   1  -1   8  -3   8   6   8   3  -1   1     14.56890     12.68870     0    60     13.21766      0.54162      1.00000
 276 440   1  -1   8  11   5   8   6   2   8   5  -3   0   6   2  -3   0   5   8     12.50420     12.60950   180   120     11.68457      1.21274      1.00000
 142 221  -4 -10   3   4   0  -1   0  -5   1   4  -5  -2   0  -5  -5   2   4   1     15.50790     12.57130     0   120      8.30909      1.39964      1.00000
  52  76  -1  -1   4   3   3   4   1   1   4   2  -2   0   1   1  -2   0   2   4     13.88030     12.56850     0   120      4.91735      1.34895      1.00000
 244 392  -2  -2  -6 -10  -6  -8  -6  -4  -7  -4   2  -1  -6  -4   2   1  -4  -7     12.18990     12.53390     0   120     11.01698      0.79131      1.00000
 126 197  -3  -3  -1   1  -5  -9  -1  -4  -5   2   1  -4  -1  -4   1   4   2  -5     15.11140     12.51230     0    60      7.83985      1.23963      1.00000
 396 636   4   4   2   2 -10 -16   3  -3  -7  -1   7  -9   3  -3   7   9  -1  -7     11.51280     12.50490   180    60     14.03352      1.02967      1.00000
 140 220  -5  -8  -5  -5   0   1  -5  -4  -2   0  -4   3  -5  -4  -4  -3   0  -2     12.66760     12.48100   180   120      8.27895      1.20788      1.00000
 198 317   4   5  -2  -2  -7 -10   1  -1  -6  -3   6  -4   1  -1   6   4  -3  -6     12.41170     12.46250     0    60      9.91193      0.86817      1.00000
 442 713  -4  -5   8  12   7  12   4   1  10   8  -6   2   4   1  -6  -2   8  10     13.20520     12.44890     0   120     14.84973      0.69675      1.00000
 414 669   0   0   3   4  10  17   2   5  10   2  -5   7   2   5  -5  -7   2  10     12.21580     12.43100   180    60     14.38076      0.44007      1.00000
 360 580  -4  -5   7  10   7  11   3   1   9   7  -6   2   3   1  -6  -2   7   9     12.10180     12.42440   180   120     13.39562      0.74651      1.00000
 456 736   1   3   0  -1  11  18   0   7   9  -1  -4   9   0   7  -4  -9  -1   9     11.19930     12.42270     0   120     15.08616      0.63855      1.00000
 154 245  -1  -2  -4  -9  -4  -6  -5  -3  -5  -4   1  -1  -5  -3   1   1  -4  -5     12.04450     12.41790   180   120      8.72158      0.96647      1.00000
  60  96   2   4  -2  -4  -2  -4  -1   1  -3  -3   3  -1  -1   1   3   1  -3  -3     10.96040     12.41230   180    20      5.45509      0.49189      1.00000
 456 736 -11 -17  -4  -5   1   2  -8  -8  -1   3  -9   3  -8  -8  -9  -3   3  -1     11.19120     12.35610   180    60     15.08616      0.63855      1.00000
 416 668   9  13  -4  -5  -5 -10   2   4  -7  -7   9  -3   2   4   9   3  -7  -7     12.98950     12.32120   180   120     14.38260      1.06812      1.00000
 230 365  -1  -3   5   7   5  11   3   1   8   4  -4   3   3   1  -4  -3   4   8     11.28850     12.31750   180    60     10.64902      1.26424      1.00000
 200 320  -6 -12  -2  -4   0   0  -5  -6  -1   1  -6   1  -5  -6  -6  -1   1  -1     10.17990     12.27080   180    60      9.95959      0.89806      1.00000
 100 156   1   0  -3  -7   4   5  -3   2   1  -4  -2   4  -3   2  -2  -4  -4   1     10.02730     12.26780   180   120      6.97870      1.13916      1.00000
 232 364   0   0   0   0   6  14   0   3   7   0  -3   7   0   3  -3  -7   0   7     13.14350     12.23630     0    30     10.65150      1.59547      1.00000
 334 537  -8 -15   0   0   3   6  -4  -6   3   4  -9   3  -4  -6  -9  -3   4   3     11.44410     12.17180   180    60     12.89320      0.87492      1.00000
 392 632   7  12   7  11   2   5   9   7   6   2   5  -1   9   7   5   1   2   6     11.38790     12.16780     0   120     13.98187      0.71235      1.00000
 240 384   7   9  -4  -7  -3  -6   0   3  -5  -7   6  -1   0   3   6   1  -7  -5     12.60700     12.16360   180   120     10.91019      0.98377      1.00000
 294 469  -9 -14   2   3  -2   0  -3  -8   1   6  -6  -1  -3  -8  -6   1   6   1     12.66110     12.09440     0   120     12.06240      1.22418      1.00000
  96 144  -1  -2   3   9   0   1   4  -1   2   5  -1  -1   4  -1  -1   1   5   2     11.77430     12.02610   180   120      6.74287      1.59177      1.00000
 462 745   3   6  -6 -11  -8 -14  -4  -1 -10  -7   7  -4  -4  -1   7   4  -7 -10     11.59590     11.97130     0    60     15.18005      0.75240      1.00000
 246 393  -7 -13  -3  -3   1   3  -5  -6   0   2  -7   3  -5  -6  -7  -3   2   0     12.36930     11.97060   180   120     11.03965      1.06121      1.00000
 330 533  -7 -12   0   1  -6 -10  -3  -9  -5   4  -3  -5  -3  -9  -3   5   4  -5     12.52050     11.96090   180   120     12.83695      0.46119      1.00000
  24  28   0  -4   2   2   0   0   1  -2   1   1  -2  -1   1  -2  -2   1   1   1     12.28410     11.94340   180    60      3.09479      1.55637      1.00000
 466 753 -11 -18   0   1  -2  -4  -5 -10  -2   6  -8  -2  -5 -10  -8   2   6  -2     12.22710     11.93570     0   120     15.25698      0.47378      1.00000
 286 457  -3  -5   5  11   5   9   4   0   7   7  -5   2   4   0  -5  -2   7   7     11.68200     11.92060     0   120     11.90431      1.13467      1.00000
 270 429   2   5   6  12   5   6   7   5   6   5   0   0   7   5   0   0   5   6     13.08520     11.91870   180    60     11.54298      1.32650      1.00000
 394 637  10  17   0   0  -1  -2   5   8  -1  -5   9  -1   5   8   9   1  -5  -1     11.10700     11.89820   180    60     14.03164      0.33617      1.00000
 444 716  -7 -11  -8 -11  -5  -8  -9  -8  -8  -2  -3   0  -9  -8  -3   0  -2  -8     12.06580     11.83950     0   120     14.88159      0.73365      1.00000
 326 525  -4  -8  -5  -8  -6 -11  -6  -7  -8  -2  -1  -3  -6  -7  -1   3  -2  -8     12.23710     11.80480     0   120     12.74542      0.74454      1.00000
 382 613  -4  -4  -3  -4  10  15  -4   3   6   0  -7   9  -4   3  -7  -9   0   6     11.02410     11.80180     0   120     13.77904      1.06674      1.00000
  94 145   3   8  -2  -3   2   2   0   5   0  -3   3   2   0   5   3  -2  -3   0     10.09950     11.78240     0   120      6.73895      1.25958      1.00000
 104 164   5   7   2   1   3   4   3   5   3  -2   2   1   3   5   2  -1  -2   3     10.15750     11.75610   180   120      7.14451      0.97777      1.00000
 216 348  -1  -3   2   3  -7 -12   1  -5  -5   2   2  -7   1  -5   2   7   2  -5     10.94310     11.74040     0    60     10.37621      0.57825      1.00000
 300 480   8  14   0   0   2   6   4   8   3  -4   6   3   4   8   6  -3  -4   3     11.72950     11.73660     0    60     12.19796      1.09989      1.00000
 166 265  -3  -7  -3  -5   5   7  -4  -1   2  -1  -6   5  -4  -1  -6  -5  -1   2     10.92270     11.69210   180   120      9.06623      0.89642      1.00000
 360 576  10  16   2   0   0   0   5   8   1  -5   8  -1   5   8   8   1  -5   1     11.12470     11.68620   180    60     13.36220      1.20487      1.00000
 396 636   0   0   2   6  10  16   3   5   9   3  -5   7   3   5  -5  -7   3   9     12.70230     11.67620   180    60     14.03352      1.02967      1.00000
 452 728  -5  -7   4   5   9  16   0   1  10   5  -8   6   0   1  -8  -6   5  10     11.31260     11.66180     0   120     15.00835      0.86567      1.00000
 490 789 -10 -18   3   4   4   5  -3  -7   4   7 -11   1  -3  -7 -11  -1   7   4     10.99520     11.65570   180   120     15.62505      0.92623      1.00000
 318 513   1   3   1   1   9  15   1   6   8   0  -3   7   1   6  -3  -7   0   8     10.71210     11.64640   180   120     12.59590      0.58583      1.00000
 482 777  10  15   2   2   7  10   6  11   6  -4   4   4   6  11   4  -4  -4   6      9.13390     11.62550     0    60     15.50333      0.80421      1.00000
 120 184   1   5   2   1   5   8   1   5   5   0   0   3   1   5   0  -3   0   5     10.02820     11.58680   180    60      7.59784      1.50757      1.00000
 176 280  -7  -9   0  -1   3   6  -4  -3   3   3  -6   3  -4  -3  -6  -3   3   3     12.05350     11.55380   180    60      9.32376      1.03320      1.00000
 456 736  -9 -13   2   3   7  12  -3  -3   7   6 -10   5  -3  -3 -10  -5   6   7     10.81720     11.55330   180   120     15.08616      0.63855      1.00000
  54  81  -3  -6   2   1   0   2  -1  -3   2   2  -3   0  -1  -3  -3   0   2   2     12.15370     11.54430     0   120      5.05715      1.19383      1.00000
  56  80  -2  -5   1   0   1   5  -1  -2   3   1  -3   2  -1  -2  -3  -2   1   3     11.52870     11.51190     0   120      5.06237      1.54027      1.00000
 264 420  -7 -14   3   3   0  -1  -2  -7   1   5  -7  -2  -2  -7  -7   2   5   1     11.29210     11.50950   180   120     11.41923      1.26540      1.00000
 204 320   2   4   2   0  -6 -12   1  -1  -5  -1   5  -7   1  -1   5   7  -1  -5      9.91210     11.46790   180    60      9.98731      1.50124      1.00000
 134 213   3   4  -2  -5   4   8  -1   4   3  -4   0   5  -1   4   0  -5  -4   3     10.29400     11.44960   180   120      8.13306      0.92380      1.00000
 396 636 -10 -14   0   0  -6  -8  -5 -10  -4   5  -4  -4  -5 -10  -4   4   5  -4     11.89580     11.43690   180    60     14.03352      1.02967      1.00000
 240 384   0  -2   6  10   6   8   5   2   7   5  -4   1   5   2  -4  -1   5   7     11.07660     11.41830     0   120     10.91019      0.98377      1.00000
 458 737  11  16   0   1   4   8   6  10   4  -5   6   4   6  10   6  -4  -5   4     12.12230     11.40960     0   120     15.10272      0.95276      1.00000
 316 508   0  -2  -8 -14  -4  -6  -7  -3  -7  -7   1   1  -7  -3   1  -1  -7  -7     12.26590     11.40670   180    60     12.54043      0.85885      1.00000
 224 352   2   4   2   6   8  10   4   6   6   2  -2   4   4   6  -2  -4   2   6     12.01190     11.40330   180    60     10.47214      1.52786      1.00000
 250 401   2   1   4   6   7  12   4   4   8   2  -3   4   4   4  -3  -4   2   8     11.48770     11.40150     0   120     11.14520      0.88573      1.00000
 230 369  -7 -12  -2  -5  -2  -2  -6  -7  -2   1  -5   0  -6  -7  -5   0   1  -2     10.86370     11.39480     0   120     10.69094      0.83897      1.00000
 416 668  -6 -12  -6  -8   6  10  -7  -3   2  -1  -9   8  -7  -3  -9  -8  -1   2     11.42320     11.35190   180   120     14.38260      1.06812      1.00000
 320 512   8  11  -5  -6  -5  -7   1   3  -6  -7   8  -1   1   3   8   1  -7  -6     12.61880     11.30170   180   120     12.59800      1.13596      1.00000
 252 400   7  10   3   3  -6  -7   5   2  -2  -2   8  -5   5   2   8   5  -2  -2     11.04220     11.28390   180    60     11.14757      1.31595      1.00000
 362 581  10  15  -4  -4  -1  -2   3   7  -3  -7   8   1   3   7   8  -1  -7  -3     10.38240     11.23130   180    60     13.41427      1.02824      1.00000
 380 608   7  14   5   9   2   5   8   8   5   1   6   0   8   8   6   0   1   5     11.15340     11.22970     0   120     13.72835      1.23788      1.00000
 166 261   2   2   5   6  -4  -9   4  -1  -2   2   3  -7   4  -1   3   7   2  -2     17.94620     11.22860   180   120      9.01676      1.30307      1.00000
 110 173   3   3   3   3   5   7   3   4   5   0  -1   2   3   4  -1  -2   0   5      9.17900     11.21820     0   120      7.34068      1.05565      1.00000
 128 196  -1   2  -3  -7   4   7  -4   3   2  -3  -1   5  -4   3  -1  -5  -3   2      9.19320     11.18860   180   120      7.84322      1.57604      1.00000
 264 420   2   5   5   8   5  11   5   5   8   3   0   3   5   5   0  -3   3   8     11.06260     11.16570   180    60     11.41923      1.26540      1.00000
 174 273  -6  -9  -2  -6  -1  -4  -6  -5  -3   0  -4  -1  -6  -5  -4   1   0  -3     12.10430     11.16120   180   120      9.22447      1.38171      1.00000
 112 176   3   3  -2  -1   5   8   1   4   3  -2  -1   5   1   4  -1  -5  -2   3     12.82830     11.12550   180   120      7.40492      1.08036      1.00000
 484 780  10  14  -4  -6  -6 -10   2   4  -7  -8  10  -3   2   4  10   3  -8  -7     11.35370     11.09730     0   120     15.53385      0.83639      1.00000
 432 696  -4  -7   7  10   7  13   3   0  10   7  -7   3   3   0  -7  -3   7  10      9.65620     11.06240     0    60     14.67417      0.81776      1.00000
 486 785 -10 -17  -2  -2  -5  -8  -6 -11  -5   4  -6  -3  -6 -11  -6   3   4  -5      9.46800     11.05120     0   120     15.57867      0.55237      1.00000
 194 309  -5  -8   2   1  -6  -8  -2  -7  -3   3  -1  -5  -2  -7  -1   5   3  -3     12.35800     11.04950     0   120      9.79309      1.04659      1.00000
  70 105   1   1  -3  -3  -5  -5  -1  -2  -4  -2   3  -1  -1  -2   3   1  -2  -4     12.99210     11.01710   180   120      5.75782      1.35924      1.00000
 286 457  -6  -7   4   6   7  10   0   0   7   6  -7   3   0   0  -7  -3   6   7     11.47360     10.98890     0    60     11.90431      1.13467      1.00000
 308 496   1   1  -2  -5  -9 -14  -2  -4  -8  -3   5  -6  -2  -4   5   6  -3  -8     11.52790     10.97920     0   120     12.38844      0.72559      1.00000
 360 580   8  12   6   8  -4  -6   8   4   0   0   8  -6   8   4   8   6   0   0     11.13140     10.97060     0    60     13.39562      0.74651      1.00000
 278 445  -3  -6  -4  -9   6  10  -6   0   3  -3  -6   7  -6   0  -6  -7  -3   3     11.83860     10.96340   180    60     11.74409      1.03746      1.00000
 462 745  11  17   3   5   3   3   8  10   3  -3   7   0   8  10   7   0  -3   3     10.90930     10.95030     0   120     15.18005      0.75240      1.00000
 336 540  -6 -12  -2  -4   6  10  -5  -3   4   1  -9   6  -5  -3  -9  -6   1   4     10.97580     10.94680   180   120     12.92988      0.90458      1.00000
 422 681   7  13  -3  -5  -7 -11   1   3  -7  -6  10  -4   1   3  10   4  -6  -7     11.21250     10.92310     0   120     14.51190      0.63624      1.00000
 438 705  -6 -12  -3  -4  -8 -13  -5 -10  -8   1  -2  -5  -5 -10  -2   5   1  -8     10.72430     10.89270     0   120     14.77068      0.90945      1.00000
  62  89   4   6   1   2   2  -1   3   4   0  -1   2  -1   3   4   2   1  -1   0      9.56510     10.85540   180   120      5.33565      1.59085      1.00000
 126 201   0   0   5   6  -4  -7   3  -2  -1   3   2  -6   3  -2   2   6   3  -1     11.41320     10.83120   180    60      7.89669      0.80141      1.00000
 402 649   9  16   2   3  -4  -6   6   6  -2  -3  10  -4   6   6  10   4  -3  -2     11.76030     10.82870     0   120     14.16601      0.56935      1.00000
 190 305   0  -1  -6  -8  -5  -8  -4  -3  -7  -4   2  -1  -4  -3   2   1  -4  -7     11.63730     10.80410   180   120      9.71892      0.73660      1.00000
 104 160   3   5  -4  -3  -3  -6   0   1  -5  -3   4  -1   0   1   4   1  -3  -5     10.30050     10.79850   180   120      7.08163      1.36032      1.00000
 128 200   4   5  -3  -2  -5  -7   1   0  -5  -3   5  -2   1   0   5   2  -3  -5     10.57470     10.76650   180   120      7.90003      1.26074      1.00000
 240 380   3   4  -1  -3   6  13   0   5   6  -3  -1   7   0   5  -1  -7  -3   6     10.68910     10.71800   180   120     10.86912      1.36464      1.00000
  66  97  -2   0   5   6   0   1   2   0   3   4   0  -2   2   0   0   2   4   3     11.71320     10.69660     0   120      5.55075      1.47958      1.00000
 242 385   4   4  -3  -4  -8 -11   0  -2  -7  -4   6  -4   0  -2   6   4  -4  -7     11.07690     10.69400     0   120     10.93308      1.21153      1.00000
 250 397  -7 -10  -4  -9   0  -2  -8  -5  -3  -1  -5   1  -8  -5  -5  -1  -1  -3      9.09980     10.62440   180   120     11.10500      1.29574      1.00000
 256 408   4   9  -5 -10  -3  -5  -3   3  -5  -7   6   0  -3   3   6   0  -7  -5     10.22490     10.61110   180   120     11.25211      1.17902      1.00000
 400 644   1   3   2   3 -11 -16   2  -4  -7   1   7  -9   2  -4   7   9   1  -7     10.40190     10.58170   180   120     14.11671      0.84769      1.00000
 212 336   3   4   5  11   4   5   7   4   5   4   0   0   7   4   0   0   4   5     13.35280     10.57290   180    60     10.21908      1.25317      1.00000
 190 297  -2  -2   5  12   2   3   5   0   4   7  -2  -1   5   0  -2   1   7   4     11.33460     10.56430     0   120      9.62645      1.52690      1.00000
 276 444   1   1  -8 -11  -5  -8  -5  -2  -8  -6   3   0  -5  -2   3   0  -6  -8     10.32120     10.56270     0   120     11.72278      0.75916      1.00000
 434 697  -6  -8   7  10   8  11   2   0   9   8  -8   2   2   0  -8  -2   8   9      9.94520     10.54960     0    60     14.69120      1.08108      1.00000
 120 188   5   7  -2  -5  -1  -4   0   3  -3  -5   4  -1   0   3   4   1  -5  -3     10.60410     10.54800     0   120      7.65648      1.17402      1.00000
 106 161  -5  -8   0   1   0   4  -2  -4   2   3  -4   2  -2  -4  -4  -2   3   2     10.44290     10.54590   180   120      7.11685      1.53312      1.00000
 468 756  -1  -3  -2  -3 -11 -18  -2  -7 -10  -1   4  -8  -2  -7   4   8  -1 -10     11.38900     10.52890     0   120     15.28799      0.52655      1.00000
 324 520  -7 -10  -7 -11   2   1  -9  -4  -3  -2  -6   4  -9  -4  -6  -4  -2  -3     11.53150     10.50160   180   120     12.69060      0.97405      1.00000
 158 249  -1  -1  -5  -5   5   9  -3   2   2  -2  -3   7  -3   2  -3  -7  -2   2     10.89820     10.48820   180    60      8.80416      1.21936      1.00000
 312 504   6   9  -3  -4  -7 -11   1   1  -7  -5   8  -4   1   1   8   4  -5  -7     11.15450     10.48380     0   120     12.48259      0.42992      1.00000
 312 500  -8 -13  -5  -6  -3  -3  -7  -8  -4   1  -5   1  -7  -8  -5  -1   1  -4     10.11710     10.47870   180   120     12.44672      1.03888      1.00000
 352 568   7  12   1   1   6  11   4   9   6  -3   3   5   4   9   3  -5  -3   6     10.17890     10.47630     0   120     13.25345      0.58833      1.00000
  44  64   0  -2   0   0  -2  -6   0  -2  -3   0   0  -3   0  -2   0   3   0  -3     11.88410     10.46850   180    60      4.51569      1.26827      1.00000
 258 413  -2  -1  -8 -12  -3  -6  -7  -2  -7  -5   1   1  -7  -2   1  -1  -5  -7     11.96410     10.45530   180    60     11.31390      0.99783      1.00000
 216 344  -7  -9  -4  -5   3   6  -6  -3   1   1  -6   5  -6  -3  -6  -5   1   1      9.60100     10.42260   180   120     10.33302      1.10851      1.00000
 132 204   2   2   6   6   4   6   4   3   6   2  -1   0   4   3  -1   0   2   6     11.56660     10.40160     0   120      7.99110      1.46365      1.00000
 376 608  -4  -7  -1  -2  -9 -15  -3  -8  -8   1   1  -7  -3  -8   1   7   1  -8      8.10770     10.40130   180    60     13.70820      0.29180      1.00000
 278 449  -5  -9  -7 -11  -1  -1  -8  -5  -4  -3  -4   3  -8  -5  -4  -3  -3  -4      9.68050     10.39770   180    60     11.78211      0.42649      1.00000
 256 412   2   4   6  10   6   8   6   5   7   4  -1   1   6   5  -1  -1   4   7     10.71090     10.39470   180   120     11.29178      0.70404      1.00000
 216 348   8  12  -2  -2   0   0   3   6  -1  -5   6   1   3   6   6  -1  -5  -1      9.70190     10.39430   180    60     10.37621      0.57825      1.00000
 176 276   5  11  -2  -1   3   4   2   7   1  -3   4   3   2   7   4  -3  -3   1     10.71390     10.38950     0   120      9.27567      1.40069      1.00000
 306 489  -8 -14  -1  -4   2   5  -6  -6   2   2  -8   3  -6  -6  -8  -3   2   2     10.55590     10.37390     0   120     12.31389      1.16966      1.00000
 348 560  -5 -10  -5  -9   6   9  -7  -2   2  -2  -8   7  -7  -2  -8  -7  -2   2      8.95700     10.36440     0    60     13.16481      0.82932      1.00000
 118 185   2   4  -1   0  -4  -9   1   0  -5  -1   4  -4   1   0   4   4  -1  -5      9.31750     10.36240   180   120      7.59437      1.15132      1.00000
 370 593  -9 -12  -4  -7   4   8  -8  -4   2   1  -8   6  -8  -4  -8  -6   1   2     10.32480     10.31380     0   120     13.55476      1.12624      1.00000
  28  32  -1  -4  -1   1   0   3   0  -2   1   1  -2   2   0  -2  -2  -2   1   1     12.91530     10.30740   180    60      3.32038      1.72484      1.00000
 308 496   0   0   8  12   6   8   6   3   8   6  -3   0   6   3  -3   0   6   8     10.50840     10.30250     0    60     12.38844      0.72559      1.00000
 184 292   4   6  -6  -8  -4  -4  -2   1  -5  -6   5   1  -2   1   5  -1  -6  -5     10.33250     10.28110   180   120      9.52478      1.13077      1.00000
 240 380  -5  -9   0   3   5  10  -1  -2   5   4  -7   5  -1  -2  -7  -5   4   5     11.02380     10.26300   180   120     10.86912      1.36464      1.00000
  90 137   3   6  -2  -1  -2  -6   1   2  -4  -2   4  -2   1   2   4   2  -2  -4     12.54500     10.25990     0   120      6.56291      1.38859      1.00000
 476 768   4   8   8  14   6  10   9   7   9   5   1   1   9   7   1  -1   5   9      9.51490     10.23630   180    60     15.41141      0.69885      1.00000
 310 497   9  13   3   7  -1  -1   8   6   1  -1   7  -2   8   6   7   2  -1   1     10.78000     10.22910     0   120     12.40861      1.01315      1.00000
 240 380   6  13  -1   0   3   5   3   8   2  -3   5   3   3   8   5  -3  -3   2      8.59350     10.22860   180   120     10.86912      1.36464      1.00000
 290 461   2   3   4   4   7  14   3   5   9   1  -2   5   3   5  -2  -5   1   9      9.45120     10.21360   180   120     11.96494      1.35656      1.00000
 454 729 -11 -18   0   3   0   0  -4  -9   0   7  -9   0  -4  -9  -9   0   7   0      9.63970     10.20940     0    60     15.02500      1.11776      1.00000
 494 797   6   8   1   2  10  17   4   9   9  -2  -1   8   4   9  -1  -8  -2   9      4.10730     10.16380     0   120     15.69980      0.71851      1.00000
 214 337   9  11   1   1   1   3   5   6   2  -4   5   1   5   6   5  -1  -4   2      9.72730     10.16030   180   120     10.24351      1.43890      1.00000
  48  72  -4  -5  -1  -2   1  -1  -3  -2  -1   1  -3   0  -3  -2  -3   0   1  -1     11.45500     10.14440     0    60      4.76793      1.12555      1.00000
 332 532  -6 -12  -6  -8   4   6  -7  -4   0  -1  -8   6  -7  -4  -8  -6  -1   0     10.04570     10.13970   180   120     12.83901      1.07699      1.00000
 268 428  -9 -13   0  -1   1   4  -5  -6   2   4  -7   2  -5  -6  -7  -2   4   2     11.71610     10.10210   180   120     11.52130      1.12232      1.00000
 172 276  -6 -11  -1  -2  -1  -3  -4  -6  -2   2  -5  -1  -4  -6  -5   1   2  -2      9.62500     10.05800   180   120      9.24583      0.71743      1.00000
 202 321  -7 -12   0  -3   0   0  -5  -6   0   2  -6   0  -5  -6  -6   0   2   0      9.38570     10.05020     0    60      9.98466      1.14302      1.00000
 218 345  -8 -10  -3  -4   2   5  -6  -4   1   2  -6   4  -6  -4  -6  -4   2   1     10.69540     10.04180   180   120     10.35718      1.31484      1.00000
 106 165   0  -3  -4  -6   3   6  -3   0   1  -3  -3   5  -3   0  -3  -5  -3   1      9.93520     10.02700     0   120      7.17941      1.20666      1.00000
 270 433   5   6   6  11   4   6   8   5   6   3   1   0   8   5   1   0   3   6     10.13670      9.97860     0   120     11.58166      0.93015      1.00000
 350 565   1   3  -7 -11  -7 -11  -5  -2  -9  -6   5  -2  -5  -2   5   2  -6  -9      8.47630      9.96430     0    60     13.21766      0.54162      1.00000
 278 445  -7 -11  -1   1  -5  -9  -3  -8  -5   4  -3  -4  -3  -8  -3   4   4  -5      9.53810      9.92940     0   120     11.74409      1.03746      1.00000
  34  49  -2  -2   3   2  -2  -3   0  -2   0   2   0  -3   0  -2   0   3   2   0     12.11040      9.91700   180    60      3.95669      1.15956      1.00000
 464 748 -10 -17  -1   0  -5  -7  -5 -11  -4   5  -6  -3  -5 -11  -6   3   5  -4     10.00350      9.90910   180   120     15.21122      0.78670      1.00000
 122 189  -3  -6  -4  -3  -4  -6  -3  -5  -5   0  -1  -1  -3  -5  -1   1   0  -5      9.33840      9.90550     0   120      7.68906      1.37052      1.00000
 176 280   6  10  -2  -6   0   0   0   5  -1  -6   5   1   0   5   5  -1  -6  -1     10.48070      9.88830   180    60      9.32376      1.03320      1.00000
 142 225   4   5   6   8   1   0   6   3   3   2   2  -3   6   3   2   3   2   3      8.47040      9.88090     0    60      8.36274      1.03177      1.00000
 272 440  -6 -10   0   0   6  10  -3  -2   5   3  -8   5  -3  -2  -8  -5   3   5     11.49430      9.87550     0    60     11.66089      0.15341      1.00000
 136 212  -4 -10   0   0  -2  -4  -2  -6  -2   2  -4  -2  -2  -6  -4   2   2  -2     10.35180      9.86060   180    60      8.13630      1.34187      1.00000
 134 209   4   5  -2   0  -5  -8   2   0  -5  -2   5  -3   2   0   5   3  -2  -5     10.68270      9.80490   180   120      8.07788      1.32206      1.00000
 146 225   3   4   2   1   4  10   2   4   6  -1   0   4   2   4   0  -4  -1   6     10.88580      9.73280   180   120      8.39573      1.58486      1.00000
  98 153   3   4   4   5  -4  -4   4   0   0   1   4  -4   4   0   4   4   1   0      7.73220      9.72800     0    60      6.91051      1.11575      1.00000
 338 541 -10 -15   0   0   3   2  -5  -6   1   5  -9   1  -5  -6  -9  -1   5   1      9.27010      9.69430     0    60     12.94920      1.14816      1.00000
  74 109  -5  -4  -2  -3   2   4  -4  -1   1   1  -3   3  -4  -1  -3  -3   1   1     10.05480      9.69370     0   120      5.88215      1.54929      1.00000
 208 332  -2  -3  -7 -12   1  -1  -7  -1  -4  -5  -2   3  -7  -1  -2  -3  -5  -4     10.20450      9.69180   180   120     10.14802      1.00879      1.00000
 140 216   1   2   5   5  -6  -7   3  -2  -1   2   4  -6   3  -2   4   6   2  -1      9.34980      9.65800   180   120      8.22475      1.53408      1.00000
 304 484  -8 -14   0  -2   2   6  -5  -6   3   3  -8   3  -5  -6  -8  -3   3   3     10.48550      9.62910     0   120     12.25714      1.32761      1.00000
  28  40  -1  -2  -3  -3  -2  -1  -2  -2  -2  -1   0   1  -2  -2   0  -1  -1  -2     12.84410      9.62160     0   120      3.57963      1.08914      1.00000
  64  96   1   3   0   3  -3  -6   2   0  -3   1   3  -3   2   0   3   3   1  -3      9.83230      9.61500   180   120      5.50553      1.29968      1.00000
 288 460   3   6   3   7  -8 -11   5  -1  -4   2   7  -7   5  -1   7   7   2  -4     11.41080      9.60410   180   120     11.94403      1.15769      1.00000
 116 180  -4  -4   4   4   4   6   0   0   5   4  -4   1   0   0  -4  -1   4   5     10.36640      9.58530   180   120      7.50200      1.31148      1.00000
 104 156   2  -1  -3  -4  -5  -7  -1  -3  -5  -3   2  -2  -1  -3   2   2  -3  -5      7.81520      9.57700     0    60      7.01820      1.65677      1.00000
 208 328   5   9   2   5  -3  -8   5   3  -3   0   6  -5   5   3   6   5   0  -3      9.44920      9.57480     0    60     10.10386      1.38278      1.00000
 238 381  -9 -12  -2  -3   0   0  -6  -6  -1   3  -6   1  -6  -6  -6  -1   3  -1      8.38210      9.57040   180    60     10.86669      0.95657      1.00000
 300 480   6  10   0   0   8  10   3   9   5  -3   1   5   3   9   1  -5  -3   5     10.71230      9.53450   180    60     12.19796      1.09989      1.00000
 108 168   6   8   0   2   0   2   4   4   1  -2   4   1   4   4   4  -1  -2   1      9.76360      9.53080   180   120      7.24508      1.22834      1.00000
 320 512  -8 -14  -2  -4   2   6  -6  -6   2   2  -8   4  -6  -6  -8  -4   2   2      8.64100      9.51540     0   120     12.59800      1.13596      1.00000
 168 260   3   6  -1  -5  -4  -9  -1   1  -5  -4   5  -4  -1   1   5   4  -4  -5      8.37360      9.51490   180    60      9.01969      1.62641      1.00000
 430 693  -5  -6  -2  -3  10  16  -4   2   7   1  -8   9  -4   2  -8  -9   1   7      9.05500      9.50590     0   120     14.64186      0.78483      1.00000
  12  12  -2  -2   2   0   0   0  -1  -1   1   1  -1  -1  -1  -1  -1   1   1   1     12.34700      9.50160     0    20      2.08366      1.28777      1.00000
  60  88  -3  -5  -4  -3   1   0  -3  -2  -2   0  -3   2  -3  -2  -3  -2   0  -2     11.82900      9.49670   180   120      5.28859      1.42506      1.00000
 124 188   1   5   0   3   5   8   2   5   4   1   0   4   2   5   0  -4   1   4      8.67260      9.49520   180   120      7.69249      1.68094      1.00000
 358 577  -7 -10   0  -1  -8 -12  -4  -9  -6   3  -1  -6  -4  -9  -1   6   3  -6      8.95830      9.48300     0   120     13.36022      0.71028      1.00000
  46  73   3   5  -1  -3   1   1   0   3   0  -3   2   1   0   3   2  -1  -3   0     12.33320      9.47230     0    60      4.76239      0.56538      1.00000
 418 673  10  17   0   2  -3  -4   6   7  -2  -4  10  -2   6   7  10   2  -4  -2      9.57090      9.46430     0   120     14.43099      0.86397      1.00000
 198 317   3   3  -5  -9  -5  -7  -3  -1  -6  -6   4  -1  -3  -1   4   1  -6  -6     10.70530      9.45360     0   120      9.91193      0.86817      1.00000
 234 377   0   0  -1   0   8  13   0   4   6   0  -4   7   0   4  -4  -7   0   6      8.20780      9.44560   180    60     10.79990      0.60186      1.00000
 310 497  -2  -4  -9 -12  -4  -7  -7  -4  -8  -5   0   1  -7  -4   0  -1  -5  -8      9.31230      9.40890     0   120     12.40861      1.01315      1.00000
 134 209   1   1   5   9  -1  -5   5   0   0   4   1  -5   5   0   1   5   4   0      9.50780      9.39320   180    60      8.07788      1.32206      1.00000
 100 152  -3  -6  -1  -5   2   5  -4  -2   2  -1  -4   3  -4  -2  -4  -3  -1   2      9.83990      9.39030   180   120      6.91433      1.48058      1.00000
  88 132   2   4   0  -4  -4  -6  -1   0  -3  -3   4  -3  -1   0   4   3  -3  -3      6.66850      9.37540     0   120      6.45580      1.52401      1.00000
 480 772 -12 -18   2   2   0   2  -5  -9   2   7  -9   0  -5  -9  -9   0   7   2      9.29650      9.32890   180   120     15.45829      1.02038      1.00000
 172 272  -4  -6  -4  -8   2   6  -6  -2   1  -2  -4   5  -6  -2  -4  -5  -2   1      9.83370      9.30470   180   120      9.19733      1.18707      1.00000
 360 580 -10 -15   1   0   3   5  -5  -6   3   5  -9   2  -5  -6  -9  -2   5   3      8.68590      9.30230   180   120     13.39562      0.74651      1.00000
 300 480   4   6   2   6  -8 -12   5  -1  -5   1   7  -7   5  -1   7   7   1  -5     10.49160      9.27380   180    60     12.19796      1.09989      1.00000
  32  48  -1   0  -3  -3  -2  -3  -2  -1  -3  -1   1   0  -2  -1   1   0  -1  -3     10.67280      9.22830     0   120      3.89300      0.91901      1.00000
 398 641   1   0  -4  -5 -10 -16  -2  -5 -10  -3   5  -6  -2  -5   5   6  -3 -10      9.00590      9.18010     0   120     14.08312      0.81596      1.00000
 310 497  -4  -5  -8 -12  -5  -6  -8  -5  -7  -4   0   1  -8  -5   0  -1  -4  -7      9.56140      9.16140     0   120     12.40861      1.01315      1.00000
  80 120  -3  -6  -1  -3   4   3  -3  -1   1   0  -5   2  -3  -1  -5  -2   0   1     10.39520      9.15850     0   120      6.15537      1.45309      1.00000
 424 684 -11 -16  -3  -5   2   3  -8  -7   0   3  -9   3  -8  -7  -9  -3   3   0      8.88880      9.15680     0   120     14.54450      0.67646      1.00000
 310 493  -8 -15   0  -2   1   4  -5  -7   2   3  -8   2  -5  -7  -8  -2   3   2      9.23340      9.13820   180   120     12.37251      1.38597      1.00000
 104 164  -2  -3  -1  -4  -5  -7  -3  -4  -4  -1   1  -3  -3  -4   1   3  -1  -4      8.16330      9.13620   180    60      7.14451      0.97777      1.00000
 156 244   3   4  -5  -9  -4  -3  -3   0  -4  -6   4   1  -3   0   4  -1  -6  -4      8.52340      9.12300   180   120      8.72460      1.37159      1.00000
 452 724   7  12   9  13   0   3  10   6   6   3   6  -3  10   6   6   3   3   6      8.64840      9.10710     0    60     14.97852      1.28211      1.00000
 260 416  -6  -9  -5 -10  -3  -3  -8  -6  -4  -2  -3   1  -8  -6  -3  -1  -2  -4     10.00600      9.10670     0   120     11.35568      1.02394      1.00000
 204 320  -8 -10   0   0   2   6  -4  -4   3   4  -6   3  -4  -4  -6  -3   4   3      8.17190      9.10550   180    60      9.98731      1.50124      1.00000
  40  60  -2  -1   1   0   3   5  -1   1   3   1  -2   2  -1   1  -2  -2   1   3      9.04380      9.09720   180    60      4.35250      1.02749      1.00000
 358 573   5   9   9  13  -1   1   9   4   5   4   5  -4   9   4   5   4   4   5      9.07030      9.09690   180    60     13.32671      1.18276      1.00000
 324 520 -10 -14   2   2   2   4  -4  -6   3   6  -8   1  -4  -6  -8  -1   6   3      9.25380      9.07300   180   120     12.69060      0.97405      1.00000
  72 104  -3  -1   0   1  -5  -6  -1  -3  -3   2   2  -3  -1  -3   2   3   2  -3      7.04640      9.04970     0    60      5.76240      1.67175      1.00000
 210 333  -7 -12   2   3   2   0  -2  -5   1   5  -7  -1  -2  -5  -7   1   5   1     10.34060      9.04720   180   120     10.17263      1.23193      1.00000
  58  89  -1   0  -2  -1   4   6  -1   2   2   0  -2   4  -1   2  -2  -4   0   2     10.75720      9.03660   180   120      5.28360      1.04096      1.00000
  98 149  -6  -7   0   0   3   2  -3  -2   1   3  -5   1  -3  -2  -5  -1   3   1     10.00640      9.03060     0    60      6.84549      1.46264      1.00000
 132 204  -6  -9   1   2   3   1  -2  -3   1   4  -6   0  -2  -3  -6   0   4   1     10.53530      9.02750   180   120      7.99110      1.46365      1.00000
 326 525  -8 -13   0   2   5   8  -3  -4   4   5  -9   4  -3  -4  -9  -4   5   4      7.98480      9.01830     0   120     12.74542      0.74454      1.00000
 310 493   3   4   6  13   4   8   8   4   7   5   0   1   8   4   0  -1   5   7      9.18780      9.01680   180   120     12.37251      1.38597      1.00000
 284 456  -3  -4   5   7   8  11   2   2   8   5  -6   3   2   2  -6  -3   5   8      8.66800      9.00950     0   120     11.88329      0.88739      1.00000
  68 100   3   7   0  -3  -1   0   0   3   0  -3   4   0   0   3   4   0  -3   0      8.11480      8.97080     0    60      5.63543      1.49731      1.00000
 460 740  -6 -12   2   4   8  14  -1  -2   8   5 -10   6  -1  -2 -10  -6   5   8      9.31340      8.96940   180   120     15.13405      0.98007      1.00000
 316 508   6   8   2   2  -8 -12   4   0  -5  -2   8  -7   4   0   8   7  -2  -5      8.11720      8.96790     0   120     12.54043      0.85885      1.00000
 450 725   0  -1   0  -2 -11 -18  -1  -6  -9  -1   5  -9  -1  -6   5   9  -1  -9      8.60250      8.96010   180   120     14.97676      0.83463      1.00000
 140 220   2   0  -6 -10   0   0  -4   0  -3  -6   0   3  -4   0   0  -3  -6  -3     11.03520      8.96010     0    60      8.27895      1.20788      1.00000
 152 236  -6 -10   0   0   0  -4  -3  -5  -2   3  -5  -2  -3  -5  -5   2   3  -2      9.30480      8.92790     0    60      8.58936      1.49094      1.00000
 422 681  -9 -14  -4  -7   4   8  -8  -5   2   1  -9   6  -8  -5  -9  -6   1   2      8.56960      8.90540     0   120     14.51190      0.63624      1.00000
 310 493  -3  -2   0   1  10  14  -1   4   7   2  -6   7  -1   4  -6  -7   2   7      8.22120      8.89600   180   120     12.37251      1.38597      1.00000
 212 336  -1  -2   5   5   6  11   2   2   8   3  -4   3   2   2  -4  -3   3   8      8.85100      8.87580     0    60     10.21908      1.25317      1.00000
 168 264   0  -3   7  10   1   3   5  -1   5   5  -2  -2   5  -1  -2   2   5   5      8.71670      8.85350     0    60      9.06914      1.32317      1.00000
 252 404  -7 -10   5   7   2   5   0  -4   5   7  -6   0   0  -4  -6   0   7   5      9.93420      8.85050   180   120     11.18761      0.91505      1.00000
 172 268  -6 -10   4   4  -2   0  -1  -6   2   5  -4  -2  -1  -6  -4   2   5   2      9.38920      8.84410     0   120      9.14858      1.51775      1.00000
 458 737   0   0   9  12   8  13   6   4  11   6  -4   2   6   4  -4  -2   6  11      9.18420      8.84390   180    60     15.10272      0.95276      1.00000
 160 252   1   4   7   9   2   3   5   3   5   4   1  -2   5   3   1   2   4   5      9.32550      8.80990   180   120      8.85779      1.24082      1.00000
 340 548  -7 -12  -5  -9  -4  -5  -8  -8  -5  -1  -4   0  -8  -8  -4   0  -1  -5      9.71140      8.78930     0   120     13.02011      0.69038      1.00000
 430 693   9  13   5   7  -5  -9   8   4  -2  -1   9  -7   8   4   9   7  -1  -2      8.28700      8.78500     0   120     14.64186      0.78483      1.00000
 260 412   3   4   5   5  -8 -11   4  -2  -3   1   6  -8   4  -2   6   8   1  -3      8.75090      8.75550   180   120     11.31623      1.39387      1.00000
 222 353   8  12  -3  -2   0   1   3   6  -1  -5   6   2   3   6   6  -2  -5  -1      9.02170      8.74420   180   120     10.46962      1.17778      1.00000
 312 504   6   9   5   8   5   9   7   7   7   1   2   2   7   7   2  -2   1   7      7.95510      8.71990     0    60     12.48259      0.42992      1.00000
 424 680  -1  -3  -8 -15  -5 -10  -8  -4  -9  -7   1  -1  -8  -4   1   1  -7  -9      8.78360      8.71250   180   120     14.51372      1.16276      1.00000
  46  65  -1  -2   0   3   4   4   1   1   2   2  -3   2   1   1  -3  -2   2   2      9.48750      8.69110     0    60      4.57072      1.45207      1.00000
 492 792  -2  -4   0  -2  12  18  -2   4   9   0  -8   9  -2   4  -8  -9   0   9      9.11900      8.68070   180   120     15.65533      0.95430      1.00000
 232 372   7  12   1   3   2   5   5   7   3  -2   5   2   5   7   5  -2  -2   3      8.24360      8.67330     0   120     10.73515      0.86986      1.00000
 152 236  -7  -9   2   1   1   4  -3  -4   3   4  -5   1  -3  -4  -5  -1   4   3      6.85820      8.66340     0    60      8.58936      1.49094      1.00000
 178 281  -5  -6  -4  -9  -2  -4  -7  -4  -4  -2  -2   0  -7  -4  -2   0  -2  -4      8.30420      8.65810     0    60      9.35054      1.25200      1.00000
 138 217   6   9  -2  -2  -3  -2   2   3  -2  -4   6   0   2   3   6   0  -4  -2     10.30950      8.64380   180   120      8.22155      1.18583      1.00000
 310 493  -9 -14   4   3   2   2  -3  -6   3   6  -8  -1  -3  -6  -8   1   6   3      8.22530      8.62850   180    60     12.37251      1.38597      1.00000
 218 345  -4  -3   0   0   7  12  -2   2   6   2  -5   6  -2   2  -5  -6   2   6      9.02150      8.62720   180    60     10.35718      1.31484      1.00000
 308 492  -3  -3   4   7   9  12   2   3   8   5  -6   4   2   3  -6  -4   5   8      8.55580      8.61570   180   120     12.35229      1.19202      1.00000
  74 113  -1   0   4   5  -4  -4   2  -2   0   3   2  -4   2  -2   2   4   3   0      8.87600      8.59560   180   120      5.95769      1.22714      1.00000
 374 605   3   5   3   5   9  15   4   7   9   1  -2   6   4   7  -2  -6   1   9      8.20670      8.58940     0   120     13.67361      0.17988      1.00000
 422 677 -11 -16  -2  -3   4   4  -7  -6   1   4 -10   3  -7  -6 -10  -3   4   1      8.12680      8.57730     0   120     14.48105      1.13984      1.00000
 396 640   8  14   6  10   0   0   9   7   3   1   7  -3   9   7   7   3   1   3      9.25150      8.54850   180    60     14.06535      0.40718      1.00000
 124 192  -6  -6   0   0  -4  -6  -3  -5  -3   3  -1  -3  -3  -5  -1   3   3  -3      8.88060      8.53250     0    60      7.75041      1.38965      1.00000
 406 649 -11 -16   0  -3   2   4  -7  -7   2   4  -9   2  -7  -7  -9  -2   4   2      8.71250      8.53030   180   120     14.18551      1.33093      1.00000
 420 672   6   8   0   0  -8 -16   3   0  -8  -3   8  -8   3   0   8   8  -3  -8      7.40280      8.51470   180    60     14.43282      1.30141      1.00000
 444 712   7  11  10  13   1   2  10   6   6   3   5  -4  10   6   5   4   3   6      8.61100      8.49780     0   120     14.85151      1.19694      1.00000
 358 577  -9 -13   1   1   5   9  -4  -4   5   5  -9   4  -4  -4  -9  -4   5   5      7.62880      8.48170     0    60     13.36022      0.71028      1.00000
 270 433   0  -1  -8 -12  -5  -6  -6  -3  -7  -6   2   1  -6  -3   2  -1  -6  -7      8.03280      8.48000     0   120     11.58166      0.93015      1.00000
 310 497  -5  -7   5   9   7   9   2   0   7   7  -7   2   2   0  -7  -2   7   7      6.03000      8.46650     0    60     12.40861      1.01315      1.00000
 168 264   5  10  -3  -5   0  -3   0   5  -3  -5   5   0   0   5   5   0  -5  -3      8.13490      8.45330   180    60      9.06914      1.32317      1.00000
 124 192  -3  -8  -1  -3  -4  -5  -3  -6  -3   0  -2  -2  -3  -6  -2   2   0  -3      8.37370      8.44590     0    60      7.75041      1.38965      1.00000
 350 565   9  15  -1  -3  -3  -5   3   6  -3  -6   9  -2   3   6   9   2  -6  -3      8.83280      8.44540   180    60     13.21766      0.54162      1.00000
 114 181  -4  -6   5   6   0   1   1  -3   3   5  -3  -2   1  -3  -3   2   5   3      9.08170      8.43630     0   120      7.49848      0.87907      1.00000
 238 381  -8 -12   1   0   2   5  -4  -5   3   4  -7   2  -4  -5  -7  -2   4   3      7.53290      8.43390     0   120     10.86669      0.95657      1.00000
 254 409  -2  -4  -1   0   8  13  -1   2   6   1  -6   7  -1   2  -6  -7   1   6      9.75500      8.42980     0   120     11.24976      0.66549      1.00000
 240 376  -6 -14   0   0   2   2  -3  -6   1   3  -8   1  -3  -6  -8  -1   3   1      9.29320      8.42360   180    60     10.82790      1.66032      1.00000
 252 396   5  10  -5  -7  -2  -7  -1   4  -6  -6   6  -1  -1   4   6   1  -6  -6      8.41510      8.41480     0    60     11.10738      1.62054      1.00000
 220 348  -1  -2  -7  -9  -6  -7  -5  -4  -7  -4   2   0  -5  -4   2   0  -4  -7      7.91960      8.41340     0   120     10.40281      1.33476      1.00000
 406 653  -7 -11  -7  -9   5   9  -8  -3   1  -1  -8   8  -8  -3  -8  -8  -1   1      8.82740      8.40760     0    60     14.21700      0.93645      1.00000
 292 468  -9 -14   1  -1  -2  -3  -5  -8  -1   4  -6  -2  -5  -8  -6   2   4  -1      8.45730      8.40530   180   120     12.04165      0.99931      1.00000
 158 249  -6 -10   1   4   2   1  -1  -4   1   5  -6   0  -1  -4  -6   0   5   1      7.85620      8.39180   180   120      8.80416      1.21936      1.00000
 344 548 -10 -14  -2  -2   2   6  -6  -6   2   4  -8   4  -6  -6  -8  -4   4   2      8.73580      8.39070   180    60     13.04132      1.38703      1.00000
 204 324   6  12   0  -2   2   4   2   7   2  -4   5   2   2   7   5  -2  -4   2      8.40390      8.36930   180   120     10.03198      1.16589      1.00000
 330 529  -7 -14   4   7   2   4   0  -6   4   7  -8   0   0  -6  -8   0   7   4      7.71290      8.34770     0   120     12.80207      1.05220      1.00000
 408 656   7  13   8  11   1   2   9   7   5   2   6  -3   9   7   6   3   2   5     10.09840      8.34450   180   120     14.25027      0.96422      1.00000
 438 705   0  -1   6   8   9  16   4   4  11   4  -5   5   4   4  -5  -5   4  11      9.23750      8.34400   180    60     14.77068      0.90945      1.00000
 226 361  -2  -2  -5  -6  -6 -11  -4  -4  -8  -2   2  -3  -4  -4   2   3  -2  -8      9.35970      8.32750     0   120     10.58085      1.02250      1.00000
 326 521 -10 -14  -1   0   2   5  -5  -6   2   5  -8   3  -5  -6  -8  -3   5   2      7.76940      8.31710     0   120     12.71028      1.20365      1.00000
 384 616   6  11   9  12   1   1   9   6   5   3   5  -4   9   6   5   4   3   5      8.92110      8.30590   180   120     13.81337      1.09120      1.00000
 248 396  -3  -6   5   9   4   9   3  -1   7   6  -5   2   3  -1  -5  -2   6   7      8.08210      8.28650   180   120     11.08247      1.08580      1.00000
 282 449   7  14   2   5   2   2   6   8   2  -1   6   0   6   8   6   0  -1   2      8.79410      8.28500   180   120     11.80555      1.27636      1.00000
 120 184   5   7   4   5   1  -2   5   4   1   0   3  -3   5   4   3   3   0   1      7.07250      8.27760     0   120      7.59784      1.50757      1.00000
 494 797  -7 -11  -5  -7   9  13  -7  -1   4   0 -10   9  -7  -1 -10  -9   0   4      5.29350      8.27550     0   120     15.69980      0.71851      1.00000
 188 296   5   7   0  -1  -7  -8   2   0  -4  -3   7  -4   2   0   7   4  -3  -4      7.50240      8.24580     0   120      9.60045      1.35330      1.00000
 416 672  -6 -11   5   8   7  11   1  -2   8   7  -9   3   1  -2  -9  -3   7   8      8.89160      8.21790     0   120     14.41366      0.49643      1.00000
 184 288   4   3   5  10  -3  -5   7   0   0   3   3  -5   7   0   3   5   3   0      6.90530      8.20370   180    60      9.47771      1.47413      1.00000
 266 421  -9 -12   0  -1   2   6  -5  -5   3   4  -7   3  -5  -5  -7  -3   4   3      7.99100      8.17890     0   120     11.44110      1.44957      1.00000
 324 516   5   5  -8 -11  -5  -8  -3   0  -8  -8   5   0  -3   0   5   0  -8  -8      7.62270      8.16730   180    60     12.65531      1.35764      1.00000
 162 253  -3  -2  -6  -9   4   4  -6   1  -1  -3  -3   5  -6   1  -3  -5  -3  -1      7.53740      8.16590     0   120      8.88596      1.42816      1.00000
 308 496   5   8   7  13   0  -1   9   4   3   4   4  -4   9   4   4   4   4   3      8.18490      8.16550   180    60     12.38844      0.72559      1.00000
 116 184  -5  -9   2   1  -1  -2  -2  -5   0   3  -4  -2  -2  -5  -4   2   3   0      9.27590      8.15040   180   120      7.56138      0.90859      1.00000
  82 125   0   1   2   2   3   8   1   2   5   1  -1   3   1   2  -1  -3   1   5      8.04860      8.14950     0   120      6.26761      1.31035      1.00000
 394 633  -6  -8   5   6   8  13   0   0   9   6  -8   4   0   0  -8  -4   6   9      7.10020      8.13330     0   120     13.99973      1.00371      1.00000
 310 501   9  14  -2  -3   2   4   3   8   1  -6   6   3   3   8   6  -3  -6   1      9.04580      8.12900     0    60     12.44460      0.36338      1.00000
 216 344   3   3   2   1  -7 -12   2  -2  -5  -1   5  -7   2  -2   5   7  -1  -5      8.17780      8.10120   180    60     10.33302      1.10851      1.00000
  58  85   0   1  -2  -6  -1  -4  -3   0  -3  -3   1  -1  -3   0   1   1  -3  -3      9.27450      8.10000     0   120      5.19827      1.40642      1.00000
 266 425   5  10  -2  -1   6  10   2   8   4  -3   2   6   2   8   2  -6  -3   4      7.60600      8.08850     0   120     11.48012      1.09855      1.00000
 114 177   4   7  -2   0  -3  -6   2   2  -4  -2   5  -2   2   2   5   2  -2  -4      7.77060      8.08200   180    60      7.43860      1.29119      1.00000
 118 181   4   4  -3  -8  -2  -3  -2   1  -3  -6   3   0  -2   1   3   0  -6  -3      8.15550      8.06140   180   120      7.53525      1.48996      1.00000
 486 785   6  11   4   6  -9 -14   6   1  -5   0  10  -9   6   1  10   9   0  -5      7.45660      8.05670     0   120     15.57867      0.55237      1.00000
 270 429  -9 -13  -1   1   3   3  -4  -5   1   5  -8   2  -4  -5  -8  -2   5   1      6.91740      8.04440     0   120     11.54298      1.32650      1.00000
 152 236   3   4   3   1   6   9   2   5   6  -1  -1   3   2   5  -1  -3  -1   6      9.31300      8.04180     0   120      8.58936      1.49094      1.00000
 300 476   5   8  -1  -5  -8 -11   0   0  -6  -5   8  -5   0   0   8   5  -5  -6      7.11930      8.01680   180    60     12.16124      1.45058      1.00000
 332 528   5  11   8  11   1   0   8   6   4   3   5  -4   8   6   5   4   3   4      7.17980      8.01360   180   120     12.80413      1.43330      1.00000
 474 765  10  16   1   0   6   9   5  11   5  -5   5   4   5  11   5  -4  -5   5      7.09640      8.00880     0    60     15.38065      0.66001      1.00000
 360 580  -3  -6  -9 -13  -4  -7  -8  -5  -8  -5  -1   1  -8  -5  -1  -1  -5  -8      8.03990      8.00520     0    60     13.39562      0.74651      1.00000
 446 717 -10 -15   4   4   5   8  -3  -5   6   7 -10   2  -3  -5 -10  -2   7   6      8.09720      7.98470     0   120     14.89838      1.01894      1.00000
 358 577  -5  -9  -1  -1  -9 -13  -3  -9  -7   2   0  -6  -3  -9   0   6   2  -7      8.95300      7.97290   180   120     13.36022      0.71028      1.00000
 258 409   4   8   7   8   4   7   6   6   7   2   2   0   6   6   2   0   2   7      6.80220      7.96470     0   120     11.27430      1.37481      1.00000
  66  93   4   2  -1  -2  -4  -5   1  -1  -3  -3   3  -2   1  -1   3   2  -3  -3     10.61550      7.94030     0    60      5.46959      1.75602      1.00000
 210 329  -2  -3   6   6   5  10   2   1   8   4  -4   2   2   1  -4  -2   4   8      7.74410      7.92520     0    60     10.12857      1.55309      1.00000
 158 245  -5  -7   5   7   3   1   1  -2   3   6  -5  -2   1  -2  -5   2   6   3      7.50840      7.90850   180   120      8.75321      1.54314      1.00000
 278 441  -5 -11  -3  -7   5   7  -6  -3   2  -1  -8   5  -6  -3  -8  -5  -1   2      7.76210      7.90760   180   120     11.70595      1.40383      1.00000
 264 420   9  13   0   3  -1  -2   6   6  -1  -3   7  -1   6   6   7   1  -3  -1      8.47390      7.90740     0   120     11.41923      1.26540      1.00000
 138 213  -5  -8   0  -3   2   6  -4  -3   3   1  -5   3  -4  -3  -5  -3   1   3      5.49200      7.90190   180   120      8.16697      1.51678      1.00000
 384 616 -11 -16   1   1   2   1  -5  -7   1   6  -9   0  -5  -7  -9   0   6   1      8.29970      7.89940   180   120     13.81337      1.09120      1.00000
 216 340  -5  -8  -5  -7   2   7  -6  -3   1  -1  -5   6  -6  -3  -5  -6  -1   1      7.72050      7.88530     0   120     10.28964      1.45713      1.00000
 166 265   6  10   1   0   2   5   3   6   3  -3   4   2   3   6   4  -2  -3   3      9.28200      7.86770     0   120      9.06623      0.89642      1.00000
  68  96  -3  -1   4   5   1   4   1   0   4   4  -1   0   1   0  -1   0   4   4      6.08090      7.86070     0    30      5.55550      1.77098      1.00000
 136 216  -5  -9  -2  -5   1   0  -5  -4  -1   0  -5   1  -5  -4  -5  -1   0  -1      7.96150      7.85990     0   120      8.19108      0.95194      1.00000
 162 253  -4  -4  -5 -10   2   1  -7  -1  -2  -3  -3   3  -7  -1  -3  -3  -3  -2      7.98340      7.83490     0   120      8.88596      1.42816      1.00000
  72 108   0   0   0   0   6   6   0   3   3   0  -3   3   0   3  -3  -3   0   3      8.53110      7.81230     0    30      5.83949      1.37852      1.00000
 414 669   0  -1  -6 -10  -9 -14  -5  -5 -10  -5   4  -4  -5  -5   4   4  -5 -10      6.70310      7.77390   180    60     14.38076      0.44007      1.00000
 424 684  -5  -7  -2  -3   9  16  -4   1   7   1  -8   9  -4   1  -8  -9   1   7      7.67130      7.76910   180   120     14.54450      0.67646      1.00000
 250 393  -7 -10  -2  -5   6   6  -6  -2   2   1  -8   4  -6  -2  -8  -4   1   2      8.65330      7.76480   180   120     11.06466      1.60418      1.00000
  86 129   3   8  -2  -1   2   2   1   5   0  -2   3   2   1   5   3  -2  -2   0      8.10160      7.75010   180   120      6.38202      1.50659      1.00000
 272 432   2   2   8  10   6   8   6   4   8   4  -2   0   6   4  -2   0   4   8      8.72370      7.74880   180   120     11.58394      1.34625      1.00000
 452 728   8  13  -5  -8  -7  -9   0   3  -7  -8  10  -2   0   3  10   2  -8  -7      7.95880      7.73600     0   120     15.00835      0.86567      1.00000
 264 420  -8 -13   1   2   1   5  -3  -6   3   5  -7   2  -3  -6  -7  -2   5   3      6.81520      7.70230   180   120     11.41923      1.26540      1.00000
 142 217  -3  -1  -5  -7   3   7  -5   1   1  -2  -2   6  -5   1  -2  -6  -2   1      7.60980      7.69650   180    60      8.25509      1.68920      1.00000
 256 404   8  13  -1   2   3   3   5   8   1  -3   5   2   5   8   5  -2  -3   1      6.87260      7.69320   180   120     11.21229      1.51146      1.00000
  90 137   3   8   2   3   0   2   3   4   2   0   4   0   3   4   4   0   0   2     10.06660      7.67510   180   120      6.56291      1.38859      1.00000
 284 452  -1  -3  -2  -5   7  14  -3   2   6  -2  -5   8  -3   2  -5  -8  -2   6      6.77060      7.67380     0   120     11.84559      1.29688      1.00000
 320 512  -4  -8  -4  -4  -8 -12  -4  -8  -8   0   0  -4  -4  -8   0   4   0  -8      7.18770      7.66400     0    30     12.59800      1.13596      1.00000
 246 393   7  11  -3  -7  -3  -3   0   4  -3  -7   7   0   0   4   7   0  -7  -3      6.45720      7.65130     0    60     11.03965      1.06121      1.00000
 344 556  -5  -9  -8 -13  -1  -2  -9  -5  -5  -4  -4   3  -9  -5  -4  -3  -4  -5      7.83140      7.64450   180    60     13.10973      0.36741      1.00000
  78 117  -3  -3  -3  -5   1   5  -4  -1   1  -1  -2   4  -4  -1  -2  -4  -1   1     10.73910      7.63920     0    60      6.07794      1.43481      1.00000
 236 376  -7 -12  -1   1   4   5  -3  -4   2   4  -8   3  -3  -4  -8  -3   4   2      8.12520      7.63210   180   120     10.80234      1.14431      1.00000
 352 564 -10 -15   3   4  -1   1  -3  -8   2   7  -7  -1  -3  -8  -7   1   7   2      7.31560      7.63150   180   120     13.21966      1.11381      1.00000
  96 148  -5  -7   2   1   1   4  -2  -3   3   3  -4   1  -2  -3  -4  -1   3   3      9.59560      7.63100     0   120      6.80887      1.28036      1.00000
  84 128  -3  -7  -2  -3   3   2  -3  -2   0   0  -5   2  -3  -2  -5  -2   0   0      5.89270      7.62880     0    60      6.34273      1.33034      1.00000
 416 668   5  10   3   7  -8 -13   6   1  -5   1   9  -8   6   1   9   8   1  -5      6.93730      7.61940   180   120     14.38260      1.06812      1.00000
 212 336  -3  -5  -4  -7  -7  -8  -5  -6  -6  -2   1  -2  -5  -6   1   2  -2  -6      8.16190      7.61930     0   120     10.21908      1.25317      1.00000
 408 656  -4  -9  -1  -2  -9 -15  -3  -9  -8   1   0  -7  -3  -9   0   7   1  -8      8.04040      7.61740   180   120     14.25027      0.96422      1.00000
 472 760  -8 -12  -8 -14   0  -2 -11  -6  -5  -3  -6   3 -11  -6  -6  -3  -3  -5      6.21380      7.61140   180   120     15.33525      0.91106      1.00000
 474 761  -9 -12  -4  -5   8  12  -7  -2   4   2 -10   8  -7  -2 -10  -8   2   4      6.93290      7.60860     0   120     15.35155      1.15327      1.00000
 264 424   5   7   4   5   7  10   5   7   7   0   0   3   5   7   0  -3   0   7      7.64550      7.60130     0    60     11.45832      0.84072      1.00000
 166 261  -1   1   3   7   5   9   3   3   6   4  -2   3   3   3  -2  -3   4   6      9.32650      7.59940     0   120      9.01676      1.30307      1.00000
 478 769   6  10   1   4  10  15   5  10   8  -1   0   7   5  10   0  -7  -1   8      7.02790      7.59340     0   120     15.42762      0.99418      1.00000
 298 477  -8 -15   0   2  -1  -2  -3  -8  -1   5  -7  -1  -3  -8  -7   1   5  -1      7.55880      7.58350     0   120     12.15907      1.07563      1.00000
 280 452   8  13   3   6   1   1   7   7   2  -1   6  -1   7   7   6   1  -1   2      8.11900      7.55290   180    60     11.82224      0.48444      1.00000
  36  48   1   5  -2  -1  -1  -2   0   2  -2  -1   3   0   0   2   3   0  -1  -2      7.42530      7.54170     0    60      3.96336      1.51387      1.00000
 386 621  -7 -10  -6 -11  -4  -8  -9  -7  -7  -2  -3  -1  -9  -7  -3   1  -2  -7      7.78820      7.49210   180   120     13.86376      0.89235      1.00000
 366 589  -5  -7  -5  -7  -7 -13  -6  -7  -9  -1   0  -4  -6  -7   0   4  -1  -9      8.42290      7.48990   180   120     13.50127      0.84596      1.00000
 260 412   3   7   0   3   7  12   3   7   6   0   0   6   3   7   0  -6   0   6      7.73760      7.48230     0   120     11.31623      1.39387      1.00000
 246 393   0   0   5   6   8  11   3   4   8   3  -4   3   3   4  -4  -3   3   8      7.87440      7.47610     0    60     11.03965      1.06121      1.00000
 424 680  -8 -14   0   0   8  10  -4  -3   5   4 -11   5  -4  -3 -11  -5   4   5      8.11630      7.47040   180    60     14.51372      1.16276      1.00000
 256 412   5   9   0   1   7  10   3   8   5  -2   1   5   3   8   1  -5  -2   5      7.21730      7.46820     0   120     11.29178      0.70404      1.00000
 390 629  -6 -11  -8 -12   3   4  -9  -4  -2  -3  -7   6  -9  -4  -7  -6  -3  -2      7.43180      7.46770     0   120     13.94795      0.67428      1.00000
 110 177  -1  -1   5   7   3   5   3   1   5   4  -2   0   3   1  -2   0   4   5      8.05230      7.45850   180   120      7.40135      0.46901      1.00000
 184 288  -5 -12   1   1   2   3  -2  -5   2   3  -7   1  -2  -5  -7  -1   3   2      8.76350      7.43870     0   120      9.47771      1.47413      1.00000
 184 292   0   0   0   2  -6 -12   1  -3  -6   1   3  -6   1  -3   3   6   1  -6      7.03530      7.39940     0    60      9.52478      1.13077      1.00000
 340 544   9  13   6   7   1   2   8   7   4  -1   6  -2   8   7   6   2  -1   4      6.67060      7.39640     0   120     12.98572      1.17092      1.00000
 306 489 -10 -14   1   2   2   1  -4  -6   1   6  -8   0  -4  -6  -8   0   6   1      7.71770      7.38950     0   120     12.31389      1.16966      1.00000
 172 268   8  10   0   2   0   2   5   5   1  -3   5   1   5   5   5  -1  -3   1      8.16180      7.36410     0   120      9.14858      1.51775      1.00000
 190 297   5   8   4   9  -2   0   7   3   2   2   5  -2   7   3   5   2   2   2      6.06340      7.34850     0   120      9.62645      1.52690      1.00000
 294 473   9  13   1   3  -3  -5   6   5  -2  -3   8  -3   6   5   8   3  -3  -2      6.91250      7.32990     0   120     12.09941      0.77729      1.00000
 440 708  10  16   0   2   4   8   6  10   4  -4   6   4   6  10   6  -4  -4   4      7.36340      7.32350     0    60     14.80271      0.93802      1.00000
  92 144   3   7   2   5  -1  -2   4   3   0   1   4  -2   4   3   4   2   1   0      6.81550      7.31300   180   120      6.70175      1.04237      1.00000
  74 109   0   2   3   6   4   3   3   3   3   3  -1   0   3   3  -1   0   3   3      5.79030      7.31270   180   120      5.88215      1.54929      1.00000
 116 176  -5  -6   5   5  -2  -1   0  -4   2   5  -2  -3   0  -4  -2   3   5   2      5.86090      7.30640   180   120      7.44215      1.61691      1.00000
 254 401  -5  -7  -5  -5   7   9  -5   0   2   0  -7   7  -5   0  -7  -7   0   2      6.26460      7.30110   180    60     11.16997      1.49390      1.00000
 302 481   3   4   4   9   6  12   6   5   8   3  -1   4   6   5  -1  -4   3   8      7.87290      7.29940     0   120     12.21844      1.30758      1.00000
 348 556   3   6   7  13   6   7   8   6   7   5   0   0   8   6   0   0   5   7      8.37480      7.28960   180   120     13.13080      1.25786      1.00000
  24  24  -1   3   2   3   1   0   1   2   1   2   1  -1   1   2   1   1   2   1     10.32570      7.28930   180    60      2.94674      1.82119      1.00000
  32  44   1  -1   2   5  -1   0   3  -1   1   2   0  -1   3  -1   0   1   2   1      9.78060      7.27540     0   120      3.77637      1.31872      1.00000
 348 556  -8 -15  -1   0  -3  -7  -4  -9  -4   4  -6  -3  -4  -9  -6   3   4  -4      6.19480      7.27440     0   120     13.13080      1.25786      1.00000
 250 397   5   8   6  11  -2   0   8   3   3   3   5  -3   8   3   5   3   3   3      5.88040      7.26850     0    60     11.10500      1.29574      1.00000
 126 197   1  -1  -3  -3   5   9  -1   2   3  -2  -3   6  -1   2  -3  -6  -2   3      5.79670      7.24790   180   120      7.83985      1.23963      1.00000
 472 760 -12 -18   0   0   0   2  -6  -9   1   6  -9   1  -6  -9  -9  -1   6   1      7.67630      7.23890   180    60     15.33525      0.91106      1.00000
 342 549   6   9   0   0   9  12   3   9   6  -3   0   6   3   9   0  -6  -3   6      7.98030      7.23140   180    60     13.03930      0.98825      1.00000
 276 436  -9 -11  -2  -5   3   6  -7  -4   2   2  -7   4  -7  -4  -7  -4   2   2      6.58860      7.23110     0    60     11.64624      1.53791      1.00000
 224 360   1   2   3   5  -8 -11   3  -3  -4   2   5  -7   3  -3   5   7   2  -4      7.06780      7.22880     0   120     10.55720      0.73859      1.00000
 348 556   8  12   6  10   2   0   9   7   3   1   5  -3   9   7   5   3   1   3      6.76350      7.22230   180   120     13.13080      1.25786      1.00000
 248 392  -4 -10  -4  -8   4   6  -6  -3   1  -2  -7   5  -6  -3  -7  -5  -2   1      8.42490      7.22130     0   120     11.04204      1.43992      1.00000
 432 696   9  13   6  11   3   4  10   8   5   1   5  -1  10   8   5   1   1   5      8.71680      7.21910     0    60     14.67417      0.81776      1.00000
 188 300  -4  -5  -5  -8   3   7  -6  -1   1  -2  -4   6  -6  -1  -4  -6  -2   1      5.85560      7.21810   180    60      9.64692      0.96799      1.00000
  54  77   1   5   1   3  -3  -3   2   1  -1   1   4  -2   2   1   4   2   1  -1      9.42750      7.20240     0    60      4.96793      1.52304      1.00000
  92 140  -1   1   2   5   5   6   2   3   4   3  -2   2   2   3  -2  -2   3   4      8.62950      7.20170   180    60      6.63468      1.40747      1.00000
 148 232  -5  -8  -3  -5   4   3  -5  -2   0   0  -6   3  -5  -2  -6  -3   0   0      7.73450      7.20050   180   120      8.50470      1.29233      1.00000
 188 296   7  10  -1  -5  -2  -3   1   4  -2  -6   6  -1   1   4   6   1  -6  -2      7.32950      7.19540     0   120      9.60045      1.35330      1.00000
  30  33  -1  -4  -2   1   2   2   0  -1   0   1  -3   2   0  -1  -3  -2   1   0      5.61470      7.18570   180    60      3.39484      1.86416      1.00000
 206 329   0   1  -4  -8  -5 -10  -4  -2  -7  -4   3  -3  -4  -2   3   3  -4  -7      6.91090      7.17560     0   120     10.10124      0.98227      1.00000
 158 249  -6  -8  -1  -4   4   5  -5  -2   2   1  -6   3  -5  -2  -6  -3   1   2      5.07420      7.16230     0   120      8.80416      1.21936      1.00000
 158 249   5   8   2   5  -2  -6   5   3  -2   0   5  -4   5   3   5   4   0  -2      4.67030      7.16230     0   120      8.80416      1.21936      1.00000
 494 797   7  13  -5  -9  -7 -11  -1   3  -8  -8  10  -3  -1   3  10   3  -8  -8      7.71640      7.14200     0    60     15.69980      0.71851      1.00000
 244 388  -2  -3   3   2  -7 -13   0  -5  -5   2   2  -8   0  -5   2   8   2  -5      7.45680      7.13650     0    60     10.97631      1.23312      1.00000
  20  20  -1  -3   2  -1   1   2  -1  -1   2   0  -2   0  -1  -1  -2   0   0   2      6.82090      7.13250     0    60      2.68999      1.66251      1.00000
 128 196   3   6  -3  -7  -4  -3  -2   1  -3  -5   5   0  -2   1   5   0  -5  -3      5.99520      7.12970     0   120      7.84322      1.57604      1.00000
 414 665  -7 -14  -6  -9   4   6  -8  -5   0  -1  -9   6  -8  -5  -9  -6  -1   0      6.04230      7.12470     0   120     14.34963      1.04311      1.00000
 182 285   2   0  -5  -6  -6  -9  -2  -3  -7  -4   3  -2  -2  -3   3   2  -4  -7      7.30640      7.11560     0   120      9.42760      1.45612      1.00000
 388 620  -6 -10  -6 -10   4  10  -8  -3   2  -2  -7   8  -8  -3  -7  -8  -2   2      7.79390      7.11200   180   120     13.86566      1.32042      1.00000
 352 560  -6 -10  -4 -10   6   8  -8  -2   2  -2  -8   6  -8  -2  -8  -6  -2   2      6.71040      7.10550   180    60     13.18579      1.46116      1.00000
 462 741  11  16   2   1   4   8   6  10   5  -5   6   3   6  10   6  -3  -5   5      7.42740      7.10200   180    60     15.15056      1.20853      1.00000
 220 348   4   4   6  12   2   2   8   3   4   4   1  -2   8   3   1   2   4   4      7.46830      7.09080     0   120     10.40281      1.33476      1.00000
 230 365   6  13  -2  -4  -1  -2   1   6  -2  -5   7   0   1   6   7   0  -5  -2      6.31860      7.08980     0   120     10.64902      1.26424      1.00000
 184 292  -6 -11  -3  -4  -1   1  -5  -6  -1   1  -5   2  -5  -6  -5  -2   1  -1      7.40880      7.08750   180    60      9.52478      1.13077      1.00000
 364 580 -11 -15   0  -1   1   4  -6  -7   2   5  -8   2  -6  -7  -8  -2   5   2      6.64070      7.06970   180   120     13.41624      1.41580      1.00000
 442 709   6   8   9  12   6   9   9   7   9   3   1   0   9   7   1   0   3   9      7.35810      7.04650     0   120     14.81959      1.17468      1.00000
 314 505   6   9   0  -2  -7 -12   2   1  -6  -4   8  -6   2   1   8   6  -4  -6      7.58320      7.04470     0   120     12.50261      0.82755      1.00000
 368 592  -6 -11  -7 -12   3   3  -9  -4  -2  -3  -7   5  -9  -4  -7  -5  -3  -2      6.75990      7.01940   180   120     13.53631      0.87660      1.00000
 222 353  -5 -11   1   1  -5  -7  -2  -8  -3   3  -3  -4  -2  -8  -3   4   3  -3      7.00900      7.00440     0   120     10.46962      1.17778      1.00000
  28  36   2   3  -3  -2  -1   1   0   1  -1  -2   2   2   0   1   2  -2  -2  -1      9.76220      7.00440   180   120      3.45244      1.44245      1.00000
 248 396   4   7   3   2  -7 -11   3   0  -4  -1   7  -7   3   0   7   7  -1  -4      8.24440      6.98740   180   120     11.08247      1.08580      1.00000
 212 332   1   1  -4  -5   5  12  -2   3   4  -3  -2   8  -2   3  -2  -8  -3   4      8.09960      6.95710   180   120     10.17522      1.56999      1.00000
  54  85   3   3   3   5  -1  -1   4   1   1   1   2  -2   4   1   2   2   1   1      7.30230      6.94760     0    60      5.14482      0.72856      1.00000
  28  28  -3  -1  -2  -1   3   2  -2   1   0   1  -2   2  -2   1  -2  -2   1   0      5.64380      6.94010     0    60      3.18284      1.96711      1.00000
 148 228  -5  -8   5   5   0  -3   0  -4   1   5  -4  -4   0  -4  -4   4   5   1      6.34300      6.92380     0   120      8.45195      1.60142      1.00000
 286 453   4   6   5   8  -8  -9   6  -1  -2   2   7  -7   6  -1   7   7   2  -2      7.40610      6.91850   180   120     11.86668      1.47712      1.00000
 220 348  -4  -8  -6 -10   2   0  -7  -3  -3  -3  -5   3  -7  -3  -5  -3  -3  -3      4.03990      6.90590   180    60     10.40281      1.33476      1.00000
 168 268  -5  -8  -5  -7   2   1  -6  -3  -2  -1  -5   3  -6  -3  -5  -3  -1  -2      6.35320      6.90070     0   120      9.11831      0.92539      1.00000
 200 320  -3  -5  -4  -5  -5 -10  -4  -5  -7  -1   0  -3  -4  -5   0   3  -1  -7      8.32550      6.89220   180   120      9.95959      0.89806      1.00000
 104 164   1   0  -5  -7   2   5  -3   1   0  -4  -1   5  -3   1  -1  -5  -4   0      7.87130      6.88210   180   120      7.14451      0.97777      1.00000
 286 453   0   0   5  12   6   9   6   3   7   6  -3   2   6   3  -3  -2   6   7      7.03970      6.86910   180    60     11.86668      1.47712      1.00000
 368 592   8  11   7  10   3   5   9   7   6   1   4  -1   9   7   4   1   1   6      5.94480      6.85750   180   120     13.53631      0.87660      1.00000
  86 125  -1   1  -1  -5  -3  -7  -3  -1  -4  -2   2  -3  -3  -1   2   3  -2  -4      6.78830      6.85260     0    60      6.31156      1.77883      1.00000
 144 228  -1  -1   4   9   3   6   4   1   5   5  -2   1   4   1  -2  -1   5   5      6.56650      6.83790   180   120      8.41918      1.05704      1.00000
 436 700   3   7  -8 -11  -7 -12  -4   0 -10  -7   7  -2  -4   0   7   2  -7 -10      6.95280      6.83500   180   120     14.72340      1.10523      1.00000
 300 480  -9 -14  -3  -3  -2  -1  -6  -8  -2   3  -6   1  -6  -8  -6  -1   3  -2      7.36910      6.83080   180   120     12.19796      1.09989      1.00000
 346 557   6   8   5   8  -6 -11   7   1  -3   1   7  -8   7   1   7   8   1  -3      6.51420      6.80910     0   120     13.12879      0.79686      1.00000
 284 448   4  10   4   4   6  10   4   8   7   0   2   3   4   8   2  -3   0   7      5.52060      6.80760   180   120     11.80778      1.60509      1.00000
 316 508  -9 -14   1   3  -2  -5  -3  -8  -2   6  -6  -3  -3  -8  -6   3   6  -2      5.60240      6.80080   180    60     12.54043      0.85885      1.00000
 260 416  -8 -13  -1  -4  -1  -3  -6  -7  -2   2  -6  -1  -6  -7  -6   1   2  -2      6.37920      6.78090   180    60     11.35568      1.02394      1.00000
 174 273  -4  -9  -4  -4   3   6  -4  -3   1   0  -6   5  -4  -3  -6  -5   0   1      8.09460      6.77370   180   120      9.22447      1.38171      1.00000
  84 128   4   4  -2  -4   4   4   0   4   1  -4   0   3   0   4   0  -3  -4   1      6.12470      6.77300   180   120      6.34273      1.33034      1.00000
 152 236   1   5   0  -1   5  10   0   5   5  -1   0   5   0   5   0  -5  -1   5      5.58320      6.77230   180    60      8.58936      1.49094      1.00000
 256 408  -9 -12  -1  -1   2   5  -5  -5   2   4  -7   3  -5  -5  -7  -3   4   2      7.51080      6.77130   180   120     11.25211      1.17902      1.00000
 170 265  -6 -10   1  -2   2   5  -4  -4   3   2  -6   2  -4  -4  -6  -2   2   3      7.78800      6.76690   180    60      9.09666      1.50026      1.00000
 354 569   4   8   5   8   8  11   6   8   8   2   0   3   6   8   0  -3   2   8      6.71910      6.76280     0   120     13.27230      0.91986      1.00000
 188 296   3   7   6   7   3   6   5   5   6   2   2   0   5   5   2   0   2   6      7.56450      6.75720   180   120      9.60045      1.35330      1.00000
 342 549   0   1   0  -2   9  16  -1   5   8  -1  -4   8  -1   5  -4  -8  -1   8      7.41590      6.75110     0   120     13.03930      0.98825      1.00000
 132 204   0   1   3   8   3   7   4   2   5   4  -1   2   4   2  -1  -2   4   5      5.32820      6.75080   180   120      7.99110      1.46365      1.00000
 220 352   1   1  -6 -11  -5  -6  -5  -2  -6  -6   3   0  -5  -2   3   0  -6  -6      7.51550      6.75070   180   120     10.44571      0.94189      1.00000
  34  41   0  -3   2   4  -1   2   2  -2   2   2  -1   0   2  -2  -1   0   2   2      4.08520      6.74990     0   120      3.72378      1.77015      1.00000
 190 301  -6 -10  -3  -2   4   5  -4  -3   1   2  -7   4  -4  -3  -7  -4   2   1      7.22740      6.74650     0   120      9.67280      1.19875      1.00000
 328 524   7  11  -4  -9  -5  -6  -1   3  -5  -8   8  -1  -1   3   8   1  -8  -5      4.80770      6.74000   180    60     12.74749      1.22538      1.00000
  26  33   2   1   2   2  -3  -2   2  -1   0   0   2  -2   2  -1   2   2   0   0      7.43010      6.73240     0    60      3.31242      1.42403      1.00000
 236 376  -1   0   1  -1   8  13  -1   4   7   0  -4   6  -1   4  -4  -6   0   7      6.35220      6.72700     0   120     10.80234      1.14431      1.00000
 260 416   7  12  -1   1  -4  -7   4   4  -4  -3   8  -3   4   4   8   3  -3  -4      5.69310      6.71130     0    60     11.35568      1.02394      1.00000
 276 432   6   9  -5  -6  -7  -7   0   1  -6  -6   8  -1   0   1   8   1  -6  -6      5.21710      6.71040     0    60     11.60777      1.80544      1.00000
 104 160   3   7   2   5  -1  -4   4   3  -1   1   4  -3   4   3   4   3   1  -1      6.29510      6.70920   180    60      7.08163      1.36032      1.00000
 110 169   1  -1   1  -1  -5  -9   0  -3  -4  -1   2  -5   0  -3   2   5  -1  -4      6.80760      6.70690   180   120      7.27950      1.41733      1.00000
 196 308   7  11  -4  -3  -1   0   2   5  -2  -5   6   2   2   5   6  -2  -5  -2      6.88950      6.70020   180    60      9.79579      1.42919      1.00000
  46  65   3   3  -1  -5  -1  -1  -1   1  -1  -4   2   0  -1   1   2   0  -4  -1      7.24560      6.69940   180   120      4.57072      1.45207      1.00000
 252 396   9  12   3   3   0   3   6   6   3  -3   6   0   6   6   6   0  -3   3      6.58150      6.69800     0    60     11.10738      1.62054      1.00000
  50  73  -4  -5  -2   0   1   2  -2  -2   0   2  -3   2  -2  -2  -3  -2   2   0      7.44030      6.69410   180    60      4.82008      1.32924      1.00000
 148 228   5   9   0  -1   5   4   2   7   2  -3   2   2   2   7   2  -2  -3   2      7.26780      6.67330     0    60      8.45195      1.60142      1.00000
 280 444  -6 -13  -1   0   5   7  -3  -4   3   3  -9   4  -3  -4  -9  -4   3   3      6.12410      6.66700     0    60     11.74634      1.42251      1.00000
 412 660   4   6  -6 -12  -6 -12  -4   0  -9  -8   6  -3  -4   0   6   3  -8  -9      6.67340      6.66670   180   120     14.30096      1.21759      1.00000
 392 624   5   9   6   9   5  12   7   7   9   2   2   3   7   7   2  -3   2   9      6.77820      6.65890     0   120     13.91775      1.51535      1.00000
 474 765   5   8   2   5 -10 -16   5  -1  -7   0   9  -9   5  -1   9   9   0  -7      7.80550      6.65010   180   120     15.38065      0.66001      1.00000
 166 261   3   3   3   3   7   9   3   5   6   0  -2   3   3   5  -2  -3   0   6      7.76590      6.64220   180   120      9.01676      1.30307      1.00000
  56  84   0   0  -4  -6  -2   0  -3  -1  -2  -3   1   2  -3  -1   1  -2  -3  -2      8.55860      6.63910     0    60      5.14995      1.21574      1.00000
 288 456   6  10  -4  -8  -6  -6  -1   2  -5  -7   8  -1  -1   2   8   1  -7  -5      5.74600      6.63490   180   120     11.90652      1.49488      1.00000
 388 624  -5  -7  -8 -15  -3  -4 -10  -5  -6  -5  -2   2 -10  -5  -2  -2  -5  -6      6.98740      6.63070     0    60     13.89787      0.92145      1.00000
 354 565  -9 -16   2   3   2   0  -3  -7   1   6  -9  -1  -3  -7  -9   1   6   1      5.57890      6.61900   180   120     13.23856      1.31930      1.00000
 414 669   8  14   5   8  -4  -7   8   5  -1   0   9  -6   8   5   9   6   0  -1      5.64100      6.61890     0   120     14.38076      0.44007      1.00000
 150 233   0  -3   4   8   5   6   4   1   5   4  -4   1   4   1  -4  -1   4   5      8.31050      6.61030     0    60      8.53404      1.47313      1.00000
 356 568 -10 -15  -1  -2   1   5  -6  -7   2   4  -8   3  -6  -7  -8  -3   4   2      6.93750      6.60180   180   120     13.27429      1.33916      1.00000
 104 160   2   0   2   4  -4  -8   3  -2  -3   1   2  -5   3  -2   2   5   1  -3      7.26480      6.60030   180   120      7.08163      1.36032      1.00000
 324 516   4  10   8  12   0   0   8   5   4   4   5  -4   8   5   5   4   4   4      5.89950      6.59690   180    60     12.65531      1.35764      1.00000
 476 768  -3  -3  -2  -3 -11 -18  -3  -7 -10   0   4  -8  -3  -7   4   8   0 -10      6.51940      6.59380     0   120     15.41141      0.69885      1.00000
 182 285  -7 -11   3   1  -1  -1  -3  -6   1   4  -5  -2  -3  -6  -5   2   4   1      6.40700      6.59200   180   120      9.42760      1.45612      1.00000
 334 537  -3  -5  -7  -9  -7 -11  -6  -6  -9  -3   1  -2  -6  -6   1   2  -3  -9      5.88030      6.58990     0   120     12.89320      0.87492      1.00000
 228 360   6  10  -2  -4  -6  -6   1   2  -4  -5   8  -2   1   2   8   2  -5  -4      5.73640      6.58270   180   120     10.58335      1.41164      1.00000
 262 417   5   9   5   5  -5  -9   5   2  -2   0   7  -7   5   2   7   7   0  -2      7.70550      6.57620   180   120     11.37768      1.24437      1.00000
  82 121   2   5   2   6   3   2   4   4   2   2   1   0   4   4   1   0   2   2      6.20710      6.56990   180   120      6.19585      1.61600      1.00000
  88 132  -1   2   3   3  -4  -7   1  -1  -2   2   3  -5   1  -1   3   5   2  -2      5.00050      6.56760   180   120      6.45580      1.52401      1.00000
 112 176  -1  -3  -4  -5  -5  -6  -3  -4  -5  -2   1  -1  -3  -4   1   1  -2  -5      6.96340      6.55390   180   120      7.40492      1.08036      1.00000
 160 252  -2  -6  -2  -4  -6  -8  -3  -6  -5  -1   0  -3  -3  -6   0   3  -1  -5      6.17440      6.55210   180   120      8.85779      1.24082      1.00000
  70 101   3   1   3   7   1   1   5   1   2   2   0  -1   5   1   0   1   2   2      7.25230      6.54460     0    60      5.67962      1.65588      1.00000
 244 384  -8 -12  -2   0   4   4  -4  -4   1   4  -8   3  -4  -4  -8  -3   4   1      6.00690      6.51750   180   120     10.93549      1.55403      1.00000
 306 489   4   9   8  12  -1   0   8   4   4   4   5  -4   8   4   5   4   4   4      5.91600      6.51140     0    60     12.31389      1.16966      1.00000
 168 260   1   4   5  11  -2  -1   6   1   2   5   3  -3   6   1   3   3   5   2      5.18950      6.49560     0   120      9.01969      1.62641      1.00000
 186 293  -6  -8   1   0  -6  -7  -3  -7  -3   3  -1  -4  -3  -7  -1   4   3  -3      5.52900      6.49400     0   120      9.55099      1.33366      1.00000
 256 408   6   9  -5  -8  -5  -5  -1   2  -5  -7   7   0  -1   2   7   0  -7  -5      6.70540      6.48500     0   120     11.25211      1.17902      1.00000
 434 697   4   7   4   4   9  16   4   8  10   0  -1   6   4   8  -1  -6   0  10      6.66630      6.48450     0   120     14.69120      1.08108      1.00000
 478 769   7  13   9  13   1   3  10   7   6   3   6  -3  10   7   6   3   3   6      5.39060      6.47830   180    60     15.42762      0.99418      1.00000
  30  37   2  -1  -2  -4   1   2  -1   0   0  -3  -1   2  -1   0  -1  -2  -3   0      5.93470      6.47480     0   120      3.52411      1.60644      1.00000
 410 661   9  16   4   7  -2  -2   8   7   1  -1   9  -3   8   7   9   3  -1   1      6.14100      6.47340   180   120     14.29912      0.73164      1.00000
  72 100  -3  -5   2   5  -3   0   1  -4   1   4  -1  -1   1  -4  -1   1   4   1      5.58190      6.46510     0    60      5.68426      1.92072      1.00000
 136 212   3   7   4   7  -3  -2   5   2   1   2   5  -3   5   2   5   3   2   1      5.68120      6.46480   180   120      8.13630      1.34187      1.00000
 330 529   2   3   2   6   9  14   4   6   8   2  -3   6   4   6  -3  -6   2   8      7.10970      6.45030     0   120     12.80207      1.05220      1.00000
  70 101   2   4  -3  -6   2  -1  -2   3  -2  -4   1   1  -2   3   1  -1  -4  -2      5.40970      6.44470     0    60      5.67962      1.65588      1.00000
 432 696 -10 -15  -5  -8  -3  -3  -9  -9  -4   1  -6   1  -9  -9  -6  -1   1  -4      6.54130      6.44420   180    60     14.67417      0.81776      1.00000
 196 308   5   7   6   9   1  -2   7   4   2   2   3  -4   7   4   3   4   2   2      5.70720      6.44270   180    60      9.79579      1.42919      1.00000
 308 492   7  10  -5  -7  -6  -7   0   2  -6  -7   8  -1   0   2   8   1  -7  -6      6.86380      6.43820   180   120     12.35229      1.19202      1.00000
 286 453  -5 -12  -4  -7   4   6  -6  -4   1  -1  -8   5  -6  -4  -8  -5  -1   1      5.32340      6.43600   180   120     11.86668      1.47712      1.00000
  86 133  -3  -6   0   1   2   6  -1  -2   3   2  -4   3  -1  -2  -4  -3   2   3      6.85180      6.43450   180   120      6.45171      1.17277      1.00000
 354 569  -6 -11   0  -2  -7 -12  -4  -9  -6   2  -2  -6  -4  -9  -2   6   2  -6      6.16360      6.43440     0   120     13.27230      0.91986      1.00000
 348 560  -8 -15   3   4   3   5  -2  -6   4   6  -9   1  -2  -6  -9  -1   6   4      6.70500      6.43020   180   120     13.16481      0.82932      1.00000
 342 549   4   6   7  12   4   9   8   5   8   4   1   1   8   5   1  -1   4   8      5.99020      6.42910     0    60     13.03930      0.98825      1.00000
  84 128   3   6  -1  -5  -2  -3  -1   2  -2  -4   4  -1  -1   2   4   1  -4  -2     10.20370      6.42790   180    60      6.34273      1.33034      1.00000
 102 157   3   5   3   3   5   5   3   5   4   0   0   1   3   5   0  -1   0   4      8.19750      6.41850   180   120      7.01444      1.34078      1.00000
 310 497   8  13   4   4  -3  -6   6   5  -1  -2   8  -5   6   5   8   5  -2  -1      7.06750      6.40300     0   120     12.40861      1.01315      1.00000
 390 625  -7 -11  -5 -11   5   7  -9  -3   1  -2  -8   6  -9  -3  -8  -6  -2   1      5.23200      6.40200     0   120     13.91585      1.16150      1.00000
 420 668  11  15   0   1   3   8   6   9   4  -5   6   4   6   9   6  -4  -5   4      5.71460      6.40190   180   120     14.40180      1.60875      1.00000
 398 637 -10 -16  -3  -2  -2  -5  -6  -9  -4   4  -7  -1  -6  -9  -7   1   4  -4      6.64070      6.39920     0   120     14.05133      1.24909      1.00000
 440 704 -12 -17   1   2  -1   1  -5  -9   1   7  -8   0  -5  -9  -8   0   7   1      6.02840      6.38640   180   120     14.77246      1.33203      1.00000
 176 276   5   5   4   7   5   6   6   5   5   1   0   1   6   5   0  -1   1   5      6.95810      6.37700     0   120      9.27567      1.40069      1.00000
 342 549   8  11   2   2  -7 -10   5   2  -4  -3   9  -6   5   2   9   6  -3  -4      6.09600      6.37550     0   120     13.03930      0.98825      1.00000
  74 105  -5  -4   2   5   0  -2   0  -2   0   5  -2  -2   0  -2  -2   2   5   0      6.66490      6.36890     0    60      5.80562      1.81514      1.00000
 106 165   4   9   0  -2  -1  -2   1   4  -1  -3   5  -1   1   4   5   1  -3  -1      8.07000      6.32660     0   120      7.17941      1.20666      1.00000
 440 708   3   7   8  13   7  10   8   7   9   5   0   1   8   7   0  -1   5   9      6.04590      6.32420     0   120     14.80271      0.93802      1.00000
 392 628  -7 -11   4   9   5  10   1  -3   7   8  -8   3   1  -3  -8  -3   8   7      5.43400      6.32300   180   120     13.94984      1.18400      1.00000
 172 268   6   6   0   0  -6  -8   3   0  -4  -3   6  -4   3   0   6   4  -3  -4      8.02380      6.32200   180    60      9.14858      1.51775      1.00000
 376 604   9  16   1   3  -2  -5   6   7  -2  -3   9  -3   6   7   9   3  -3  -2      6.05870      6.32060   180   120     13.67554      0.98973      1.00000
 228 360   2   6  -2  -2   6  12   0   6   5  -2   0   7   0   6   0  -7  -2   5      5.69460      6.31610   180   120     10.58335      1.41164      1.00000
 192 304   6  11   1   4   3   3   5   7   2  -1   4   1   5   7   4  -1  -1   2      6.49990      6.31000     0   120      9.72164      1.22057      1.00000
 416 668  -5  -6  -7 -11  -8 -11  -8  -7  -9  -3   1  -2  -8  -7   1   2  -3  -9      6.51390      6.30460   180   120     14.38260      1.06812      1.00000
 340 544  -8 -16   2   4   0   0  -2  -8   1   6  -8  -1  -2  -8  -8   1   6   1      6.40990      6.29250   180    60     12.98572      1.17092      1.00000
 294 469   6  10   7  10   0  -3   8   5   2   2   5  -5   8   5   5   5   2   2      5.37520      6.27840   180    60     12.06240      1.22418      1.00000
 110 173   3   7  -3  -5   3   3  -1   5   0  -4   2   3  -1   5   2  -3  -4   0      5.84840      6.27000   180   120      7.34068      1.05565      1.00000
 176 272   2   4   4   2   6  10   2   5   7   0  -1   3   2   5  -1  -3   0   7      5.66620      6.26710     0   120      9.22733      1.69007      1.00000
 318 501   6   6   7  10   4   9   8   5   8   2   1   1   8   5   1  -1   2   8      7.10380      6.26630   180    60     12.48894      1.73968      1.00000
 404 644  -9 -16  -1  -5  -4  -5  -7 -10  -3   2  -6  -2  -7 -10  -6   2   2  -3      5.30300      6.26280   180   120     14.13627      1.47166      1.00000
 204 320  -5 -12   3   5   0  -1   0  -6   1   5  -6  -2   0  -6  -6   2   5   1      8.04230      6.25340   180   120      9.98731      1.50124      1.00000
 128 192  -5  -5  -2  -7   3   4  -6  -1   1  -1  -4   3  -6  -1  -4  -3  -1   1      5.60140      6.25180   180   120      7.78599      1.83802      1.00000
 456 732  -1   1  -6  -9  -9 -16  -5  -4 -11  -4   5  -5  -5  -4   5   5  -4 -11      6.87750      6.24660   180    60     15.05649      1.14113      1.00000
 324 516  -9 -15   2   1   3   2  -4  -6   2   5  -9   0  -4  -6  -9   0   5   2      6.44550      6.24620     0   120     12.65531      1.35764      1.00000
 102 157   1   1   1   5  -5  -7   3  -2  -3   2   3  -4   3  -2   3   4   2  -3      6.60700      6.24600     0    60      7.01444      1.34078      1.00000
 108 168   4   6  -4  -6  -2   0  -1   2  -2  -5   4   2  -1   2   4  -2  -5  -2      4.19620      6.24490   180   120      7.24508      1.22834      1.00000
 362 581  10  15   2   4   1   4   7   8   3  -3   7   1   7   8   7  -1  -3   3      6.08840      6.23830   180    60     13.41427      1.02824      1.00000
 382 609  -7 -14  -6  -7   4   6  -7  -5   0   0  -9   6  -7  -5  -9  -6   0   0      6.13310      6.23520   180   120     13.74655      1.42561      1.00000
 314 501  -3  -6   0   3  -8 -14   0  -7  -7   3   1  -7   0  -7   1   7   3  -7      5.45160      6.21430   180   120     12.46679      1.25669      1.00000
 176 276  -1  -4  -7  -9   2   5  -5  -1  -1  -4  -3   6  -5  -1  -3  -6  -4  -1      6.97550      6.21040   180   120      9.27567      1.40069      1.00000
 332 528  -7  -8  -7 -13   0   1 -10  -4  -3  -3  -4   4 -10  -4  -4  -4  -3  -3      6.25640      6.20860     0    60     12.80413      1.43330      1.00000
 286 461   4   6  -1   0  -8 -13   2  -1  -7  -2   7  -6   2  -1   7   6  -2  -7      6.95640      6.20730   180   120     11.94182      0.62693      1.00000
 316 504   8  11  -1   0  -7  -9   4   2  -5  -4   9  -4   4   2   9   4  -4  -5      6.07920      6.19590   180   120     12.50472      1.27752      1.00000
 122 181  -6  -8   3   0   2   3  -3  -3   3   3  -5   0  -3  -3  -5   0   3   3      7.42730      6.19190     0    60      7.57184      1.91499      1.00000
 358 577  -3  -5  -5  -7  -9 -13  -5  -7  -9  -2   2  -4  -5  -7   2   4  -2  -9      5.17400      6.19040     0   120     13.36022      0.71028      1.00000
 244 392  -2  -2  -6  -8  -6 -10  -5  -4  -8  -3   2  -2  -5  -4   2   2  -3  -8      6.43600      6.18370     0   120     11.01698      0.79131      1.00000
 466 753  10  15   6  10  -1  -2  10   7   2   0   8  -4  10   7   8   4   0   2      6.68370      6.18000     0   120     15.25698      0.47378      1.00000
 312 496   5   9   6  13  -1   0   9   4   3   4   5  -3   9   4   5   3   4   3      5.01360      6.17330   180   120     12.41073      1.40488      1.00000
 350 561   7  13   7   9   1   1   8   7   4   1   6  -3   8   7   6   3   1   4      6.77880      6.16680     0   120     13.18379      1.08985      1.00000
  98 153   2   1   0  -2  -5  -8   0  -2  -4  -2   3  -4   0  -2   3   4  -2  -4      5.20510      6.16580   180   120      6.91051      1.11575      1.00000
 142 213   5   3   3   5   5   7   5   4   5   0  -1   2   5   4  -1  -2   0   5      5.62490      6.15760     0   120      8.20074      1.93593      1.00000
 262 421   6   8  -1  -2  -6 -11   2   1  -6  -4   7  -5   2   1   7   5  -4  -6      5.89410      6.15360   180   120     11.41692      0.80872      1.00000
 456 736  -9 -16  -1  -1  -6  -9  -5 -11  -5   4  -5  -4  -5 -11  -5   4   4  -5      4.92710      6.12630     0    60     15.08616      0.63855      1.00000
 396 636   7  12  -3  -3  -8 -11   2   2  -7  -5  10  -4   2   2  10   4  -5  -7      6.00660      6.12610     0   120     14.03352      1.02967      1.00000
  24  28   3   1  -2  -3   1   0   0   1  -1  -3   0   1   0   1   0  -1  -3  -1      6.07640      6.12260     0    60      3.09479      1.55637      1.00000
  10   9   1   0  -2  -1   0  -2   0   0  -2  -1   0   0   0   0   0   0  -1  -2      5.32410      6.12140   180    60      1.84240      1.26711      1.00000
 222 349  -9 -11   1   3   1   3  -3  -5   2   6  -6   1  -3  -5  -6  -1   6   2      5.99790      6.11820   180   120     10.42681      1.51049      1.00000
 190 301  -3  -3   1  -1  -7 -11  -2  -5  -5   1   2  -6  -2  -5   2   6   1  -5      6.54150      6.11320   180   120      9.67280      1.19875      1.00000
 142 225  -6  -7  -4  -6   1   2  -6  -3  -1   0  -4   3  -6  -3  -4  -3   0  -1      4.42740      6.11300   180   120      8.36274      1.03177      1.00000
 178 281   0  -2   5   8   6   7   4   2   6   4  -4   1   4   2  -4  -1   4   6      4.23080      6.10940     0   120      9.35054      1.25200      1.00000
 156 240   4   4  -6  -6  -4  -6  -1   0  -6  -5   4   0  -1   0   4   0  -5  -6      5.18700      6.08780     0   120      8.67319      1.66604      1.00000
 444 712 -12 -17  -1   0   1   3  -6  -8   1   6  -9   2  -6  -8  -9  -2   6   1      5.91590      6.08720   180   120     14.85151      1.19694      1.00000
 226 357   4   7   4  10   3   6   7   5   5   3   2   1   7   5   2  -1   3   5      5.51410      6.06170     0   120     10.53850      1.39282      1.00000
 224 356  -1   1  -2  -5  -7 -12  -3  -3  -7  -2   4  -5  -3  -3   4   5  -2  -7      5.92950      6.05730   180   120     10.51475      1.19998      1.00000
 200 308   4   8  -2  -8  -4  -6  -2   2  -4  -6   6  -2  -2   2   6   2  -6  -4      5.85520      6.05040     0    60      9.82396      1.86810      1.00000
 338 537 -10 -14  -3  -2   2   5  -6  -6   1   4  -8   4  -6  -6  -8  -4   4   1      7.32120      6.04950   180    60     12.91462      1.48751      1.00000
 304 484  -4 -10  -6 -10   4   6  -7  -3   0  -3  -7   6  -7  -3  -7  -6  -3   0      4.27270      6.03140     0   120     12.25714      1.32761      1.00000
 118 181   1   5   5   7  -3  -3   4   1   1   3   4  -4   4   1   4   4   3   1      6.41630      6.02880   180   120      7.53525      1.48996      1.00000
 474 761  -6  -9   8  10   7  12   2  -1  10   8  -8   2   2  -1  -8  -2   8  10      5.63140      6.02700     0    60     15.35155      1.15327      1.00000
 220 348   4   8  -2  -6  -6  -8  -1   1  -5  -5   7  -3  -1   1   7   3  -5  -5      6.90520      6.02000     0   120     10.40281      1.33476      1.00000
 168 268  -3  -3   0  -1   7  10  -2   2   5   1  -5   5  -2   2  -5  -5   1   5      5.42390      6.01890   180    60      9.11831      0.92539      1.00000
 222 349  -1   1  -1   1  -7 -13   0  -3  -7   1   4  -6   0  -3   4   6   1  -7      6.01900      6.01690   180   120     10.42681      1.51049      1.00000
 122 185   0   0   7   8   0  -3   4   0   2   4   0  -5   4   0   0   5   4   2      3.53770      6.01480     0    60      7.63068      1.66516      1.00000
 240 380   6   8  -2   0   6  10   3   7   4  -3   1   6   3   7   1  -6  -3   4      6.77790      6.01350     0   120     10.86912      1.36464      1.00000
 208 328   2   6   4   4   6  10   3   6   7   1   0   3   3   6   0  -3   1   7      5.13410      6.01010   180   120     10.10386      1.38278      1.00000
 190 297  -8  -9   0   0   3   6  -4  -3   3   4  -6   3  -4  -3  -6  -3   4   3      3.65140      6.00410   180    60      9.62645      1.52690      1.00000
 386 617   8  15   4   8   1   4   8   8   4   0   7   0   8   8   7   0   0   4      6.77270      6.00140   180    60     13.83146      1.30028      1.00000
 274 437   5  10   4   9  -4  -6   7   3  -1   2   7  -5   7   3   7   5   2  -1      6.45280      5.99920     0   120     11.64397      1.19078      1.00000
 406 649  -9 -13  -5  -9   5   5  -9  -4   0   0  -9   5  -9  -4  -9  -5   0   0      5.95950      5.99850     0    60     14.18551      1.33093      1.00000
  60  88   3   2  -3  -3   2   5   0   2   1  -3   0   4   0   2   0  -4  -3   1      4.68470      5.99620   180   120      5.28859      1.42506      1.00000
  50  77   1   0   4   5  -2  -2   3  -1   1   2   1  -3   3  -1   1   3   2   1      9.12220      5.99070   180    60      4.91198      0.93405      1.00000
 452 728  -7 -13  -8 -13   1   0 -10  -6  -4  -3  -7   4 -10  -6  -7  -4  -3  -4      5.99740      5.98700     0   120     15.00835      0.86567      1.00000
 444 716  11  16   1   1   4   7   6  10   4  -5   6   3   6  10   6  -3  -5   4      6.70190      5.98320     0   120     14.88159      0.73365      1.00000
 264 416  -8  -9  -3  -6   5   7  -7  -2   2   1  -7   5  -7  -2  -7  -5   1   2      6.85320      5.97680   180   120     11.38000      1.57977      1.00000
 182 281   2  -1  -4  -6   5  10  -2   2   3  -4  -3   7  -2   2  -3  -7  -4   3      5.11150      5.96980   180    60      9.38005      1.73629      1.00000
 198 313  -7 -11   1   1   1   5  -3  -5   3   4  -6   2  -3  -5  -6  -2   4   3      6.05000      5.96450     0   120      9.86670      1.28380      1.00000
  38  53  -2  -3  -2  -4  -1   2  -3  -2   0  -1  -1   2  -3  -2  -1  -2  -1   0      4.98050      5.94510   180   120      4.13553      1.37745      1.00000
 244 384  -9 -12   1   3   0   3  -3  -6   2   6  -6   1  -3  -6  -6  -1   6   2      5.76100      5.92660   180   120     10.93549      1.55403      1.00000
 468 756  -8 -14  -8 -12   0   0 -10  -7  -4  -2  -7   4 -10  -7  -7  -4  -2  -4      5.72770      5.92490     0    60     15.28799      0.52655      1.00000
 474 761  -8 -13  -6 -12   5   6 -10  -4   0  -2  -9   6 -10  -4  -9  -6  -2   0      5.63760      5.91130     0   120     15.35155      1.15327      1.00000
 114 177   4   7   4   4  -1  -4   4   3   0   0   4  -4   4   3   4   4   0   0      5.10480      5.90480     0    60      7.43860      1.29119      1.00000
 248 392   0  -1   3   6   9  11   3   4   7   3  -5   4   3   4  -5  -4   3   7      5.38350      5.89300     0   120     11.04204      1.43992      1.00000
 232 368   4   9  -5  -6  -5  -7  -1   2  -6  -5   7  -1  -1   2   7   1  -5  -6      6.25030      5.88850   180   120     10.69341      1.28495      1.00000
 282 449   9  14   0   1   2   0   5   8   0  -4   6   0   5   8   6   0  -4   0      5.58010      5.87540     0   120     11.80555      1.27636      1.00000
 268 428  -6  -7  -7 -10   3   5  -8  -2  -1  -2  -5   6  -8  -2  -5  -6  -2  -1      5.57450      5.87220   180   120     11.52130      1.12232      1.00000
 180 280   1   5   2   1  -7 -10   1  -1  -4   0   6  -6   1  -1   6   6   0  -4      5.63900      5.86830   180   120      9.35336      1.58578      1.00000
  76 112   2   3  -3  -2  -5  -5   0  -1  -4  -2   4  -1   0  -1   4   1  -2  -4      5.55470      5.86230     0   120      5.96212      1.56624      1.00000
 148 236  -5  -7  -2  -5  -3  -6  -5  -5  -4   0  -2  -2  -5  -5  -2   2   0  -4      6.07810      5.85320     0   120      8.55712      0.88074      1.00000
 318 509  -9 -14   0  -1   2   6  -5  -6   3   4  -8   3  -5  -6  -8  -3   4   3      7.27150      5.84480     0   120     12.56035      1.11248      1.00000
 104 156   3   5   2   7   1   4   5   3   3   2   2   1   5   3   2  -1   2   3      3.58670      5.84420   180    60      7.01820      1.65677      1.00000
 170 269  -5  -6  -2  -5  -4  -8  -5  -5  -5   0  -1  -3  -5  -5  -1   3   0  -5      5.78550      5.84270   180   120      9.14569      1.16462      1.00000
 204 324   5   7   6   7   3   6   6   5   6   1   2   0   6   5   2   0   1   6      3.83400      5.83630     0   120     10.03198      1.16589      1.00000
 372 592   7  11  -2  -7  -7 -10   0   2  -6  -7   9  -4   0   2   9   4  -7  -6      5.71510      5.83570   180   120     13.55671      1.48850      1.00000
 302 481   7   9   7  11   1  -1   9   5   3   2   4  -4   9   5   4   4   2   3      5.61270      5.83550     0   120     12.21844      1.30758      1.00000
 298 473   7   8   8  11   0   0   9   4   4   2   4  -4   9   4   4   4   2   4      5.24050      5.82730     0    60     12.12224      1.43227      1.00000
 494 797  -8 -14  -7 -12   4   5 -10  -5  -1  -2  -9   6 -10  -5  -9  -6  -2  -1      4.15080      5.82440   180   120     15.69980      0.71851      1.00000
  68 100  -1  -3  -2  -7   1   2  -4  -1   0  -3  -2   2  -4  -1  -2  -2  -3   0      6.80020      5.81860   180   120      5.63543      1.49731      1.00000
 356 572 -10 -14  -2  -2  -4  -6  -6  -9  -4   4  -5  -2  -6  -9  -5   2   4  -4      5.84260      5.81330     0   120     13.30793      0.94811      1.00000
 330 525   1  -2   6   9   8  12   5   3   9   4  -5   3   5   3  -5  -3   4   9      5.38980      5.80510   180    60     12.76708      1.41476      1.00000
 456 732   9  12  -5  -7  -6 -11   1   3  -8  -8   9  -3   1   3   9   3  -8  -8      4.17200      5.80490   180    60     15.05649      1.14113      1.00000
 410 653  -8 -10  -7 -10   4   9  -9  -3   1  -1  -7   8  -9  -3  -7  -8  -1   1      4.55220      5.80350   180   120     14.23643      1.52452      1.00000
 136 208   2   1   3   8   3   7   5   2   5   3  -1   2   5   2  -1  -2   3   5      4.21110      5.79950     0   120      8.08115      1.64166      1.00000
 328 524   5  10  -3  -3  -8 -11   1   1  -7  -4   9  -4   1   1   9   4  -4  -7      6.44160      5.79520   180    60     12.74749      1.22538      1.00000
 366 589   9  15  -1  -1  -3  -7   4   6  -4  -5   9  -3   4   6   9   3  -5  -4      5.21340      5.79380     0   120     13.50127      0.84596      1.00000
 374 601  -6 -10  -9 -12  -2  -3  -9  -6  -6  -3  -4   3  -9  -6  -4  -3  -3  -6      5.82650      5.79240   180   120     13.64087      0.96270      1.00000
 438 701  11  16   0   3   4   6   7  10   3  -4   6   3   7  10   6  -3  -4   3      5.79070      5.78660   180   120     14.74037      1.31207      1.00000
 222 349  -9 -11   1   1   3   3  -4  -4   2   5  -7   1  -4  -4  -7  -1   5   2      5.83420      5.78470   180   120     10.42681      1.51049      1.00000
 262 413   7   9  -5  -9  -1  -5  -1   4  -5  -8   5   0  -1   4   5   0  -8  -5      5.59330      5.78360   180   120     11.33830      1.56297      1.00000
 406 649  -3  -5   9  11   7  11   4   1  10   7  -6   1   4   1  -6  -1   7  10      6.09370      5.78170   180   120     14.18551      1.33093      1.00000
  44  68  -4  -5   1   0  -1  -1  -2  -3   0   2  -2  -1  -2  -3  -2   1   2   0      6.79650      5.77920     0   120      4.61367      0.84504      1.00000
 398 641  -3  -7   7  11   7  11   4   0   9   7  -7   2   4   0  -7  -2   7   9      3.71440      5.77600     0   120     14.08312      0.81596      1.00000
 136 216   5   9   2   3   1   4   4   5   3  -1   4   1   4   5   4  -1  -1   3      3.39220      5.77110     0   120      8.19108      0.95194      1.00000
 462 741  -3  -4   6   9   8  16   3   2  11   6  -6   5   3   2  -6  -5   6  11      4.73720      5.76620     0   120     15.15056      1.20853      1.00000
 472 756   9  13  -4  -9  -5 -10   0   4  -7  -9   9  -3   0   4   9   3  -9  -7      5.37420      5.75600     0   120     15.30606      1.31319      1.00000
 166 261   2   4  -5  -6  -6  -7  -2  -1  -6  -4   5  -1  -2  -1   5   1  -4  -6      6.82950      5.74930   180   120      9.01676      1.30307      1.00000
 278 441   0  -2  -7 -14  -2  -5  -7  -2  -6  -7   0   1  -7  -2   0  -1  -7  -6      6.57710      5.73750   180   120     11.70595      1.40383      1.00000
 192 304   2   1  -1  -4  -7 -11  -1  -3  -6  -3   4  -5  -1  -3   4   5  -3  -6      6.03710      5.73530     0   120      9.72164      1.22057      1.00000
 312 496  -1  -3   4   3   9  14   1   3   9   2  -6   5   1   3  -6  -5   2   9      5.82740      5.72690   180   120     12.41073      1.40488      1.00000
 268 428   1   1  -4  -5  -9 -12  -2  -4  -8  -3   5  -4  -2  -4   5   4  -3  -8      5.81700      5.72400   180   120     11.52130      1.12232      1.00000
 322 513   6  11   8  10   1   0   8   6   4   2   5  -4   8   6   5   4   2   4      6.12260      5.72050   180   120     12.61783      1.33806      1.00000
 390 625  -8 -11  -6 -12   3   4 -10  -4  -1  -2  -7   5 -10  -4  -7  -5  -2  -1      5.53650      5.71310   180   120     13.91585      1.16150      1.00000
 118 181   2   7  -2  -4  -3  -6  -1   2  -4  -3   5  -2  -1   2   5   2  -3  -4      6.23850      5.70650   180   120      7.53525      1.48996      1.00000
 208 328  -6  -7  -1  -4  -5  -9  -5  -6  -5   1  -1  -4  -5  -6  -1   4   1  -5      6.98570      5.70190     0   120     10.10386      1.38278      1.00000
 454 733  10  17  -2  -4  -3  -6   3   7  -4  -7  10  -2   3   7  10   2  -7  -4      5.47720      5.70100     0   120     15.05473      0.59579      1.00000
 424 680 -11 -17   0  -1   3   2  -6  -7   1   5 -10   1  -6  -7 -10  -1   5   1      4.34160      5.69310   180   120     14.51372      1.16276      1.00000
 230 365   6  12  -3  -6  -2  -1   0   5  -2  -6   7   1   0   5   7  -1  -6  -2      5.58890      5.68810   180   120     10.64902      1.26424      1.00000
  86 129  -1   0  -2  -3  -6  -6  -2  -3  -4  -1   3  -2  -2  -3   3   2  -1  -4      5.00700      5.68640   180   120      6.38202      1.50659      1.00000
 190 301  -7 -10   0   1   2   6  -3  -4   3   4  -6   3  -3  -4  -6  -3   4   3      7.68170      5.68230     0    60      9.67280      1.19875      1.00000
 454 725  11  14   6   9   2   4  10   8   5  -1   6  -1  10   8   6   1  -1   5      4.73850      5.67910   180   120     14.99521      1.46418      1.00000
 350 557   2   7   8  12   5   8   7   6   8   5   1   0   7   6   1   0   5   8      4.83360      5.67890     0   120     13.14982      1.44298      1.00000
 208 332   1   3  -2  -1   7  12   0   5   5  -1  -2   7   0   5  -2  -7  -1   5      7.23550      5.67740   180   120     10.14802      1.00879      1.00000
 172 272   0   0  -2  -2   8  10  -1   4   4  -1  -4   6  -1   4  -4  -6  -1   4      6.20900      5.67220     0    60      9.19733      1.18707      1.00000
 304 480   7  10  -3  -9  -4  -7  -1   3  -5  -8   7  -2  -1   3   7   2  -8  -5      6.37560      5.67180     0   120     12.22060      1.63002      1.00000
 258 405  -6 -14   3   4   0   1  -1  -7   2   5  -7  -1  -1  -7  -7   1   5   2      5.46440      5.66690     0   120     11.23457      1.66869      1.00000
 154 241  -6  -8   3   2  -4  -5  -2  -6  -1   4  -2  -4  -2  -6  -2   4   4  -1      6.14030      5.66430   180   120      8.67015      1.35221      1.00000
 218 349  -4  -6  -5 -10  -4  -5  -7  -5  -5  -3  -1   0  -7  -5  -1   0  -3  -5      7.02850      5.66340   180   120     10.40027      0.91344      1.00000
 458 733 -12 -17  -2  -2   1   4  -7  -8   1   5  -9   3  -7  -8  -9  -3   5   1      4.90470      5.66280     0   120     15.07308      1.34245      1.00000
  32  36   3   4  -1   1  -2   1   2   1   0  -1   3   1   2   1   3  -1  -1   0      3.45980      5.66260     0   120      3.53159      1.87826      1.00000
  58  89   0   0  -1  -4  -4  -5  -2  -2  -3  -2   2  -2  -2  -2   2   2  -2  -3      2.34910      5.65950   180    12      5.28360      1.04096      1.00000
 260 408   5   9   2  -1   7  10   2   8   6  -3   1   4   2   8   1  -4  -3   6      5.77200      5.65690   180   120     11.27664      1.68443      1.00000
 384 620  10  16   2   4  -2  -2   7   7   0  -3   9  -2   7   7   9   2  -3   0      7.03560      5.65110   180   120     13.84571      0.54433      1.00000
 220 352  -2  -4  -6 -12  -2  -4  -7  -3  -5  -5  -1   1  -7  -3  -1  -1  -5  -5      5.13990      5.64730   180   120     10.44571      0.94189      1.00000
 308 492  -8 -14  -2  -2   2   6  -5  -6   2   3  -8   4  -5  -6  -8  -4   3   2      5.86750      5.64300     0   120     12.35229      1.19202      1.00000
 234 369  -3  -6  -8 -11   2   0  -7  -2  -4  -4  -4   4  -7  -2  -4  -4  -4  -4      7.11210      5.63940   180    60     10.71676      1.46666      1.00000
  64  92   2   4   2   0   2   6   1   3   4  -1   1   2   1   3   1  -2  -1   4      2.62140      5.63070   180   120      5.42369      1.60736      1.00000
 284 452   6   8  -2  -4  -8 -10   1   0  -6  -5   8  -4   1   0   8   4  -5  -6      5.82750      5.62780   180   120     11.84559      1.29688      1.00000
  78 113   5   5   1   5  -1  -1   5   2   0   0   3  -1   5   2   3   1   0   0      5.67580      5.62770     0   120      6.00391      1.71846      1.00000
 440 708  -8 -15  -3  -6  -5  -9  -7 -10  -6   1  -5  -3  -7 -10  -5   3   1  -6      4.55370      5.62220   180   120     14.80271      0.93802      1.00000
 402 641  -5 -10  -4  -9   6  12  -7  -2   4  -2  -8   8  -7  -2  -8  -8  -2   4      5.86900      5.62180     0    60     14.10273      1.45362      1.00000
 272 436   2   2   0   2   8  14   2   5   7   0  -3   7   2   5  -3  -7   0   7      7.48820      5.61790   180   120     11.62248      0.95810      1.00000
 214 345  -7 -10   2   3  -4  -6  -2  -7  -2   5  -3  -4  -2  -7  -3   4   5  -2      6.72360      5.61770   180   120     10.33046      0.53064      1.00000
 144 224  -4  -6  -2  -4  -6  -6  -4  -6  -4   0   0  -2  -4  -6   0   2   0  -4      6.88960      5.61470   180   120      8.36590      1.41837      1.00000
 438 705   1   3   3   3  11  17   2   7  10   1  -4   7   2   7  -4  -7   1  10      4.81790      5.60520     0   120     14.77068      0.90945      1.00000
 178 277   6  10  -1  -4   4   3   1   7   1  -5   3   2   1   7   3  -2  -5   1      6.28840      5.60390     0   120      9.30258      1.56905      1.00000
 376 604   9  13   4   7  -5  -6   8   4  -1  -1   9  -5   8   4   9   5  -1  -1      4.40770      5.60370   180   120     13.67554      0.98973      1.00000
 254 401   8  13   2   0   1   4   4   7   3  -4   6   1   4   7   6  -1  -4   3      5.48510      5.60280   180   120     11.16997      1.49390      1.00000
 248 392   7  12   1   5  -2  -5   6   5  -2  -1   7  -3   6   5   7   3  -1  -2      6.65700      5.60210     0   120     11.04204      1.43992      1.00000
 230 365   8  10  -1   0   4   7   4   7   3  -4   3   4   4   7   3  -4  -4   3      5.35570      5.60070   180    60     10.64902      1.26424      1.00000
 482 773   3   2   0   1  12  18   2   7   9  -1  -5   9   2   7  -5  -9  -1   9      3.49600      5.59510   180   120     15.47446      1.24144      1.00000
 308 492  -8 -13   3   4   5   5  -2  -4   4   6  -9   1  -2  -4  -9  -1   6   4      6.86540      5.59280   180   120     12.35229      1.19202      1.00000
 182 289  -1  -1   3   5  -5 -11   2  -3  -4   3   2  -7   2  -3   2   7   3  -4      5.66270      5.58750   180   120      9.47492      1.10718      1.00000
 130 205   2   1   0   0  -5 -10   1  -2  -5  -1   3  -5   1  -2   3   5  -1  -5      5.98300      5.58040     0    60      7.98780      1.09318      1.00000
 446 713 -12 -17   0   0   3   2  -6  -7   1   6 -10   1  -6  -7 -10  -1   6   1      5.76990      5.57110     0    60     14.86833      1.39020      1.00000
 482 777  -8 -12  -5  -8   8  11  -8  -2   3   0 -10   8  -8  -2 -10  -8   0   3      4.54140      5.56040     0   120     15.50333      0.80421      1.00000
 100 152  -1   0  -1   1   4   9   0   2   4   1  -2   5   0   2  -2  -5   1   4      3.72400      5.55210     0   120      6.91433      1.48058      1.00000
 252 396   4   4   6  12   2   6   8   3   6   4   1   0   8   3   1   0   4   6      5.36860      5.53890     0   120     11.10738      1.62054      1.00000
 244 384   6  11  -5  -6  -1  -5   0   5  -5  -6   6   0   0   5   6   0  -6  -5      5.62700      5.52520     0    30     10.93549      1.55403      1.00000
 276 444  -6  -9  -7 -10  -1  -3  -8  -5  -5  -2  -4   2  -8  -5  -4  -2  -2  -5      5.73120      5.51420     0   120     11.72278      0.75916      1.00000
 376 604  -9 -14  -1  -1   4   9  -5  -5   4   4  -9   5  -5  -5  -9  -5   4   4      7.29370      5.51340   180    60     13.67554      0.98973      1.00000
 374 601   8  15   4   8   1   2   8   8   3   0   7  -1   8   8   7   1   0   3      5.40950      5.50570     0   120     13.64087      0.96270      1.00000
 318 505  -8 -15  -2   0   3   4  -4  -6   1   4  -9   3  -4  -6  -9  -3   4   1      4.87990      5.50390     0   120     12.52469      1.46015      1.00000
 312 500 -10 -14   2   2   2   2  -4  -6   2   6  -8   0  -4  -6  -8   0   6   2      5.91170      5.50040   180   120     12.44672      1.03888      1.00000
 442 713  11  16   2   3   4   6   7  10   4  -4   6   2   7  10   6  -2  -4   4      5.19090      5.49960     0   120     14.84973      0.69675      1.00000
  22  21   2   1   0  -4   1   0  -1   1   0  -3   0   0  -1   1   0   0  -3   0      5.12640      5.49850   180    60      2.78138      1.80664      1.00000
 476 768   6  11  -7 -10  -7 -11  -2   2  -9  -8   9  -2  -2   2   9   2  -8  -9      5.71610      5.49460   180    60     15.41141      0.69885      1.00000
 142 229  -4  -6  -5  -8   0  -1  -6  -3  -3  -2  -3   2  -6  -3  -3  -2  -2  -3      6.63090      5.49040     0    60      8.41605      0.41246      1.00000
 122 189   1   4   4   9   2   2   5   3   3   4   1  -1   5   3   1   1   4   3      7.10600      5.48850     0   120      7.68906      1.37052      1.00000
 134 209  -4  -8  -3  -6   0   3  -5  -4   0  -1  -4   3  -5  -4  -4  -3  -1   0      3.45730      5.48560   180   120      8.07788      1.32206      1.00000
 172 264  -7  -7  -2  -5   3   6  -6  -2   2   1  -5   4  -6  -2  -5  -4   1   2      5.64280      5.46740   180   120      9.09956      1.78829      1.00000
 428 688 -10 -15  -3  -6   3   7  -8  -6   2   2  -9   5  -8  -6  -9  -5   2   2      5.76170      5.45960   180   120     14.59416      1.00518      1.00000
 234 369   2   3   6   6  -7 -10   4  -2  -2   2   5  -8   4  -2   5   8   2  -2      6.03570      5.44700   180   120     10.71676      1.46666      1.00000
 332 528  -9 -15   4   3  -1   0  -3  -8   2   6  -7  -2  -3  -8  -7   2   6   2      4.77880      5.43170   180   120     12.80413      1.43330      1.00000
 110 169   1   1   3   7   5   5   4   3   4   3  -2   1   4   3  -2  -1   3   4      5.32700      5.42770     0   120      7.27950      1.41733      1.00000
 254 405   7  12   0  -3  -4  -6   2   4  -3  -5   8  -3   2   4   8   3  -5  -3      6.44130      5.42600   180   120     11.20994      1.15642      1.00000
 228 360  -9 -11   0  -1   3   4  -5  -4   2   4  -7   2  -5  -4  -7  -2   4   2      6.10850      5.42270   180   120     10.58335      1.41164      1.00000
 178 277  -6  -8  -3  -4   2   7  -5  -3   2   1  -5   5  -5  -3  -5  -5   1   2      5.04100      5.41110     0   120      9.30258      1.56905      1.00000
 302 481  -5 -10  -2  -3   8  10  -4  -1   4   1  -9   6  -4  -1  -9  -6   1   4      4.52080      5.40550   180    60     12.21844      1.30758      1.00000
 200 316  -3  -8  -1  -3   6   9  -3  -1   4   0  -7   5  -3  -1  -7  -5   0   4      5.91430      5.40490     0   120      9.91459      1.30420      1.00000
 212 336   3   7   2   5   5  10   4   6   6   1   1   4   4   6   1  -4   1   6      4.06500      5.40210     0    60     10.21908      1.25317      1.00000
 252 396  -6 -13  -3  -2   3   5  -4  -5   1   2  -8   4  -4  -5  -8  -4   2   1      4.28360      5.40140   180   120     11.10738      1.62054      1.00000
  10   5   0   0  -1   2   2   1   1   1   0   1  -1   1   1   1  -1  -1   1   0      0.62840      5.39790   180    12      1.58114      1.58114      1.00000
 438 701   2   1  -8 -12  -9 -12  -5  -4 -10  -7   5  -2  -5  -4   5   2  -7 -10      5.69780      5.39470     0   120     14.74037      1.31207      1.00000
 178 277   0   4  -1  -2  -6 -11  -1  -1  -6  -1   5  -5  -1  -1   5   5  -1  -6      6.15000      5.39410   180    60      9.30258      1.56905      1.00000
  62  89   3   7  -1   1  -1   1   2   3   0  -1   4   1   2   3   4  -1  -1   0      5.25850      5.39320     0   120      5.33565      1.59085      1.00000
 428 684 -10 -16  -2  -6   4   4  -8  -6   1   2 -10   3  -8  -6 -10  -3   2   1      4.90730      5.39060   180   120     14.56349      1.38015      1.00000
 230 365  -1   1   1   3  -7 -13   1  -3  -6   2   4  -7   1  -3   4   7   2  -6      6.71300      5.38880     0   120     10.64902      1.26424      1.00000
 288 460   6  12  -2  -2  -6  -8   2   3  -5  -4   9  -3   2   3   9   3  -4  -5      6.73430      5.38350   180   120     11.94403      1.15769      1.00000
 402 645   9  12   4   5   6  10   7   9   7  -2   3   3   7   9   3  -3  -2   7      4.76900      5.38120     0    60     14.13441      1.10389      1.00000
 270 425  -9 -13   1   3   3   1  -3  -5   1   6  -8   0  -3  -5  -8   0   6   1      5.34020      5.36560   180   120     11.50417      1.62912      1.00000
 304 480   7  15   2   1   3   4   4   9   3  -3   6   1   4   9   6  -1  -3   3      5.52220      5.36100     0   120     12.22060      1.63002      1.00000
 166 253   3   4  -4  -3  -4 -10   0   0  -7  -3   4  -3   0   0   4   3  -3  -7      6.27760      5.34790     0    60      8.91701      1.86731      1.00000
 428 688   7  12   1  -1  -8 -13   3   2  -6  -4  10  -7   3   2  10   7  -4  -6      4.77370      5.33980     0   120     14.59416      1.00518      1.00000
 428 684  -8 -15  -5  -8   5   5  -8  -5   0   0 -10   5  -8  -5 -10  -5   0   0      5.31520      5.32740     0    60     14.56349      1.38015      1.00000
 406 653  -7 -12  -2  -1  -8 -12  -4 -10  -7   3  -2  -5  -4 -10  -2   5   3  -7      5.11580      5.32510     0   120     14.21700      0.93645      1.00000
 490 789   5  10  -6 -11  -8 -12  -3   1  -9  -8   9  -3  -3   1   9   3  -8  -9      4.97530      5.31960   180   120     15.62505      0.92623      1.00000
  50  65   4   2   3   4  -2  -1   4   0   1   0   2  -2   4   0   2   2   0   1      3.82390      5.31900   180    60      4.63080      1.88566      1.00000
 214 329  -9 -10   0  -1   4   4  -5  -3   2   4  -7   2  -5  -3  -7  -2   4   2      4.65710      5.31210     0   120     10.15582      1.96451      1.00000
 382 613  -7 -13  -5  -9  -3  -7  -8  -8  -6  -1  -5  -1  -8  -8  -5   1  -1  -6      4.99100      5.31200   180    60     13.77904      1.06674      1.00000
 478 769  -9 -17  -1  -1  -5  -9  -5 -11  -5   4  -6  -4  -5 -11  -6   4   4  -5      4.57220      5.30920   180   120     15.42762      0.99418      1.00000
 446 717  -7 -13  -7 -11   3   7  -9  -5   0  -2  -8   7  -9  -5  -8  -7  -2   0      5.50680      5.29630     0   120     14.89838      1.01894      1.00000
 266 425  -8 -13   4   4  -1   0  -2  -7   2   6  -6  -2  -2  -7  -6   2   6   2      5.33410      5.29330     0    60     11.48012      1.09855      1.00000
 160 244   3   2   5   5   4   9   4   3   7   1  -1   2   4   3  -1  -2   1   7      3.81760      5.28910     0   120      8.75623      1.82441      1.00000
 160 252   0   3   3   6   5   9   3   4   6   3  -1   3   3   4  -1  -3   3   6      6.93800      5.28450   180   120      8.85779      1.24082      1.00000
 226 361   1   4   6  11   4   6   6   4   6   5   0   0   6   4   0   0   5   6      4.11010      5.28120   180    60     10.58085      1.02250      1.00000
 244 384   1   3   8   9   5   8   5   4   8   4  -1   0   5   4  -1   0   4   8      6.39750      5.27950   180   120     10.93549      1.55403      1.00000
 160 248  -2  -7   1   0   5   9  -1  -1   5   1  -6   4  -1  -1  -6  -4   1   5      4.39020      5.26910   180   120      8.80715      1.56015      1.00000
 456 732   3   5  -6  -7  -9 -16  -2  -2 -11  -5   7  -5  -2  -2   7   5  -5 -11      6.39370      5.26760   180    60     15.05649      1.14113      1.00000
 106 161  -2   0   5   6   4   5   2   2   5   4  -2   0   2   2  -2   0   4   5      5.23850      5.26120     0   120      7.11685      1.53312      1.00000
 248 388 -10 -12   0   2   0   0  -4  -6   0   6  -6   0  -4  -6  -6   0   6   0      3.24860      5.25230     0    60     11.00146      1.72273      1.00000
 144 224   3   7  -6  -7  -1   0  -2   3  -3  -5   4   3  -2   3   4  -3  -5  -3      3.22150      5.25010     0   120      8.36590      1.41837      1.00000
 234 369  -8 -12   1   4   0   3  -2  -6   2   6  -6   1  -2  -6  -6  -1   6   2      6.32160      5.23810   180    60     10.71676      1.46666      1.00000
 312 496  -5  -8  -7 -11   2   7  -8  -3   0  -3  -5   7  -8  -3  -5  -7  -3   0      6.79120      5.22750   180   120     12.41073      1.40488      1.00000
 446 721  -1  -2  -8 -13  -8 -12  -7  -5 -10  -6   3  -2  -7  -5   3   2  -6 -10      6.02290      5.22710     0   120     14.92837      0.37923      1.00000
 208 328   0   1  -5  -6  -5 -11  -3  -2  -8  -3   3  -3  -3  -2   3   3  -3  -8      6.58600      5.22420     0    60     10.10386      1.38278      1.00000
  94 141   1   5  -1  -3   3   7  -1   4   3  -2   1   4  -1   4   1  -4  -2   3      5.79180      5.22160   180    60      6.67226      1.57511      1.00000
 340 548   7  13   6   9   1   2   8   7   4   1   6  -2   8   7   6   2   1   4      5.41570      5.21230     0   120     13.02011      0.69038      1.00000
   8   8   0   0   0  -2   0   2  -1   0   1  -1   0   1  -1   0   0  -1  -1   1      8.37120      5.20060     0    60      1.70130      1.05146      1.00000
 362 573 -10 -15   0   0   1   6  -5  -7   3   5  -8   3  -5  -7  -8  -3   5   3      4.98610      5.19670     0    60     13.34743      1.68705      1.00000
 396 636  -7 -13  -2  -5   7  10  -6  -3   4   1 -10   6  -6  -3 -10  -6   1   4      4.44730      5.19210   180   120     14.03352      1.02967      1.00000
 230 361   5   7  -1  -5  -7  -9   0   0  -5  -5   7  -4   0   0   7   4  -5  -5      5.38790      5.17860     0   120     10.60694      1.57884      1.00000
 278 441   7  14   0  -1   4   4   3   9   2  -4   5   2   3   9   5  -2  -4   2      6.75810      5.17660   180   120     11.70595      1.40383      1.00000
 410 657  -6 -10  -7 -14  -2  -5 -10  -6  -6  -4  -4   1 -10  -6  -4  -1  -4  -6      5.11770      5.17510   180    60     14.26781      1.19571      1.00000
 324 520  -9 -15   0  -1   1   4  -5  -7   2   4  -8   2  -5  -7  -8  -2   4   2      4.65610      5.17200     0   120     12.69060      0.97405      1.00000
 238 377   5   7  -3  -3  -5 -11   1   1  -7  -4   6  -4   1   1   6   4  -4  -7      3.16460      5.17020     0    60     10.82546      1.34516      1.00000
 478 773   9  15   1   1   7  11   5  11   6  -4   4   5   5  11   4  -5  -4   6      4.45140      5.15300   180    60     15.45659      0.30655      1.00000
 370 593   8  15   2   4  -5  -6   6   5  -2  -2  10  -4   6   5  10   4  -2  -2      4.81880      5.15040     0   120     13.55476      1.12624      1.00000
 316 508 -10 -14   0   0   2   4  -5  -6   2   5  -8   2  -5  -6  -8  -2   5   2      5.89150      5.14410     0    60     12.54043      0.85885      1.00000
 270 425   9  12  -2  -1   2   6   4   7   2  -5   5   4   4   7   5  -4  -5   2      3.92160      5.13360   180    60     11.50417      1.62912      1.00000
  80 116  -1  -2  -5  -5   4   3  -3   1  -1  -2  -3   4  -3   1  -3  -4  -2  -1      5.80660      5.13350     0   120      6.08228      1.73375      1.00000
 248 388  -8  -9  -3  -6   3   7  -7  -3   2   1  -6   5  -7  -3  -6  -5   1   2      4.59170      5.13150     0   120     11.00146      1.72273      1.00000
 272 436  -2  -5  -3  -4   7  13  -3   1   5  -1  -6   8  -3   1  -6  -8  -1   5      4.73190      5.12750   180   120     11.62248      0.95810      1.00000
  62  85   6   5   0   0   1   0   3   3   0  -3   2   0   3   3   2   0  -3   0      3.89510      5.12540     0    60      5.25117      1.85074      1.00000
 480 768  -2  -1   9  12   9  13   5   4  11   7  -5   2   5   4  -5  -2   7  11      3.74180      5.12260   180   120     15.42934      1.39126      1.00000
 148 228  -7  -9   2   1   3   2  -3  -3   2   4  -6   0  -3  -3  -6   0   4   2      3.59550      5.11270     0   120      8.45195      1.60142      1.00000
 492 792   1   3   8  15   7  12   8   5  10   7  -2   2   8   5  -2  -2   7  10      4.57320      5.10840     0   120     15.65533      0.95430      1.00000
 398 641 -10 -17  -2  -2  -1   0  -6  -9  -1   4  -8   1  -6  -9  -8  -1   4  -1      3.77100      5.10530   180   120     14.08312      0.81596      1.00000
  80 120  -2  -6   2   6   0   0   2  -3   1   4  -3  -1   2  -3  -3   1   4   1      5.76390      5.10000   180    60      6.15537      1.45309      1.00000
 226 361  -4  -7  -6  -8  -5  -6  -6  -6  -6  -2  -1   0  -6  -6  -1   0  -2  -6      5.00100      5.09940     0   120     10.58085      1.02250      1.00000
 466 745  10  17   0   2   3   8   6  10   4  -4   7   4   6  10   7  -4  -4   4      4.71890      5.09800   180   120     15.19825      1.41891      1.00000
 232 372   7  13  -2  -3   1   0   2   7  -1  -5   6   1   2   7   6  -1  -5  -1      5.59960      5.09610   180   120     10.73515      0.86986      1.00000
 140 220   4   7  -3  -4   5   5   0   6   1  -4   1   4   0   6   1  -4  -4   1      5.68420      5.09300   180    60      8.27895      1.20788      1.00000
 146 225   1  -2  -4  -5  -6  -8  -2  -4  -6  -3   2  -2  -2  -4   2   2  -3  -6      5.84930      5.08730   180   120      8.39573      1.58486      1.00000
 382 613   6   8   5  10   6  11   8   7   8   2   1   3   8   7   1  -3   2   8      4.77640      5.08690   180   120     13.77904      1.06674      1.00000
 378 601  -5 -12  -6 -11   4   6  -8  -4   0  -3  -8   6  -8  -4  -8  -6  -3   0      5.09820      5.08590   180   120     13.66111      1.54078      1.00000
 382 609  -9 -16  -2  -1   2   6  -5  -7   2   4  -9   4  -5  -7  -9  -4   4   2      5.03580      5.08230   180   120     13.74655      1.42561      1.00000
 376 608   7  12   7  11   2   3   9   7   5   2   5  -2   9   7   5   2   2   5      3.56710      5.07340     0    60     13.70820      0.29180      1.00000
 216 340   5   7  -2  -5  -7  -8   0   0  -5  -5   7  -3   0   0   7   3  -5  -5      4.86320      5.07300     0   120     10.28964      1.45713      1.00000
 408 652 -11 -16   1  -1   2   5  -6  -7   3   5  -9   2  -6  -7  -9  -2   5   3      5.48550      5.07180     0   120     14.21886      1.35061      1.00000
  62  93   3   7   1  -1  -1  -1   1   3   0  -2   4  -1   1   3   4   1  -2   0      4.48630      5.06650     0   120      5.41882      1.27921      1.00000
 352 564   1   3   6   9   9  12   5   6   9   4  -3   3   5   6  -3  -3   4   9      4.89520      5.06300   180   120     13.21966      1.11381      1.00000
 178 285  -5 -10   0  -1   4   6  -3  -3   3   2  -7   3  -3  -3  -7  -3   2   3      6.45620      5.05810   180    60      9.39824      0.82041      1.00000
 232 364   5   7   6   7   3   8   6   5   7   1   2   1   6   5   2  -1   1   7      4.88660      5.05530     0   120     10.65150      1.59547      1.00000
 438 705 -12 -17   0   0   1   2  -6  -8   1   6  -9   1  -6  -8  -9  -1   6   1      6.53420      5.04720   180    60     14.77068      0.90945      1.00000
 322 513   6  11   4   6  -7  -8   6   2  -2   0   9  -6   6   2   9   6   0  -2      6.57600      5.03930   180    60     12.61783      1.33806      1.00000
 346 549   4   6   1  -2   8  15   1   7   8  -3  -1   7   1   7  -1  -7  -3   8      2.22410      5.03830   180    60     13.06048      1.55687      1.00000
 274 437  -8 -14   1   2   0   3  -3  -7   2   5  -7   1  -3  -7  -7  -1   5   2      4.11940      5.03560   180   120     11.64397      1.19078      1.00000
 220 352   3   6   3   3   6  11   3   6   7   0   0   4   3   6   0  -4   0   7      6.32140      5.03090   180   120     10.44571      0.94189      1.00000
 234 373  -7 -12   0   1  -2  -6  -3  -7  -3   4  -5  -3  -3  -7  -5   3   4  -3      5.06630      5.02460   180   120     10.75841      1.12101      1.00000
 190 301   5   6  -2  -5   6   8   0   6   3  -5   0   5   0   6   0  -5  -5   3      3.56650      5.02240     0   120      9.67280      1.19875      1.00000
 364 580  -9 -11  -6 -11   1   2 -10  -5  -2  -1  -6   4 -10  -5  -6  -4  -1  -2      5.46830      5.02230     0   120     13.41624      1.41580      1.00000
 320 508 -10 -14   2   4   2   0  -3  -6   1   7  -8  -1  -3  -6  -8   1   7   1      3.90700      5.02060   180   120     12.56245      1.47812      1.00000
 172 268   4   4   6  10  -2   0   7   1   3   3   3  -3   7   1   3   3   3   3      7.18450      5.00210     0    60      9.14858      1.51775      1.00000
 434 697  -8 -15  -6  -8   3   6  -8  -6   0   0  -9   6  -8  -6  -9  -6   0   0      5.22170      4.99710   180    60     14.69120      1.08108      1.00000
 292 460   3   7   0   3  -9 -12   3  -1  -6   0   8  -6   3  -1   8   6   0  -6      5.03160      4.98840   180   120     11.96714      1.66957      1.00000
 348 556  -9 -16   1   1   0   3  -4  -8   2   5  -8   1  -4  -8  -8  -1   5   2      5.20950      4.98770     0   120     13.13080      1.25786      1.00000
 492 792  -8 -14  -6 -12   4   6 -10  -5   0  -2  -9   6 -10  -5  -9  -6  -2   0      3.10320      4.98300     0   120     15.65533      0.95430      1.00000
 342 549 -10 -15   0   0   1   4  -5  -7   2   5  -8   2  -5  -7  -8  -2   5   2      5.77670      4.97810   180    60     13.03930      0.98825      1.00000
 160 252   3   6  -5  -5  -4  -7  -1   1  -6  -4   5  -1  -1   1   5   1  -4  -6      2.87300      4.97630   180   120      8.85779      1.24082      1.00000
 402 645   2   4   9  12   6  11   7   5  10   5  -1   1   7   5  -1  -1   5  10      5.02670      4.97470     0    60     14.13441      1.10389      1.00000
  30  33   2   3  -2  -2   3   0   0   3  -1  -2   0   1   0   3   0  -1  -2  -1      6.55930      4.95570     0   120      3.39484      1.86416      1.00000
 430 689  -6 -13  -6 -10   5   8  -8  -4   1  -2  -9   7  -8  -4  -9  -7  -2   1      4.94750      4.95450     0   120     14.61128      1.22897      1.00000
 468 748  11  16   1   5   4   7   8  10   4  -3   6   3   8  10   6  -3  -3   4      4.02750      4.94730     0   120     15.22938      1.43740      1.00000
 166 265   5   9  -3  -7  -1  -1  -1   4  -2  -6   5   1  -1   4   5  -1  -6  -2      3.47300      4.94650     0   120      9.06623      0.89642      1.00000
 484 776  11  17   0   1   3   8   6  10   4  -5   7   4   6  10   7  -4  -5   4      3.96290      4.92890   180   120     15.50503      1.26253      1.00000
 304 488  -1  -2   1   3  -8 -15   1  -5  -7   2   3  -8   1  -5   3   8   2  -7      5.36320      4.92800   180   120     12.29357      0.93173      1.00000
 270 429   5   5  -1  -1   7  13   2   6   6  -3  -1   7   2   6  -1  -7  -3   6      4.26530      4.92780     0   120     11.54298      1.32650      1.00000
 198 309  -7 -11   3   1   3   3  -3  -4   3   4  -7   0  -3  -4  -7   0   4   3      5.87650      4.92310     0    60      9.82127      1.59454      1.00000
 232 368   6  11   1   4  -3  -7   5   4  -3  -1   7  -4   5   4   7   4  -1  -3      4.82780      4.90780     0   120     10.69341      1.28495      1.00000
 288 456  -4  -8  -6 -10   6   6  -7  -1   0  -3  -7   6  -7  -1  -7  -6  -3   0      4.23570      4.89800   180   120     11.90652      1.49488      1.00000
 476 768   7  11   2   5  -9 -14   6   1  -6  -1  10  -8   6   1  10   8  -1  -6      5.82250      4.89450     0    60     15.41141      0.69885      1.00000
 330 525  -8 -16   1   2   2   1  -3  -7   1   5  -9   0  -3  -7  -9   0   5   1      5.56330      4.87640   180   120     12.76708      1.41476      1.00000
  68  96   2   3   3   6   1  -3   4   2   0   2   1  -3   4   2   1   3   2   0      3.59670      4.87100     0   120      5.55550      1.77098      1.00000
 326 521  -7 -10  -2  -3   8  10  -5  -1   4   2  -9   6  -5  -1  -9  -6   2   4      4.60220      4.86530   180   120     12.71028      1.20365      1.00000
 366 585 -11 -15  -1  -1   3   3  -6  -6   1   5  -9   2  -6  -6  -9  -2   5   1      4.80330      4.86090   180   120     13.46811      1.26888      1.00000
 234 373  -6 -12  -3  -4  -2  -5  -5  -7  -4   1  -5  -1  -5  -7  -5   1   1  -4      5.15850      4.85960   180   120     10.75841      1.12101      1.00000
 464 744  11  16   1   1   6   7   6  11   4  -5   5   3   6  11   5  -3  -5   4      4.97160      4.85860   180   120     15.18179      1.23017      1.00000
 380 608  -9 -17   2   1   1   2  -4  -8   2   5  -9   0  -4  -8  -9   0   5   2      5.10810      4.85590   180   120     13.72835      1.23788      1.00000
  22  21  -1   3  -1  -3  -1  -1  -2   1  -1  -1   2   0  -2   1   2   0  -1  -1      5.28750      4.85500     0   120      2.78138      1.80664      1.00000
 130 201   1   2   4   3  -6  -8   2  -2  -2   1   4  -6   2  -2   4   6   1  -2      4.73260      4.84730   180   120      7.93162      1.44550      1.00000
 398 633 -10 -16   1   4   4   3  -3  -6   2   7 -10   1  -3  -6 -10  -1   7   2      2.97810      4.84580   180   120     14.01946      1.56673      1.00000
 116 176   3   5  -4  -5  -5  -4  -1   0  -4  -4   5   0  -1   0   5   0  -4  -4      1.60090      4.84340     0    60      7.44215      1.61691      1.00000
 324 512   5  11  -4  -7  -7  -8  -1   2  -6  -6   9  -2  -1   2   9   2  -6  -6      4.42050      4.83950     0    60     12.61992      1.65458      1.00000
 238 377   7   9   5   9   1  -1   8   5   2   1   4  -3   8   5   4   3   1   2      5.99170      4.83940     0   120     10.82546      1.34516      1.00000
 110 169   3   7  -1  -1  -5  -5   1   1  -3  -2   6  -2   1   1   6   2  -2  -3      5.96080      4.82070     0    60      7.27950      1.41733      1.00000
 366 585   8  10  -3  -6  -6 -11   1   2  -7  -7   8  -4   1   2   8   4  -7  -7      4.38150      4.81510     0   120     13.46811      1.26888      1.00000
 386 621  -1  -4   2   3  10  16   1   3   9   2  -7   7   1   3  -7  -7   2   9      4.88450      4.81250     0   120     13.86376      0.89235      1.00000
 328 524   5   5   0  -1   9  14   2   7   7  -3  -2   7   2   7  -2  -7  -3   7      4.61730      4.80880     0    60     12.74749      1.22538      1.00000
 392 624 -10 -16  -2   0   4   4  -5  -6   1   5 -10   3  -5  -6 -10  -3   5   1      3.83170      4.79390   180   120     13.91775      1.51535      1.00000
 180 284  -5 -11  -2  -5   1   2  -5  -5   0   0  -6   2  -5  -5  -6  -2   0   0      4.50720      4.78810   180   120      9.40105      1.27290      1.00000
 354 565  -8 -15   2   6   3   4  -1  -6   3   7  -9   1  -1  -6  -9  -1   7   3      4.98460      4.78600     0   120     13.23856      1.31930      1.00000
 398 641  -8 -11  -2  -4   7  12  -6  -2   5   2  -9   7  -6  -2  -9  -7   2   5      4.97490      4.78410     0   120     14.08312      0.81596      1.00000
 436 696 -10 -18  -2   0   2   2  -5  -8   0   5 -10   2  -5  -8 -10  -2   5   0      3.69380      4.76920   180   120     14.69299      1.45463      1.00000
 114 177   0   0   3   8  -4  -5   4  -2  -1   4   2  -4   4  -2   2   4   4  -1      2.33540      4.76660   180    60      7.43860      1.29119      1.00000
 174 273   3   8   0   1   6   8   2   7   4  -1   1   4   2   7   1  -4  -1   4      5.59220      4.76640   180   120      9.22447      1.38171      1.00000
 234 373  -3  -2  -2  -3   8  12  -3   3   5   0  -5   7  -3   3  -5  -7   0   5      3.31590      4.76570   180    60     10.75841      1.12101      1.00000
 358 573  -6  -7   4   8   7  12   1   0   8   7  -7   4   1   0  -7  -4   7   8      5.32930      4.76410   180   120     13.32671      1.18276      1.00000
 140 212  -4 -10   2   0   2   4  -2  -4   3   2  -6   1  -2  -4  -6  -1   2   3      5.03900      4.75900     0   120      8.17020      1.80217      1.00000
 328 524  -8 -12  -2  -6   4   8  -7  -4   3   1  -8   5  -7  -4  -8  -5   1   3      6.35330      4.75470     0   120     12.74749      1.22538      1.00000
 344 548   4   9   7  14   1   1   9   5   4   5   4  -3   9   5   4   3   5   4      4.06630      4.75450   180   120     13.04132      1.38703      1.00000
 298 477   7  10  -4  -9  -4  -6  -1   3  -5  -8   7  -1  -1   3   7   1  -8  -5      4.05280      4.74680   180   120     12.15907      1.07563      1.00000
 380 608   4   8   8  10   6  10   7   7   9   3   1   1   7   7   1  -1   3   9      4.85620      4.74390   180   120     13.72835      1.23788      1.00000
 370 597  10  16   1   0   2   3   5   9   2  -5   7   1   5   9   7  -1  -5   2      4.14680      4.73840   180   120     13.58772      0.61155      1.00000
 388 624   0   0   6  12   8  12   6   4   9   6  -4   3   6   4  -4  -3   6   9      3.46820      4.73430     0    60     13.89787      0.92145      1.00000
 470 753   7  13  -5  -9  -5 -11  -1   4  -8  -8   9  -3  -1   4   9   3  -8  -8      3.00870      4.73160   180   120     15.27509      1.29293      1.00000
 100 148   5   4  -3  -7   0  -1  -1   2  -2  -6   2   1  -1   2   2  -1  -6  -2      4.28400      4.72710   180    60      6.84934      1.75685      1.00000
 252 400   2   2   4   8   8  10   5   5   7   3  -3   3   5   5  -3  -3   3   7      4.89190      4.72030     0    60     11.14757      1.31595      1.00000
 250 397   3   4  -8 -11  -2  -6  -4   1  -7  -7   3   1  -4   1   3  -1  -7  -7      4.30530      4.71920   180   120     11.10500      1.29574      1.00000
  76 108   3   2  -1  -3  -2  -7   0   0  -4  -3   2  -3   0   0   2   3  -3  -4      3.70090      4.71540     0    60      5.88664      1.82962      1.00000
 236 372  -7 -10  -3  -5   2   7  -6  -4   2   1  -6   5  -6  -4  -6  -5   1   2      4.64170      4.70900   180   120     10.76086      1.48454      1.00000
 336 536   9  12   5   9   2   1   9   7   3   0   5  -2   9   7   5   2   0   3      6.05110      4.70700   180   120     12.89524      1.30870      1.00000
  68 104  -1  -3   4   5   1   4   2  -1   4   3  -2   0   2  -1  -2   0   3   4      5.50800      4.70520   180   120      5.71423      1.16083      1.00000
  90 129  -6  -5   0  -2   3   4  -4  -1   2   2  -4   2  -4  -1  -4  -2   2   2      3.21540      4.70000     0   120      6.42518      1.92796      1.00000
 398 637   9  13   7   9   3   3   9   8   5   0   5  -2   9   8   5   2   0   5      5.62880      4.69700     0   120     14.05133      1.24909      1.00000
 470 757  -1   0   0   1  12  18   0   6   9   1  -6   9   0   6  -6  -9   1   9      3.85850      4.69580     0   120     15.30434      0.88162      1.00000
 252 396   0   4   6  10   6   8   5   5   7   5  -1   1   5   5  -1  -1   5   7      5.20620      4.68520     0    60     11.10738      1.62054      1.00000
 250 397   4   6  -3  -2  -8 -11   1  -1  -7  -3   7  -4   1  -1   7   4  -3  -7      5.55780      4.67890     0    60     11.10500      1.29574      1.00000
 212 340   7  11   4   5   1   0   6   6   2  -1   5  -2   6   6   5   2  -1   2      4.08430      4.67750     0   120     10.26275      0.82220      1.00000
 452 724   7  13  -6  -7  -7 -10   0   3  -8  -7  10  -2   0   3  10   2  -7  -8      4.70340      4.67230   180   120     14.97852      1.28211      1.00000
 324 516   8  10  -4  -8  -4  -8   0   3  -6  -8   7  -2   0   3   7   2  -8  -6      4.98050      4.66500     0   120     12.65531      1.35764      1.00000
 288 456   5   5   2   3   9  12   4   7   7  -1  -2   5   4   7  -2  -5  -1   7      4.96050      4.66290     0   120     11.90652      1.49488      1.00000
 244 380  -5  -6  -7  -9   2   7  -7  -2   0  -2  -4   7  -7  -2  -4  -7  -2   0      4.13760      4.65700     0   120     10.89452      1.81919      1.00000
 338 537 -10 -15   2   2  -1   2  -4  -8   2   6  -7   0  -4  -8  -7   0   6   2      5.36990      4.65430   180   120     12.91462      1.48751      1.00000
 302 485  -5 -10  -6 -11   2   4  -8  -4  -1  -3  -6   5  -8  -4  -6  -5  -3  -1      4.27170      4.65390   180   120     12.25499      0.90296      1.00000
  76 108  -1  -6  -1  -3   2   5  -2  -2   2  -1  -4   3  -2  -2  -4  -3  -1   2      5.39740      4.65250     0   120      5.88664      1.82962      1.00000
 400 640  -6 -10  -6  -8   8  10  -7  -1   2  -1  -9   8  -7  -1  -9  -8  -1   2      4.68780      4.65070     0   120     14.08499      1.27004      1.00000
  60  84  -1  -4  -3  -3   4   3  -2   0   0  -1  -4   3  -2   0  -4  -3  -1   0      4.61540      4.64920     0   120      5.20334      1.71033      1.00000
 184 292   4   8   0  -2   6   8   1   7   4  -3   1   4   1   7   1  -4  -3   4      5.09020      4.64570   180   120      9.52478      1.13077      1.00000
  92 132   0  -2  -2  -8   2   4  -4   0   1  -4  -2   3  -4   0  -2  -3  -4   1      4.77360      4.63010     0   120      6.49848      1.94160      1.00000
 268 416   5   7  -4  -3  -5 -12   1   1  -8  -4   6  -4   1   1   6   4  -4  -8      5.17980      4.62880   180    60     11.40426      1.98567      1.00000
 318 505  -9 -14   0  -3   4   4  -6  -5   2   3  -9   2  -6  -5  -9  -2   3   2      3.89530      4.62690     0   120     12.52469      1.46015      1.00000
 150 229  -3  -3  -7  -7   3   5  -5   0  -1  -2  -3   6  -5   0  -3  -6  -2  -1      4.51270      4.62470     0   120      8.48148      1.75059      1.00000
 188 296   4   6  -2  -4  -4 -10   0   1  -6  -4   5  -4   0   1   5   4  -4  -6      5.76660      4.62400   180   120      9.60045      1.35330      1.00000
 144 220  -7  -8   1  -1   2   5  -4  -3   3   3  -5   2  -4  -3  -5  -2   3   3      2.92680      4.62030   180   120      8.31227      1.70476      1.00000
  62  89   1  -2   2   1  -4  -6   1  -3  -2   0   1  -4   1  -3   1   4   0  -2      5.29180      4.61550     0   120      5.33565      1.59085      1.00000
 256 404  -9 -12   1  -1   2   5  -5  -5   3   4  -7   2  -5  -5  -7  -2   4   3      3.60660      4.61450     0   120     11.21229      1.51146      1.00000
 412 656 -10 -14   0   0   4  10  -5  -5   5   5  -9   5  -5  -5  -9  -5   5   5      4.32670      4.60990     0    12     14.26966      1.54173      1.00000
 218 341   3   6   0   3   8  10   3   7   5   0  -1   5   3   7  -1  -5   0   5      4.19670      4.60940     0   120     10.31391      1.61964      1.00000
 236 368   2   3   5  10   7   7   6   5   6   4  -2   1   6   5  -2  -1   4   6      2.89430      4.60880     0   120     10.71922      1.76020      1.00000
 396 628   3   9   6  11   7  10   7   8   8   4   1   2   7   8   1  -2   4   8      3.64310      4.60480     0   120     13.96964      1.68792      1.00000
 206 325   8  11  -2  -2   3   2   3   7   0  -5   4   2   3   7   4  -2  -5   0      4.56930      4.60330     0   120     10.05687      1.36356      1.00000
 282 453  -8 -12  -5  -6  -2  -3  -7  -7  -4   1  -5   1  -7  -7  -5  -1   1  -4      3.13610      4.60140   180    60     11.84337      0.85713      1.00000
 366 585   0   3   2   4  -9 -16   2  -3  -7   2   6  -9   2  -3   6   9   2  -7      5.24410      4.60000     0   120     13.46811      1.26888      1.00000
 300 476  -8 -12   6   6   2   4  -1  -5   5   7  -7  -1  -1  -5  -7   1   7   5      3.43000      4.59980   180    60     12.16124      1.45058      1.00000
  42  61   1   4   2   1  -2  -4   1   1  -1   0   3  -3   1   1   3   3   0  -1      2.53090      4.59300     0   120      4.40957      1.24729      1.00000
 344 544  -6 -11   5   8   7   7   1  -2   6   7  -9   1   1  -2  -9  -1   7   6      3.07770      4.58570   180   120     13.00699      1.67877      1.00000
 454 729   1   1   5   9  11  15   5   6  10   4  -5   5   5   6  -5  -5   4  10      3.37740      4.57900   180   120     15.02500      1.11776      1.00000
  30  33  -3  -3   1   1  -1   3  -1  -2   2   2  -1   1  -1  -2  -1  -1   2   2      3.55990      4.57580     0    60      3.39484      1.86416      1.00000
 264 424   2   3  -1   0  -9 -13   1  -3  -7  -1   6  -6   1  -3   6   6  -1  -7      4.14670      4.57350   180   120     11.45832      0.84072      1.00000
 204 324  -8 -11   1   0   3   3  -4  -4   2   4  -7   1  -4  -4  -7  -1   4   2      4.54190      4.57280   180   120     10.03198      1.16589      1.00000
  60  84  -3  -6   3   1   2   1  -1  -2   2   2  -4  -1  -1  -2  -4   1   2   2      3.37150      4.57220   180   120      5.20334      1.71033      1.00000
 392 628  -6 -11   1   4   7  13  -1  -2   7   5  -9   6  -1  -2  -9  -6   5   7      4.41940      4.56740     0   120     13.94984      1.18400      1.00000
 166 261   1   0   0  -1   8  10   0   4   5  -1  -4   5   0   4  -4  -5  -1   5      5.53060      4.56600   180   120      9.01676      1.30307      1.00000
 268 424  -9 -13   2   3  -1   2  -3  -7   2   6  -6   0  -3  -7  -6   0   6   2      3.90260      4.56590   180   120     11.48242      1.46766      1.00000
 140 212  -6  -9   3   2   3   1  -2  -3   2   4  -6  -1  -2  -3  -6   1   4   2      3.95450      4.56540     0   120      8.17020      1.80217      1.00000
  86 125   5   4   4   5   0  -2   5   2   1   0   2  -3   5   2   2   3   0   1      2.47450      4.56430   180   120      6.31156      1.77883      1.00000
 222 353   3   6   2   3  -8 -10   3  -1  -4   0   7  -6   3  -1   7   6   0  -4      4.14120      4.56150   180   120     10.46962      1.17778      1.00000
 414 657   9  15   3   9   3   3   9   9   3   0   6   0   9   9   6   0   0   3      2.84720      4.55970   180    60     14.28716      1.69615      1.00000
 296 468  -8 -14  -2   0   4   4  -4  -5   1   4  -9   3  -4  -5  -9  -3   4   1      5.05790      4.55670     0   120     12.06458      1.56391      1.00000
 472 756  11  15   0   1   5  10   6  10   5  -5   5   5   6  10   5  -5  -5   5      2.21890      4.54620   180    60     15.30606      1.31319      1.00000
 124 188   4   8   2   6  -2   0   5   3   1   1   5  -1   5   3   5   1   1   1      5.07720      4.54180     0   120      7.69249      1.68094      1.00000
 470 753  -7 -13  -5 -11   5   9  -9  -4   2  -2  -9   7  -9  -4  -9  -7  -2   2      4.51870      4.53900     0    60     15.27509      1.29293      1.00000
 312 500   4   7   7  14   1   1   9   4   4   5   3  -3   9   4   3   3   5   4      4.38660      4.53710   180   120     12.44672      1.03888      1.00000
 442 709   8  15   6  10   1   4   9   8   5   1   7  -1   9   8   7   1   1   5      3.61770      4.53010   180   120     14.81959      1.17468      1.00000
 382 613  -9 -13   3   7   5   7  -1  -4   5   8  -9   2  -1  -4  -9  -2   8   5      3.62220      4.52870   180   120     13.77904      1.06674      1.00000
 496 800   0   1  -9 -14  -7 -13  -7  -3 -11  -7   4  -2  -7  -3   4   2  -7 -11      2.48660      4.52640   180   120     15.72994      0.75435      1.00000
  84 120  -6  -6  -2   0   2   2  -3  -2   0   3  -4   2  -3  -2  -4  -2   3   0      4.44510      4.52570     0   120      6.20011      1.88644      1.00000
 382 613  -9 -16  -2  -3   4   4  -6  -6   1   3 -10   3  -6  -6 -10  -3   3   1      5.65110      4.51670     0    60     13.77904      1.06674      1.00000
  80 116   4   7  -1  -2  -1   3   1   3   1  -3   4   2   1   3   4  -2  -3   1      3.42410      4.50840   180   120      6.08228      1.73375      1.00000
 340 540  -8 -15  -1   0   5   5  -4  -5   2   4 -10   3  -4  -5 -10  -3   4   2      5.07980      4.49880     0   120     12.95124      1.50515      1.00000
 126 189  -6  -6   3   6   0  -3   0  -3   0   6  -3  -3   0  -3  -3   3   6   0      4.55000      4.49020   180    60      7.72492      1.82361      1.00000
 456 732 -12 -17  -1  -2   3   3  -7  -7   1   5 -10   2  -7  -7 -10  -2   5   1      5.13920      4.48960   180   120     15.05649      1.14113      1.00000
 236 372   5   7   6  11   1  -2   8   4   2   3   3  -4   8   4   3   4   3   2      4.50590      4.47840   180   120     10.76086      1.48454      1.00000
 488 788  -9 -14  -7 -11   4   5 -10  -5  -1  -1  -9   6 -10  -5  -9  -6  -1  -1      3.37410      4.47700   180   120     15.60904      0.59825      1.00000
 304 484  -8 -15   3   2   1   1  -3  -7   2   5  -8  -1  -3  -7  -8   1   5   2      4.13060      4.46830   180   120     12.25714      1.32761      1.00000
 264 416  -7 -13  -4  -5   1  -2  -6  -6  -3   1  -7   1  -6  -6  -7  -1   1  -3      4.50690      4.46710     0    60     11.38000      1.57977      1.00000
 112 168   5   4  -3  -7  -2  -3  -1   1  -3  -6   3   0  -1   1   3   0  -6  -3      1.34060      4.46630   180    60      7.28313      1.71931      1.00000
  56  76  -4  -5   1   2  -1   3  -1  -3   2   3  -2   1  -1  -3  -2  -1   3   2      2.54390      4.44950   180   120      4.97324      1.80745      1.00000
 292 468   8  12   4   6   4   4   7   8   4  -1   4   0   7   8   4   0  -1   4      3.29020      4.44840   180   120     12.04165      0.99931      1.00000
 302 481  -9 -14   4   3   0   0  -3  -7   2   6  -7  -2  -3  -7  -7   2   6   2      4.93630      4.44590     0    60     12.21844      1.30758      1.00000
 200 316   1   1  -8 -11  -3  -2  -5  -1  -5  -6   2   3  -5  -1   2  -3  -6  -5      3.64800      4.44270     0   120      9.91459      1.30420      1.00000
 390 629 -11 -16   2   3   0   0  -4  -8   1   7  -8  -1  -4  -8  -8   1   7   1      4.84070      4.43970   180    60     13.94795      0.67428      1.00000
 320 516   0   1  -7 -10  -7 -11  -5  -3  -9  -5   4  -2  -5  -3   4   2  -5  -9      4.81250      4.43150   180   120     12.63345      0.62927      1.00000
  22  29  -1   1  -1  -3   1   3  -2   1   1  -1   0   2  -2   1   0  -2  -1   1      2.38660      4.42240     0   120      3.08625      1.21453      1.00000
 216 340   2   2   6  10   6   6   6   4   6   4  -2   0   6   4  -2   0   4   6      5.61440      4.41470   180   120     10.28964      1.45713      1.00000
  40  48  -4  -3   3   2  -1   1  -1  -2   2   3  -1  -1  -1  -2  -1   1   3   2      1.18530      4.41440     0   120      4.03249      1.93365      1.00000
 484 772  12  18   0   0   0   4   6   9   2  -6   9   2   6   9   9  -2  -6   2      3.50200      4.41250   180    60     15.47616      1.57747      1.00000
 108 164   4   7  -5  -4   1   1   0   4  -2  -4   3   3   0   4   3  -3  -4  -2      3.58910      4.41100   180   120      7.18309      1.55024      1.00000
 236 376  -6 -12  -4  -6   0  -2  -6  -6  -3   0  -6   1  -6  -6  -6  -1   0  -3      5.15630      4.40930     0   120     10.80234      1.14431      1.00000
 206 321  -7 -10  -2   1   4   6  -3  -3   2   4  -7   4  -3  -3  -7  -4   4   2      3.38210      4.40900   180    60     10.01231      1.65943      1.00000
 358 565   7  10   6  13   2   0  10   6   3   3   4  -3  10   6   4   3   3   3      3.17360      4.39640   180   120     13.25942      1.78543      1.00000
 478 765   4   8  -7 -12  -6 -13  -4   1 -10  -8   7  -3  -4   1   7   3  -8 -10      3.92950      4.39470   180   120     15.39861      1.37216      1.00000
 262 413  -7 -10  -4  -5   6   6  -6  -2   1   1  -8   5  -6  -2  -8  -5   1   1      4.02680      4.39440     0   120     11.33830      1.56297      1.00000
 416 664  -7 -12  -7 -11   2   7  -9  -5   0  -2  -7   7  -9  -5  -7  -7  -2   0      4.51990      4.39220   180   120     14.35147      1.42664      1.00000
 286 461   7  12   4   5  -4  -6   6   4  -1  -1   8  -5   6   4   8   5  -1  -1      5.50140      4.38030     0   120     11.94182      0.62693      1.00000
 296 472  -4  -7  -3  -2  -7 -13  -3  -7  -8   1   0  -5  -3  -7   0   5   1  -8      4.33890      4.37790     0   120     12.10160      1.24555      1.00000
 250 389   6   7   0  -4   7  10   1   7   5  -5   0   5   1   7   0  -5  -5   5      3.13300      4.37500     0   120     11.02416      1.86220      1.00000
 318 505  -3  -6   6  11   4  10   4  -1   8   7  -5   2   4  -1  -5  -2   7   8      3.57180      4.37350   180   120     12.52469      1.46015      1.00000
 258 413  -8 -13   2   2   1   4  -3  -6   3   5  -7   1  -3  -6  -7  -1   5   3      2.96130      4.36820     0   120     11.31390      0.99783      1.00000
 102 153  -5  -7   1  -1   1   5  -3  -3   3   2  -4   2  -3  -3  -4  -2   2   3      4.82780      4.35990   180    60      6.95039      1.64076      1.00000
 368 584 -10 -14  -4  -4   2   6  -7  -6   1   3  -8   5  -7  -6  -8  -5   3   1      4.68340      4.35670     0   120     13.47007      1.59915      1.00000
 174 269   4   2   5   8   4   7   6   3   6   2  -1   1   6   3  -1  -1   2   6      3.15970      4.35600   180   120      9.17586      1.67438      1.00000
 162 245  -5 -10  -2   1   4   4  -2  -3   1   3  -7   3  -2  -3  -7  -3   3   1      1.99030      4.35600   180   120      8.78473      1.95665      1.00000
 216 336   4   7  -1   2  -5 -11   3   1  -6  -1   6  -5   3   1   6   5  -1  -6      2.36620      4.35510   180   120     10.24609      1.73714      1.00000
 426 681   9  16   0  -3  -4  -8   3   6  -4  -6  10  -4   3   6  10   4  -6  -4      3.54240      4.35180     0   120     14.53093      1.36089      1.00000
  26  29   2   4  -1   0   2  -1   1   3  -1  -1   1   0   1   3   1   0  -1  -1      4.27500      4.34650     0   120      3.17454      1.70947      1.00000
  72 100   0   0   2   8   0  -2   4   0   0   4   0  -2   4   0   0   2   4   0      4.84380      4.33570     0    60      5.68426      1.92072      1.00000
 256 404   5  10  -5  -9  -4  -3  -2   3  -4  -7   7   1  -2   3   7  -1  -7  -4      2.58080      4.33020   180   120     11.21229      1.51146      1.00000
 318 509   8  10  -5  -8  -4  -7   0   3  -6  -8   7  -1   0   3   7   1  -8  -6      3.53920      4.32670   180   120     12.56035      1.11248      1.00000
 242 381   5   8  -2  -7  -6  -8  -1   1  -5  -6   7  -3  -1   1   7   3  -6  -5      4.70610      4.31860     0   120     10.89210      1.53696      1.00000
 492 792  12  17  -3  -4  -3  -5   4   7  -4  -8  10  -1   4   7  10   1  -8  -4      4.38950      4.31180     0   120     15.65533      0.95430      1.00000
 406 645   3   6   2  -1  10  16   1   8   9  -2  -2   7   1   8  -2  -7  -2   9      3.54080      4.30840     0   120     14.15395      1.63273      1.00000
 478 765  -7 -13  -7  -9   7   9  -8  -3   1  -1 -10   8  -8  -3 -10  -8  -1   1      2.62540      4.30550   180   120     15.39861      1.37216      1.00000
 310 497   0   0   5  10   8  11   5   4   8   5  -4   3   5   4  -4  -3   5   8      5.07010      4.30060     0    60     12.40861      1.01315      1.00000
 270 425   0   1   6   8   5  12   4   3   9   4  -2   3   4   3  -2  -3   4   9      3.99960      4.29950     0   120     11.50417      1.62912      1.00000
 350 561  -1  -2  -6  -7  -8 -14  -4  -5 -10  -3   3  -4  -4  -5   3   4  -3 -10      3.17780      4.29460   180    60     13.18379      1.08985      1.00000
 388 616   8  11  -3  -8  -7  -9   0   2  -6  -8   9  -3   0   2   9   3  -8  -6      3.30260      4.28430   180   120     13.83337      1.62417      1.00000
 248 392   3   8  -3  -3  -6 -11   0   1  -7  -3   7  -4   0   1   7   4  -3  -7      3.47470      4.28420   180   120     11.04204      1.43992      1.00000
 254 405  -8 -13   0   2  -1  -4  -3  -7  -2   5  -6  -2  -3  -7  -6   2   5  -2      5.11330      4.28340   180   120     11.20994      1.15642      1.00000
 338 541 -10 -14  -1   0   4   5  -5  -5   2   5  -9   3  -5  -5  -9  -3   5   2      4.66180      4.28330   180   120     12.94920      1.14816      1.00000
 210 329   4   5   0   0  -5 -12   2   0  -6  -2   5  -6   2   0   5   6  -2  -6      4.58850      4.28240   180    60     10.12857      1.55309      1.00000
 204 320   5   6  -1  -5  -6  -9   0   0  -5  -5   6  -4   0   0   6   4  -5  -5      1.35910      4.28200     0   120      9.98731      1.50124      1.00000
 226 357   8  11   2   6   1   0   7   6   1  -1   5  -1   7   6   5   1  -1   1      3.94450      4.28110   180   120     10.53850      1.39282      1.00000
 312 492   7  10  -7  -7  -4  -7   0   3  -7  -7   7   0   0   3   7   0  -7  -7      4.74920      4.27520   180    60     12.37465      1.69355      1.00000
 296 468  -9 -11  -2  -1   5   8  -5  -3   3   4  -8   5  -5  -3  -8  -5   4   3      6.24890      4.27390     0    60     12.06458      1.56391      1.00000
 202 321  -6  -9   2   6   3   6   0  -3   4   6  -6   2   0  -3  -6  -2   6   4      3.29260      4.26440   180   120      9.98466      1.14302      1.00000
 288 456   2   1   7   8   7  11   5   4   9   3  -3   2   5   4  -3  -2   3   9      4.64560      4.26120     0   120     11.90652      1.49488      1.00000
  86 129  -1  -1  -5  -7   3   1  -4   1  -2  -3  -2   3  -4   1  -2  -3  -3  -2      3.87980      4.26120   180    60      6.38202      1.50659      1.00000
 266 425   7  14  -2  -3   2   2   2   8   0  -5   6   2   2   8   6  -2  -5   0      3.56000      4.25670     0   120     11.48012      1.09855      1.00000
 138 213   0   4   1   2  -6  -9   1  -1  -4   1   5  -5   1  -1   5   5   1  -4      4.28480      4.25530     0   120      8.16697      1.51678      1.00000
 448 720 -11 -15   2   3   5   8  -4  -5   5   7 -10   3  -4  -5 -10  -3   7   5      4.98540      4.25270     0   120     14.93014      1.04452      1.00000
 190 297   2   0   1   0  -8 -11   1  -4  -5  -1   4  -6   1  -4   4   6  -1  -5      4.74600      4.25160   180   120      9.62645      1.52690      1.00000
 366 585  -2  -2   5   8  10  13   3   4   9   5  -6   4   3   4  -6  -4   5   9      3.50740      4.25020     0   120     13.46811      1.26888      1.00000
 366 585   8  16   1   2  -4  -5   5   6  -2  -3  10  -3   5   6  10   3  -3  -2      4.46030      4.24990   180   120     13.46811      1.26888      1.00000
 146 225   4   4  -1  -4  -4  -9   0   0  -5  -4   4  -4   0   0   4   4  -4  -5      5.37310      4.24030   180    60      8.39573      1.58486      1.00000
 290 465   8  11   4   8  -3  -4   8   4   0   0   7  -4   8   4   7   4   0   0      3.99910      4.22850     0    60     12.00226      0.97254      1.00000
 456 728 -11 -18   1  -1   0   3  -6  -9   2   5  -9   1  -6  -9  -9  -1   5   2      3.86650      4.22540     0   120     15.02676      1.48209      1.00000
 470 757  11  16  -4  -5  -4  -6   3   6  -5  -8  10  -1   3   6  10   1  -8  -5      3.51810      4.22010   180   120     15.30434      0.88162      1.00000
 366 585  11  15   3   3   1   1   7   8   2  -4   7  -1   7   8   7   1  -4   2      4.09930      4.21870     0   120     13.46811      1.26888      1.00000
 394 629 -10 -14  -1   0   4   9  -5  -5   4   5  -9   5  -5  -5  -9  -5   5   4      4.71150      4.21550     0    60     13.96775      1.37908      1.00000
 360 572 -11 -15   0   3   1   2  -4  -7   1   7  -8   1  -4  -7  -8  -1   7   1      3.66650      4.21520   180   120     13.32869      1.53171      1.00000
 222 349  -7 -11  -1   1   5   5  -3  -3   2   4  -8   3  -3  -3  -8  -3   4   2      4.07350      4.21280   180   120     10.42681      1.51049      1.00000
 340 544  -9 -15   0  -3   3   4  -6  -6   2   3  -9   2  -6  -6  -9  -2   3   2      4.20790      4.21220   180   120     12.98572      1.17092      1.00000
 344 552   1   1   2   1   9  16   1   5   9   0  -4   7   1   5  -4  -7   0   9      4.21970      4.20840   180   120     13.07557      1.01460      1.00000
 174 265  -5 -11   1  -1   1   5  -3  -5   3   2  -6   2  -3  -5  -6  -2   2   3      4.44410      4.20740     0   120      9.12699      1.92302      1.00000
 166 253  -5 -11   3   1   1   3  -2  -5   3   3  -6   0  -2  -5  -6   0   3   3      2.94540      4.19630     0   120      8.91701      1.86731      1.00000
 208 324  -7 -11   0  -1   1   6  -4  -5   3   3  -6   3  -4  -5  -6  -3   3   3      2.97510      4.19420     0   120     10.05950      1.67526      1.00000
 430 693  -6 -10   5   6   8  13   0  -1   9   6  -9   4   0  -1  -9  -4   6   9      4.47940      4.19410   180   120     14.64186      0.78483      1.00000
 420 672  -9 -17  -2  -1   3   6  -5  -7   2   4 -10   4  -5  -7 -10  -4   4   2      4.97970      4.19220   180   120     14.43282      1.30141      1.00000
 132 196  -3  -8   5   5   0  -3   1  -4   1   4  -4  -4   1  -4  -4   4   4   1      5.37230      4.19170   180    60      7.87838      1.98270      1.00000
 414 657  -9 -16  -2  -1   6   6  -5  -5   2   4 -11   4  -5  -5 -11  -4   4   2      3.11020      4.18430     0    60     14.28716      1.69615      1.00000
 450 725 -10 -15   0   0   5  10  -5  -5   5   5 -10   5  -5  -5 -10  -5   5   5      4.02120      4.18090   180    12     14.97676      0.83463      1.00000
 182 285   1   4   0   1   8  10   1   6   5   0  -2   5   1   6  -2  -5   0   5      2.82880      4.18000   180   120      9.42760      1.45612      1.00000
 390 625   8  11  -4  -8  -5 -10   0   3  -7  -8   8  -3   0   3   8   3  -8  -7      4.76420      4.17980     0   120     13.91585      1.16150      1.00000
 414 665  -9 -13   3   7   5   9  -1  -4   6   8  -9   3  -1  -4  -9  -3   8   6      3.65290      4.17800     0   120     14.34963      1.04311      1.00000
  98 145  -4  -5  -2  -4   1   6  -4  -2   2   0  -3   4  -4  -2  -3  -4   0   2      4.46640      4.17650     0    60      6.77984      1.74177      1.00000
 440 708 -11 -16  -3  -5   2   5  -8  -7   1   3  -9   4  -8  -7  -9  -4   3   1      4.49490      4.17580   180   120     14.80271      0.93802      1.00000
 310 493  -9 -13   1  -1   3   7  -5  -5   4   4  -8   3  -5  -5  -8  -3   4   4      3.43090      4.17500   180   120     12.37251      1.38597      1.00000
 288 456 -10 -13  -1   0   3   3  -5  -5   1   5  -8   2  -5  -5  -8  -2   5   1      4.77540      4.17280   180   120     11.90652      1.49488      1.00000
 380 608   9  14   3   3  -6  -7   6   4  -2  -3  10  -5   6   4  10   5  -3  -2      3.34850      4.17230   180   120     13.72835      1.23788      1.00000
 304 480  -9 -14   1  -1   4   3  -5  -5   2   4  -9   1  -5  -5  -9  -1   4   2      3.44940      4.17010     0   120     12.22060      1.63002      1.00000
 344 548 -10 -15   1   4  -1   1  -3  -8   1   7  -7   0  -3  -8  -7   0   7   1      4.48710      4.16920   180   120     13.04132      1.38703      1.00000
 280 444  -7 -12  -3  -5   2   7  -6  -5   2   1  -7   5  -6  -5  -7  -5   1   2      2.93950      4.16120     0   120     11.74634      1.42251      1.00000
 154 237   5  10   2   3   0  -4   4   5  -1  -1   5  -3   4   5   5   3  -1  -1      2.20570      4.15720   180   120      8.61842      1.65012      1.00000
 120 188  -4  -9  -1  -2  -3  -3  -3  -6  -2   1  -3  -1  -3  -6  -3   1   1  -2      3.45880      4.15670   180   120      7.65648      1.17402      1.00000
 164 256   7   8   1   3   4   5   5   6   3  -2   2   2   5   6   2  -2  -2   3      6.61560      4.15500   180   120      8.93910      1.44652      1.00000
 426 681  -7 -12  -6  -9   4  10  -8  -4   2  -1  -8   8  -8  -4  -8  -8  -1   2      4.13290      4.15410   180   120     14.53093      1.36089      1.00000
 124 184  -6  -8   4   2   0   2  -2  -4   3   4  -4  -1  -2  -4  -4   1   4   3      3.40400      4.15340     0   120      7.63414      1.92872      1.00000
 138 209   0   0   5   4   4   9   2   2   7   2  -2   2   2   2  -2  -2   2   7      1.54640      4.14700     0    12      8.11203      1.78747      1.00000
 218 349   6  10  -1  -4   4   7   1   7   3  -5   3   4   1   7   3  -4  -5   3      4.38500      4.14260     0   120     10.40027      0.91344      1.00000
 394 629 -10 -13  -4  -8   3   6  -9  -5   1   1  -8   5  -9  -5  -8  -5   1   1      2.60820      4.12850   180    60     13.96775      1.37908      1.00000
 202 317   7  10   2   7   0   0   7   5   1   0   5  -1   7   5   5   1   0   1      3.96400      4.12650   180    60      9.93977      1.48355      1.00000
 448 716  -2  -4   6   6  10  16   2   3  11   4  -7   5   2   3  -7  -5   4  11      3.49240      4.12430   180   120     14.90015      1.40906      1.00000
 254 401   5   7  -3  -1  -7 -11   2   0  -7  -3   7  -4   2   0   7   4  -3  -7      5.08330      4.12370   180   120     11.16997      1.49390      1.00000
 142 229  -3  -5  -1  -1  -5  -9  -2  -5  -5   1   0  -4  -2  -5   0   4   1  -5      5.70920      4.12120   180   120      8.41605      0.41246      1.00000
 268 424   6   8   0  -2   8  10   2   8   5  -4   0   5   2   8   0  -5  -4   5      3.70260      4.11680   180   120     11.48242      1.46766      1.00000
 416 664   8  12  -6  -6  -6 -10   1   3  -8  -7   9  -2   1   3   9   2  -7  -8      3.57480      4.11190     0   120     14.35147      1.42664      1.00000
  94 137  -5  -7   1   3  -1   3  -1  -4   2   4  -3   1  -1  -4  -3  -1   4   2      3.66940      4.11030     0   120      6.60489      1.83722      1.00000
 372 596  -8 -10   0   0   8  12  -4  -1   6   4  -9   6  -4  -1  -9  -6   4   6      3.21160      4.11010     0    60     13.58966      1.14944      1.00000
  58  81  -1   0  -4  -5   0   4  -3   0   0  -2   0   4  -3   0   0  -4  -2   0      3.66700      4.10810   180   120      5.11151      1.69483      1.00000
 160 244  -6 -10   4   2   0   2  -2  -5   3   4  -5  -1  -2  -5  -5   1   4   3      1.51420      4.10580   180   120      8.75623      1.82441      1.00000
 334 529   9  11   7   9   1   1   9   6   4   0   5  -3   9   6   5   3   0   4      3.65660      4.10260     0   120     12.82364      1.59823      1.00000
 290 461  -7  -8  -4  -5  -6 -10  -6  -7  -7   1  -1  -3  -6  -7  -1   3   1  -7      4.80390      4.09790     0   120     11.96494      1.35656      1.00000
 434 693  -6  -9   0   0  11  14  -3   1   7   3 -10   7  -3   1 -10  -7   3   7      3.51150      4.09560   180    60     14.66072      1.43637      1.00000
 406 649  -6 -11  -6 -10   7   8  -8  -2   1  -2  -9   7  -8  -2  -9  -7  -2   1      4.12410      4.08840   180   120     14.18551      1.33093      1.00000
 306 485  -9 -14   2   3   0   4  -3  -7   3   6  -7   1  -3  -7  -7  -1   6   3      2.86280      4.08840     0   120     12.27752      1.50418      1.00000
 254 401  -8 -12   1  -2   4   5  -5  -4   3   3  -8   2  -5  -4  -8  -2   3   3      3.19170      4.08520   180   120     11.16997      1.49390      1.00000
 306 485  -3  -2   6   7   8  12   2   3   9   5  -5   3   2   3  -5  -3   5   9      3.81960      4.08170     0   120     12.27752      1.50418      1.00000
 186 289  -5 -12   2   3   0   2  -1  -6   2   4  -6   0  -1  -6  -6   0   4   2      3.78300      4.08050   180   120      9.50405      1.63495      1.00000
 392 624  -9 -17  -2  -1   1   4  -5  -8   1   4  -9   3  -5  -8  -9  -3   4   1      3.86110      4.07900     0   120     13.91775      1.51535      1.00000
 364 580  -7 -13  -6  -7   5   6  -7  -4   0   0  -9   6  -7  -4  -9  -6   0   0      2.06230      4.07780     0   120     13.41624      1.41580      1.00000
 412 664   0  -1   1   0  11  17   0   5   9   0  -6   8   0   5  -6  -8   0   9      4.12650      4.06520   180   120     14.33220      0.76687      1.00000
 298 473   4  10  -3  -4  -6 -11   0   2  -7  -4   8  -4   0   2   8   4  -4  -7      3.87220      4.06510   180   120     12.12224      1.43227      1.00000
 150 225  -6  -9   2  -2   3   4  -4  -3   3   2  -6   1  -4  -3  -6  -1   2   3      4.45810      4.06460     0   120      8.42858      1.98972      1.00000
 278 433   3   8  -4  -3  -6 -12   0   1  -8  -3   7  -4   0   1   7   4  -3  -8      3.50300      4.06340     0   120     11.62929      1.93897      1.00000
 358 569   5   5  -1   1   9  15   3   7   7  -2  -2   8   3   7  -2  -8  -2   7      3.85390      4.06280   180    60     13.29311      1.51438      1.00000
 254 405  -5  -9  -3  -3  -7  -9  -4  -8  -6   1  -1  -3  -4  -8  -1   3   1  -6      3.03140      4.05550   180   120     11.20994      1.15642      1.00000
 246 389  -9 -11  -1  -3   3   5  -6  -4   2   3  -7   3  -6  -4  -7  -3   3   2      3.52100      4.04350   180   120     10.99906      1.42148      1.00000
 150 233  -1   1   5  11   1   1   5   1   3   6   0  -2   5   1   0   2   6   3      2.71730      4.04250   180   120      8.53404      1.47313      1.00000
 464 748   3   3   0   1 -11 -18   2  -4  -9  -1   7  -9   2  -4   7   9  -1  -9      4.54780      4.04210   180   120     15.21122      0.78670      1.00000
 360 576   6  12  -4  -8  -6  -8  -1   3  -6  -7   9  -2  -1   3   9   2  -7  -6      4.07150      4.04150   180   120     13.36220      1.20487      1.00000
 120 180   4   2   0   0   6   8   2   4   4  -2  -2   4   2   4  -2  -4  -2   4      7.91970      4.03980   180    20      7.53875      1.77966      1.00000
 404 644  -9 -16  -3  -7   0   3  -8  -8   0   1  -8   3  -8  -8  -8  -3   1   0      3.85390      4.03290     0   120     14.13627      1.47166      1.00000
  78 109  -6  -5   0   0   1   4  -3  -2   2   3  -3   2  -3  -2  -3  -2   3   2      4.81050      4.03030     0    60      5.92895      1.96151      1.00000
 192 300  -5  -5  -4  -9   3   6  -7  -1   1  -2  -4   5  -7  -1  -4  -5  -2   1      5.26950      4.02880     0   120      9.67553      1.54409      1.00000
 448 724  -2  -3   3   4  11  17   1   4  10   3  -7   7   1   4  -7  -7   3  10      5.09110      4.02280     0   120     14.96006      0.44340      1.00000
 444 716 -10 -15  -3  -6   5   7  -8  -5   2   2 -10   5  -8  -5 -10  -5   2   2      5.36730      4.02070     0    60     14.88159      0.73365      1.00000
 382 613   8  15   0   2  -5  -8   5   5  -4  -3  10  -4   5   5  10   4  -3  -4      3.02990      4.02020   180   120     13.77904      1.06674      1.00000
 458 737   8  15   4   8  -5  -8   8   5  -2   0  10  -6   8   5  10   6   0  -2      3.58660      4.01630     0   120     15.10272      0.95276      1.00000
 280 440   9  12   5   5   2   1   7   7   3  -2   5  -2   7   7   5   2  -2   3      3.56700      4.01520   180    60     11.70820      1.70820      1.00000
 304 480   4   9  -1  -2  -9 -11   1   0  -6  -3   9  -5   1   0   9   5  -3  -6      1.84960      4.01450   180   120     12.22060      1.63002      1.00000
 480 776   3   5   0   1  11  18   2   8   9  -1  -3   9   2   8  -3  -9  -1   9      2.73710      4.00990     0   120     15.48720      0.38309      1.00000
 470 753   3   7  -1   1  11  17   2   9   8  -1  -2   9   2   9  -2  -9  -1   8      4.17760      4.00970     0    60     15.27509      1.29293      1.00000
 342 553  -2  -3   6  10   7  12   4   2   9   6  -5   3   4   2  -5  -3   6   9      3.67860      4.00900     0   120     13.07355      0.28671      1.00000
 156 240   4   3   1   0  -7  -9   2  -2  -4  -2   5  -5   2  -2   5   5  -2  -4      3.37860      4.00880   180    60      8.67319      1.66604      1.00000
 102 153   1   5  -3  -3  -3  -7  -1   1  -5  -2   4  -2  -1   1   4   2  -2  -5      2.97330      4.00810     0   120      6.95039      1.64076      1.00000
 200 308   3   0   5   7   6   9   5   3   7   2  -3   2   5   3  -3  -2   2   7      3.11010      4.00510     0   120      9.82396      1.86810      1.00000
 194 305   4   5  -2   0  -7 -10   2  -1  -6  -2   6  -4   2  -1   6   4  -2  -6      3.67160      3.99980   180   120      9.74732      1.41060      1.00000
 166 253   6  11  -2   0  -1   2   3   5   0  -3   6   2   3   5   6  -2  -3   0      2.89830      3.99750     0   120      8.91701      1.86731      1.00000
 284 452  -7 -14   3   5   2   1  -1  -6   2   6  -8  -1  -1  -6  -8   1   6   2      3.93050      3.99470     0   120     11.84559      1.29688      1.00000
 460 732  -8 -13  -5 -12   3   7 -10  -5   1  -2  -8   6 -10  -5  -8  -6  -2   1      3.14060      3.99200   180   120     15.07483      1.65813      1.00000
 354 561 -10 -14  -1  -2   2   7  -6  -6   3   4  -8   4  -6  -6  -8  -4   4   3      2.98760      3.99010   180    60     13.20473      1.62327      1.00000
 122 181  -5  -4  -4  -5   2   6  -5  -1   1   0  -3   5  -5  -1  -3  -5   0   1      1.73120      3.98760   180    60      7.57184      1.91499      1.00000
  56  88   4   6   0   0   0  -2   2   3  -1  -2   3  -1   2   3   3   1  -2  -1      5.20510      3.98180     0    60      5.23607      0.76393      1.00000
 460 736  -6 -13  -7 -10   5   9  -8  -4   1  -2  -9   8  -8  -4  -9  -8  -2   1      2.74220      3.98170   180   120     15.10447      1.36197      1.00000
 440 708   8  14   6  12   0   0  10   7   3   2   7  -3  10   7   7   3   2   3      3.50700      3.98040   180    60     14.80271      0.93802      1.00000
 222 349  -8 -10  -1  -4   4   5  -6  -3   2   2  -7   3  -6  -3  -7  -3   2   2      3.07780      3.97810   180    60     10.42681      1.51049      1.00000
 238 373  -6 -13   4   4  -1   0  -1  -7   2   5  -6  -2  -1  -7  -6   2   5   2      4.32870      3.97590   180   120     10.78407      1.64435      1.00000
 222 345  -6 -12   5   4   0  -1  -1  -6   2   5  -6  -3  -1  -6  -6   3   5   2      2.94510      3.97540     0   120     10.38383      1.78214      1.00000
  48  64  -4  -4   0   0   0   4  -2  -2   2   2  -2   2  -2  -2  -2  -2   2   2      6.04020      3.97410     0    12      4.57649      1.74806      1.00000
 356 572   4   9   5   8  -7 -11   6   1  -3   2   8  -8   6   1   8   8   2  -3      3.38420      3.97390     0   120     13.30793      0.94811      1.00000
 326 513   9  14   2   5   4   2   7   9   2  -2   5   0   7   9   5   0  -2   2      4.14150      3.97160     0   120     12.63971      1.79934      1.00000
 392 632   1   0   1   1  10  17   1   5   9   0  -5   8   1   5  -5  -8   0   9      3.31240      3.97050     0   120     13.98187      0.71235      1.00000
 292 460   9  13   0  -1   5   4   4   9   2  -5   4   2   4   9   4  -2  -5   2      4.01500      3.96690     0   120     11.96714      1.66957      1.00000
 412 656   8  11  -3  -4  -9 -11   2   1  -7  -6  10  -4   2   1  10   4  -6  -7      3.15050      3.96280   180   120     14.26966      1.54173      1.00000
 338 537   8  15   4   4   1   4   6   8   4  -2   7   0   6   8   7   0  -2   4      4.59020      3.95640   180   120     12.91462      1.48751      1.00000
 116 176   1   5   6   7  -1  -2   4   2   2   3   3  -4   4   2   3   4   3   2      1.98760      3.95590   180    60      7.44215      1.61691      1.00000
 482 773  -6  -9  -8 -16  -3  -6 -11  -6  -7  -5  -3   1 -11  -6  -3  -1  -5  -7      3.49130      3.94990   180   120     15.47446      1.24144      1.00000
  70 105  -1   1  -3  -7  -1  -3  -4   0  -3  -3   1   0  -4   0   1   0  -3  -3      2.36100      3.94410   180    60      5.75782      1.35924      1.00000
 386 621  10  16   1   0  -2  -5   5   7  -2  -5   9  -3   5   7   9   3  -5  -2      4.56280      3.94060   180   120     13.86376      0.89235      1.00000
 246 381   3   9  -1  -3   5  11   0   7   5  -3   2   6   0   7   2  -6  -3   5      4.12940      3.93750   180   120     10.91744      1.95178      1.00000
 414 665   7   9   3   5   9  13   6   9   8  -1   0   5   6   9   0  -5  -1   8      3.94050      3.93080     0   120     14.34963      1.04311      1.00000
 334 533  -8 -16   1   0   2   3  -4  -7   2   4  -9   1  -4  -7  -9  -1   4   2      3.23120      3.92610     0   120     12.85846      1.28838      1.00000
  38  49   2   5   0  -2  -1   2   0   2   1  -2   3   1   0   2   3  -1  -2   1      4.41060      3.92260     0   120      4.02594      1.67087      1.00000
 342 549   7  11  -1   1  -7 -11   4   2  -6  -3   9  -5   4   2   9   5  -3  -6      2.62800      3.92250     0   120     13.03930      0.98825      1.00000
 320 512  -4  -7  -7 -14  -1  -3  -9  -4  -5  -5  -3   2  -9  -4  -3  -2  -5  -5      3.66920      3.92000   180   120     12.59800      1.13596      1.00000
 438 701  -8 -16  -1   0   6   9  -4  -5   4   4 -11   5  -4  -5 -11  -5   4   4      3.24970      3.91930     0    60     14.74037      1.31207      1.00000
 496 796  11  19   0  -3  -1  -2   4   9  -1  -7  10  -1   4   9  10   1  -7  -1      4.45450      3.91480   180   120     15.70148      1.20974      1.00000
  70  97   3   2   2   7   0   2   5   1   2   2   1   0   5   1   1   0   2   2      3.51770      3.91410     0   120      5.60032      1.90693      1.00000
 258 405   0  -4   5  10   6   9   5   1   7   5  -5   2   5   1  -5  -2   5   7      2.18040      3.90820   180   120     11.23457      1.66869      1.00000
 118 177   3   2  -2  -7   4   6  -2   3   2  -5  -1   4  -2   3  -1  -4  -5   2      3.72660      3.90330     0   120      7.47567      1.76477      1.00000
  82 117   0   4   5   6   2   1   3   3   3   3   1  -2   3   3   1   2   3   3      4.26710      3.90040   180   120      6.12324      1.87240      1.00000
 308 488  -7  -8  -7  -9   4   7  -8  -2   0  -1  -6   7  -8  -2  -6  -7  -1   0      3.35440      3.89310   180   120     12.31603      1.52162      1.00000
 400 640  -9 -17  -2  -1   3   4  -5  -7   1   4 -10   3  -5  -7 -10  -3   4   1      3.71030      3.89100   180   120     14.08499      1.27004      1.00000
 126 193   6   7   2   6  -1   0   6   3   1   0   4  -1   6   3   4   1   0   1      4.04920      3.89030   180   120      7.78260      1.55920      1.00000
 472 756   2   6   2   2  10  18   2   8  10   0  -2   8   2   8  -2  -8   0  10      3.46160      3.88620   180    60     15.30606      1.31319      1.00000
 190 297   3   5  -1  -5  -7  -9  -1  -1  -5  -4   6  -4  -1  -1   6   4  -4  -5      3.23440      3.88350   180    60      9.62645      1.52690      1.00000
 230 369   2   4  -3  -4  -8 -11  -1  -2  -7  -3   6  -4  -1  -2   6   4  -3  -7      2.96180      3.88030     0   120     10.69094      0.83897      1.00000
 144 216  -6  -9   3   0   3   3  -3  -3   3   3  -6   0  -3  -3  -6   0   3   3      3.02130      3.87180     0    60      8.25829      1.94952      1.00000
 340 544   5   7   4   5  -9 -12   5  -1  -4   0   8  -8   5  -1   8   8   0  -4      4.60020      3.87150   180   120     12.98572      1.17092      1.00000
 414 661   8  11   0   2   9  12   5  10   6  -3   1   6   5  10   1  -6  -3   6      2.97850      3.86820     0   120     14.31843      1.40802      1.00000
 424 680 -11 -16  -3  -3   2   5  -7  -7   1   4  -9   4  -7  -7  -9  -4   4   1      2.38280      3.86410   180    60     14.51372      1.16276      1.00000
 224 352  -6 -13   1   4   1   1  -1  -6   1   5  -7   0  -1  -6  -7   0   5   1      2.53110      3.86260   180   120     10.47214      1.52786      1.00000
 478 765   9  11  -5  -9  -7 -11   0   2  -8  -9   9  -3   0   2   9   3  -9  -8      3.47180      3.85480   180   120     15.39861      1.37216      1.00000
 354 565 -10 -15  -2   0   3   4  -5  -6   1   5  -9   3  -5  -6  -9  -3   5   1      2.65760      3.84390   180   120     13.23856      1.31930      1.00000
 468 752   7   9   0   1   9  16   4   9   8  -3   0   8   4   9   0  -8  -3   8      4.03320      3.84180   180   120     15.25871      1.08244      1.00000
 384 616 -11 -15  -2  -3   3   4  -7  -6   1   4  -9   3  -7  -6  -9  -3   4   1      2.93160      3.84140     0   120     13.81337      1.09120      1.00000
 270 425  -8 -13   0   0   1   6  -4  -6   3   4  -7   3  -4  -6  -7  -3   4   3      4.99010      3.83580   180    60     11.50417      1.62912      1.00000
 218 345  -6 -13   2   2   1   2  -2  -6   2   4  -7   0  -2  -6  -7   0   4   2      3.71340      3.82830   180   120     10.35718      1.31484      1.00000
 478 769   9  13   7  13   1   3  11   7   5   2   6  -2  11   7   6   2   2   5      4.19640      3.82740   180   120     15.42762      0.99418      1.00000
 328 528 -10 -15   1   0  -1  -1  -5  -8   0   5  -7  -1  -5  -8  -7   1   5   0      3.11850      3.82320   180   120     12.78252      0.77918      1.00000
 440 700   5  10   7  11   8   9   8   9   8   3   1   1   8   9   1  -1   3   8      2.41900      3.82180   180    60     14.74216      1.63363      1.00000
 280 448   0   0   6  12   6   8   6   3   7   6  -3   1   6   3  -3  -1   6   7      3.29440      3.82090   180    60     11.78435      1.06259      1.00000
 288 464  -1  -3   0   1  -9 -14   0  -6  -7   1   3  -7   0  -6   3   7   1  -7      3.24760      3.81850     0   120     11.98141      0.66770      1.00000
 370 593   7  12  -4  -9  -4  -8  -1   4  -6  -8   8  -2  -1   4   8   2  -8  -6      2.93440      3.81800     0   120     13.55476      1.12624      1.00000
 316 504  -6  -8  -8 -10   4   6  -8  -2  -1  -2  -6   7  -8  -2  -6  -7  -2  -1      4.25600      3.81720   180   120     12.50472      1.27752      1.00000
 468 748   0  -1   7  12   7  15   6   3  11   6  -4   4   6   3  -4  -4   6  11      3.37740      3.81490   180   120     15.22938      1.43740      1.00000
 282 453   6  11   0   0  -5 -10   3   3  -5  -3   8  -5   3   3   8   5  -3  -5      3.01110      3.81400   180    60     11.84337      0.85713      1.00000
 480 772 -10 -18   0  -2  -4  -6  -6 -11  -3   4  -7  -3  -6 -11  -7   3   4  -3      4.36650      3.81370   180   120     15.45829      1.02038      1.00000
 472 756  -8 -16  -6  -8   4   6  -8  -6   0   0 -10   6  -8  -6 -10  -6   0   0      3.42260      3.81360   180    60     15.30606      1.31319      1.00000
 422 677  -8 -15  -2  -2   5  10  -5  -5   4   3 -10   6  -5  -5 -10  -6   3   4      3.41900      3.81140     0   120     14.48105      1.13984      1.00000
 104 152   6   5  -3  -4   3   3   1   4   0  -5   1   3   1   4   1  -3  -5   0      2.77530      3.81000     0   120      6.95418      1.90770      1.00000
 118 177   2   6   3   8  -2  -1   5   2   1   3   4  -2   5   2   4   2   3   1      3.50050      3.80800     0   120      7.47567      1.76477      1.00000
 126 189   3   3   7   7   1   3   5   2   5   2   1  -2   5   2   1   2   2   5      2.65660      3.80550     0   120      7.72492      1.82361      1.00000
  96 140   2  -1   5   8  -1   1   5  -1   3   3   0  -2   5  -1   0   2   3   3      1.78440      3.80530     0   120      6.67621      1.85153      1.00000
 436 696   1   0   5  11   8  15   6   4  10   5  -4   5   6   4  -4  -5   5  10      2.87200      3.80430     0   120     14.69299      1.45463      1.00000
 102 153  -1  -4   2   3  -6  -6   1  -5  -2   2   1  -4   1  -5   1   4   2  -2      4.32300      3.80400     0    60      6.95039      1.64076      1.00000
 106 161  -4  -4  -3  -8   0   1  -6  -2  -1  -2  -2   2  -6  -2  -2  -2  -2  -1      4.14860      3.80180   180    60      7.11685      1.53312      1.00000
 122 181  -6  -7   0   0   1   6  -3  -3   3   3  -4   3  -3  -3  -4  -3   3   3      3.69580      3.79660   180    12      7.57184      1.91499      1.00000
 302 485  -8 -14  -1   0  -4  -5  -4  -9  -3   4  -5  -2  -4  -9  -5   2   4  -3      3.89380      3.79520   180   120     12.25499      0.90296      1.00000
 226 357   1   4   2   5   6  12   3   5   7   2  -1   5   3   5  -1  -5   2   7      2.31120      3.79470   180   120     10.53850      1.39282      1.00000
 338 541   1   0   6  11   6  12   6   3   9   5  -3   3   6   3  -3  -3   5   9      4.36970      3.79260     0   120     12.94920      1.14816      1.00000
  78 109  -5  -5   3   3   3   1  -1  -1   2   4  -4  -1  -1  -1  -4   1   4   2      4.14520      3.79250     0    60      5.92895      1.96151      1.00000
 150 229  -7  -9   1   3   3   1  -2  -3   1   5  -6   0  -2  -3  -6   0   5   1      3.54950      3.79060     0   120      8.48148      1.75059      1.00000
 166 253  -5 -11   1   3   3   1  -1  -4   1   4  -7   0  -1  -4  -7   0   4   1      2.34750      3.78950     0    60      8.91701      1.86731      1.00000
 398 633 -10 -16  -5  -4   0  -1  -7  -8  -3   3  -8   2  -7  -8  -8  -2   3  -3      4.23660      3.78710   180   120     14.01946      1.56673      1.00000
 368 588  -9 -14  -1  -5  -4  -7  -7  -9  -4   2  -5  -3  -7  -9  -5   3   2  -4      4.12800      3.78700   180   120     13.50323      1.28952      1.00000
 238 377   3   5   3   7  -5 -11   5   0  -4   2   5  -7   5   0   5   7   2  -4      3.45360      3.78380   180   120     10.82546      1.34516      1.00000
  44  64   1   1   2   5   3   2   3   2   2   2  -1   0   3   2  -1   0   2   2      3.98840      3.78200   180   120      4.51569      1.26827      1.00000
 120 180   5   4   5   7  -2  -1   6   1   2   1   3  -3   6   1   3   3   1   2      1.68450      3.78080     0    60      7.53875      1.77966      1.00000
 440 700   9  17   0   3   5   6   6  11   3  -3   6   3   6  11   6  -3  -3   3      3.90440      3.77420     0    60     14.74216      1.63363      1.00000
 360 576   9  15   0  -3   3   6   3   9   3  -6   6   3   3   9   6  -3  -6   3      3.31100      3.76540   180    60     13.36220      1.20487      1.00000
  44  64  -4  -4   0  -2   2   2  -3  -1   1   1  -3   1  -3  -1  -3  -1   1   1      2.77880      3.76250     0    60      4.51569      1.26827      1.00000
 192 308   4   6   0   2  -6 -10   3   0  -5  -1   6  -5   3   0   6   5  -1  -5      3.63980      3.76080     0   120      9.76753      0.77160      1.00000
 226 353   6   7   6  10   1  -2   8   4   2   2   3  -4   8   4   3   4   2   2      3.13140      3.75990   180    60     10.49598      1.68356      1.00000
 198 313   2   6  -1   0  -6 -11   1   0  -6  -1   6  -5   1   0   6   5  -1  -6      4.73600      3.75590     0   120      9.86670      1.28380      1.00000
 360 572  -7 -15  -4  -5   3   6  -6  -6   1   1  -9   5  -6  -6  -9  -5   1   1      2.25870      3.75470   180   120     13.32869      1.53171      1.00000
  44  56  -4  -3   1   4   1  -1   0  -1   0   4  -2  -1   0  -1  -2   1   4   0      1.95640      3.75430     0   120      4.31308      1.84320      1.00000
 484 776  -9 -13   6   7   7  10  -1  -3   8   8 -10   2  -1  -3 -10  -2   8   8      2.91950      3.74950   180   120     15.50503      1.26253      1.00000
 374 597   3   2   4   7  10  14   5   6   9   2  -4   5   5   6  -4  -5   2   9      3.50990      3.74840   180   120     13.60804      1.34952      1.00000
 492 788   6  13   9  14   1   3  10   7   6   4   6  -3  10   7   6   3   4   6      2.67040      3.74730   180   120     15.62674      1.34355      1.00000
 348 556   7   8   1   1   8  13   4   8   7  -3   0   6   4   8   0  -6  -3   7      2.52480      3.74690     0   120     13.13080      1.25786      1.00000
 280 444  -9 -13   4   3  -1  -2  -3  -7   1   6  -6  -3  -3  -7  -6   3   6   1      3.78920      3.74590   180    60     11.74634      1.42251      1.00000
 226 353  -6 -12  -1   2   4   5  -2  -4   2   4  -8   3  -2  -4  -8  -3   4   2      3.41950      3.74550     0    60     10.49598      1.68356      1.00000
 102 153   4   7   4   4   1  -2   4   4   1   0   3  -3   4   4   3   3   0   1      3.68690      3.74330     0   120      6.95039      1.64076      1.00000
  94 145  -3  -2   0  -1   4   8  -2   1   4   1  -3   4  -2   1  -3  -4   1   4      5.92720      3.73980   180   120      6.73895      1.25958      1.00000
 296 472   6  13   5   8   1   1   7   7   3   1   6  -2   7   7   6   2   1   3      4.18860      3.73950   180   120     12.10160      1.24555      1.00000
 192 296   1   2   3   9   4   9   5   3   6   4  -1   3   5   3  -1  -3   4   6      1.76220      3.73720   180   120      9.62919      1.81070      1.00000
  82 121   3   4  -2  -7   0  -2  -2   2  -2  -5   2   0  -2   2   2   0  -5  -2      3.61070      3.73530   180    60      6.19585      1.61600      1.00000
 488 784   4   7   3   2 -11 -17   3  -2  -7  -1   9 -10   3  -2   9  10  -1  -7      2.39650      3.73520   180   120     15.58036      1.11908      1.00000
 252 396  -6  -8  -4  -8   6   6  -7  -1   1  -1  -7   5  -7  -1  -7  -5  -1   1      4.24220      3.73220     0    60     11.10738      1.62054      1.00000
 186 289   2   2  -5 -10  -2  -7  -4   0  -6  -6   2  -1  -4   0   2   1  -6  -6      2.78010      3.73140     0   120      9.50405      1.63495      1.00000
 288 456  -9 -11  -4  -5   3   6  -7  -4   1   2  -7   5  -7  -4  -7  -5   2   1      2.29940      3.73070     0   120     11.90652      1.49488      1.00000
 182 281   2   4  -1  -4   8   9  -1   6   4  -3  -2   5  -1   6  -2  -5  -3   4      3.64490      3.72870   180   120      9.38005      1.73629      1.00000
 198 305   6   7   2   6   3   8   6   5   5   0   2   3   6   5   2  -3   0   5      2.90990      3.72470     0   120      9.77563      1.85391      1.00000
 278 445   1   3   3   3  -9 -13   2  -3  -5   1   6  -8   2  -3   6   8   1  -5      4.27310      3.72310     0   120     11.74409      1.03746      1.00000
 144 216   1   6  -1  -3  -4  -9  -1   1  -5  -2   5  -4  -1   1   5   4  -2  -5      2.95420      3.72110     0    60      8.25829      1.94952      1.00000
 332 528 -11 -14   1   1   2   3  -5  -6   2   6  -8   1  -5  -6  -8  -1   6   2      2.78460      3.71570     0   120     12.80413      1.43330      1.00000
 298 469  -6 -14  -3  -4   4   5  -5  -5   1   1  -9   4  -5  -5  -9  -4   1   1      3.91860      3.71200     0   120     12.08529      1.71634      1.00000
  70  97   0  -5  -2  -4   3   4  -2  -1   1  -2  -4   3  -2  -1  -4  -3  -2   1      2.01430      3.71090   180   120      5.60032      1.90693      1.00000
 386 617  -8 -16  -3  -4   4   5  -6  -6   1   2 -10   4  -6  -6 -10  -4   2   1      2.91710      3.70850     0   120     13.83146      1.30028      1.00000
 270 429  -1   0   0   3   8  14   1   4   7   2  -4   7   1   4  -4  -7   2   7      3.90820      3.70690   180   120     11.54298      1.32650      1.00000
 236 376  -8 -11  -1  -4  -3  -5  -6  -7  -3   2  -4  -2  -6  -7  -4   2   2  -3      2.32360      3.70520     0   120     10.80234      1.14431      1.00000
 262 421   6  11  -4  -8  -3  -4  -1   4  -4  -7   7   0  -1   4   7   0  -7  -4      4.31650      3.70410   180   120     11.41692      0.80872      1.00000
 156 240  -6  -6  -4  -4   4   6  -5  -1   1   1  -5   5  -5  -1  -5  -5   1   1      1.52570      3.70390   180    60      8.67319      1.66604      1.00000
  58  81   4   6   1   0   2  -1   2   4   0  -2   2  -1   2   4   2   1  -2   0      4.03890      3.69470     0   120      5.11151      1.69483      1.00000
 188 292  -8 -10   2   0   2   4  -4  -4   3   4  -6   1  -4  -4  -6  -1   4   3      1.43460      3.69320   180   120      9.55375      1.65102      1.00000
 476 764  -8 -14  -8 -10   4   6  -9  -5  -1  -1  -9   7  -9  -5  -9  -7  -1  -1      2.31200      3.68840   180   120     15.38237      1.17594      1.00000
 128 196   4  10   0  -2   2   2   1   6   1  -3   4   1   1   6   4  -1  -3   1      4.45030      3.68740     0   120      7.84322      1.57604      1.00000
 328 528  -8 -12  -2  -4  -6  -8  -6  -9  -5   2  -3  -3  -6  -9  -3   3   2  -5      2.35610      3.68700   180   120     12.78252      0.77918      1.00000
 156 240   6   6   4   8   0  -2   7   3   1   1   3  -3   7   3   3   3   1   1      3.38170      3.68690     0    60      8.67319      1.66604      1.00000
 126 193   1   3   5   9   3   1   5   3   3   4   0  -2   5   3   0   2   4   3      3.45840      3.67990   180   120      7.78260      1.55920      1.00000
 284 448  -9 -13   2   5  -1   2  -2  -7   2   7  -6   0  -2  -7  -6   0   7   2      4.34830      3.67920     0    60     11.80778      1.60509      1.00000
 286 453  -8 -11  -2  -6   5   6  -7  -3   2   1  -8   4  -7  -3  -8  -4   1   2      2.59800      3.67860     0   120     11.86668      1.47712      1.00000
 376 596  -1  -2  -3  -3   8  17  -2   3   7  -1  -5  10  -2   3  -5 -10  -1   7      2.65070      3.67750   180   120     13.60998      1.66386      1.00000
 276 436   3   7  -4  -3  -7 -12   0   0  -8  -3   7  -4   0   0   7   4  -3  -8      4.14380      3.67650   180   120     11.64624      1.53791      1.00000
 150 233  -2  -7  -4  -6   3   6  -4  -2   1  -2  -5   5  -4  -2  -5  -5  -2   1      3.71770      3.65880     0    60      8.53404      1.47313      1.00000
 152 236  -5 -10   3   3   0   3  -1  -5   3   4  -5   0  -1  -5  -5   0   4   3      3.83540      3.64970     0   120      8.58936      1.49094      1.00000
 100 148   3   2   1  -1  -6  -7   1  -2  -3  -2   4  -4   1  -2   4   4  -2  -3      2.91650      3.64830     0    60      6.84934      1.75685      1.00000
 148 232  -5 -10   3   3   2   1  -1  -4   2   4  -6  -1  -1  -4  -6   1   4   2      3.03000      3.64650     0   120      8.50470      1.29233      1.00000
 458 737 -12 -17   0   0   3   4  -6  -7   2   6 -10   2  -6  -7 -10  -2   6   2      2.66590      3.64310     0    60     15.10272      0.95276      1.00000
  54  77  -3  -1   3   5   1   3   1   0   3   4  -1   0   1   0  -1   0   4   3      1.99290      3.64070     0    60      4.96793      1.52304      1.00000
 126 201  -5  -9  -1  -3  -1  -3  -4  -5  -2   1  -4  -1  -4  -5  -4   1   1  -2      2.16740      3.63810   180   120      7.89669      0.80141      1.00000
 292 468   4   4   0   0  -8 -14   2  -2  -7  -2   6  -7   2  -2   6   7  -2  -7      2.17950      3.63690     0    60     12.04165      0.99931      1.00000
  52  68  -1  -5   0  -3   1   4  -2  -2   2  -1  -3   2  -2  -2  -3  -2  -1   2      6.46980      3.63680   180    60      4.73196      1.89961      1.00000
 304 480  -6 -12  -6  -6   4   6  -6  -4   0   0  -8   6  -6  -4  -8  -6   0   0      3.29690      3.63660   180   120     12.22060      1.63002      1.00000
 354 565   2   2  -7  -8  -8 -13  -3  -3 -10  -5   5  -3  -3  -3   5   3  -5 -10      4.35030      3.63390     0    60     13.23856      1.31930      1.00000
 496 796  10  19   1   0   3   5   5  11   3  -5   8   2   5  11   8  -2  -5   3      2.98530      3.63250   180   120     15.70148      1.20974      1.00000
  64  92  -5  -5   0   1   3   2  -2  -1   1   3  -4   1  -2  -1  -4  -1   3   1      2.95810      3.63180     0   120      5.42369      1.60736      1.00000
 222 353   3   5   3   7  -7  -9   5  -1  -3   2   6  -6   5  -1   6   6   2  -3      4.30850      3.62720     0   120     10.46962      1.17778      1.00000
 336 536   8  15   3   6   1  -1   7   8   1  -1   7  -2   7   8   7   2  -1   1      2.79910      3.62080     0    60     12.89524      1.30870      1.00000
 290 465  -6  -8   5  10   4   7   2  -2   6   8  -6   1   2  -2  -6  -1   8   6      4.62510      3.61990     0    60     12.00226      0.97254      1.00000
 294 473  -7 -13   1   1  -5  -7  -3  -9  -3   4  -4  -4  -3  -9  -4   4   4  -3      4.79560      3.61940   180    60     12.09941      0.77729      1.00000
 350 561  -7 -13  -5  -7   3   7  -7  -5   1   0  -8   6  -7  -5  -8  -6   0   1      2.85450      3.61880   180   120     13.18379      1.08985      1.00000
 120 180  -6  -8   0   2   0   4  -2  -4   2   4  -4   2  -2  -4  -4  -2   4   2      3.50270      3.61870     0    60      7.53875      1.77966      1.00000
 326 521  -5  -9  -1   1   7  13  -2  -1   6   3  -8   7  -2  -1  -8  -7   3   6      3.24560      3.61800   180   120     12.71028      1.20365      1.00000
 286 453  -7 -14   0  -1   2   6  -4  -6   3   3  -8   3  -4  -6  -8  -3   3   3      4.61210      3.60960     0   120     11.86668      1.47712      1.00000
 252 400  -4  -8  -2  -2   8  10  -3   0   4   1  -8   6  -3   0  -8  -6   1   4      3.44990      3.60930     0   120     11.14757      1.31595      1.00000
 362 581   0  -2  -5 -10  -8 -13  -5  -5  -9  -5   3  -4  -5  -5   3   4  -5  -9      3.05640      3.60820   180   120     13.41427      1.02824      1.00000
 116 176  -3  -8   3   5   0  -3   1  -4   0   4  -4  -3   1  -4  -4   3   4   0      2.74710      3.60700   180   120      7.44215      1.61691      1.00000
 440 708   6  10   2   2 -10 -14   4   0  -6  -2  10  -8   4   0  10   8  -2  -6      2.95450      3.60630     0   120     14.80271      0.93802      1.00000
 464 744  10  17   3   4   5   5   7  11   4  -3   6   1   7  11   6  -1  -3   4      2.28370      3.60540   180   120     15.18179      1.23017      1.00000
 322 513  -8 -15   4   4  -1   0  -2  -8   2   6  -7  -2  -2  -8  -7   2   6   2      3.14560      3.59590   180   120     12.61783      1.33806      1.00000
 170 265   3   6  -4  -3  -6  -8   0   0  -6  -3   6  -2   0   0   6   2  -3  -6      4.93830      3.59040   180    60      9.09666      1.50026      1.00000
 206 333   4   6   5   8   4   7   6   5   6   2   1   1   6   5   1  -1   2   6      3.54820      3.58130   180    60     10.14542      0.26540      1.00000
 278 449   1   1  -7 -11  -5  -9  -5  -2  -8  -6   3  -1  -5  -2   3   1  -6  -8      6.06070      3.58050     0   120     11.78211      0.42649      1.00000
 486 781   3   5   9  15   5  11   9   5  10   6   0   1   9   5   0  -1   6  10      2.84170      3.57600     0   120     15.54993      1.09524      1.00000
 274 437  -8 -13  -2  -6   1   0  -7  -6  -1   1  -7   1  -7  -6  -7  -1   1  -1      4.02250      3.57520     0    60     11.64397      1.19078      1.00000
  84 120   2   3   5   6  -1   3   4   1   4   2   2  -1   4   1   2   1   2   4      6.14800      3.57470   180   120      6.20011      1.88644      1.00000
 418 669   6  13   8  12   1   2   9   7   5   3   6  -3   9   7   6   3   3   5      2.90070      3.57410     0   120     14.39997      1.28097      1.00000
 214 329  -5 -12   4   5  -2   0   0  -7   2   5  -5  -2   0  -7  -5   2   5   2      3.55980      3.56880     0   120     10.15582      1.96451      1.00000
 396 628 -10 -12  -6  -8   4   6  -9  -4   0   1  -8   6  -9  -4  -8  -6   1   0      2.16880      3.55640   180   120     13.96964      1.68792      1.00000
 292 464   5  10  -5  -5  -6  -9   0   2  -7  -5   8  -2   0   2   8   2  -5  -7      2.30130      3.55520     0   120     12.00446      1.37588      1.00000
 376 600   8  12   8  10   0   2   9   6   5   1   6  -3   9   6   6   3   1   5      2.75300      3.55140   180   120     13.64280      1.36894      1.00000
 228 356   7  10   5   7   2  -1   7   6   2   0   4  -3   7   6   4   3   0   2      3.14420      3.54620     0   120     10.54101      1.69916      1.00000
 406 649  11  15   1   1   3   7   6   9   4  -5   6   3   6   9   6  -3  -5   4      2.26490      3.54540     0   120     14.18551      1.33093      1.00000
 424 680   8  12  -4  -6  -8 -10   1   2  -7  -7  10  -3   1   2  10   3  -7  -7      3.19380      3.54440     0   120     14.51372      1.16276      1.00000
 248 396  -7 -10  -1  -1   4   9  -4  -3   4   3  -7   5  -4  -3  -7  -5   3   4      4.66470      3.54260   180    60     11.08247      1.08580      1.00000
  72 108  -4  -5  -1  -2   1   5  -3  -2   2   1  -3   3  -3  -2  -3  -3   1   2      3.04430      3.54060   180    60      5.83949      1.37852      1.00000
 126 189   6   9   2   0  -1   2   3   4   2  -3   5   0   3   4   5   0  -3   2      2.25660      3.53990   180   120      7.72492      1.82361      1.00000
 128 200   4   7  -5  -6  -1   1  -1   3  -2  -5   4   3  -1   3   4  -3  -5  -2      4.36540      3.53650     0   120      7.90003      1.26074      1.00000
 184 288   4   5   3   2   7   9   3   6   6  -1  -1   3   3   6  -1  -3  -1   6      3.84660      3.53510   180    60      9.47771      1.47413      1.00000
  74 105  -2  -2   5   6  -2   1   2  -2   3   4   0  -2   2  -2   0   2   4   3      3.72740      3.53390     0   120      5.80562      1.81514      1.00000
 430 689   5   5   5   7   9  15   6   7  10   1  -2   5   6   7  -2  -5   1  10      3.73010      3.53380     0   120     14.61128      1.22897      1.00000
 338 537 -11 -14   0  -1   2   4  -6  -6   2   5  -8   2  -6  -6  -8  -2   5   2      3.87500      3.52650   180   120     12.91462      1.48751      1.00000
 458 733   6   7   6  12   7  12   9   7   9   3   0   3   9   7   0  -3   3   9      2.25300      3.52290   180   120     15.07308      1.34245      1.00000
 480 768 -12 -18   2   0   2   2  -6  -8   2   6 -10   0  -6  -8 -10   0   6   2      2.02080      3.52040     0   120     15.42934      1.39126      1.00000
 394 625 -10 -16  -3  -2   4   3  -6  -6   0   4 -10   3  -6  -6 -10  -3   4   0      2.62580      3.51520   180   120     13.93570      1.67221      1.00000
 278 441  -8 -11  -4  -4   5   6  -6  -3   1   2  -8   5  -6  -3  -8  -5   2   1      3.12440      3.51460   180   120     11.70595      1.40383      1.00000
 238 377   2   6   7  12  -2  -1   7   2   3   5   4  -4   7   2   4   4   5   3      3.97330      3.51160   180   120     10.82546      1.34516      1.00000
  70 101   2   1   2   0  -5  -6   1  -2  -2  -1   3  -4   1  -2   3   4  -1  -2      4.40660      3.51150   180   120      5.67962      1.65588      1.00000
 272 432  -1  -5   6  11   5   8   5   0   7   6  -5   1   5   0  -5  -1   6   7      2.37760      3.51140   180   120     11.58394      1.34625      1.00000
  56  76   3   2  -3  -3  -4  -3   0  -1  -3  -3   3   0   0  -1   3   0  -3  -3      2.48790      3.51010     0    60      4.97324      1.80745      1.00000
 156 244   4   9  -1   0   3   7   2   6   3  -2   3   4   2   6   3  -4  -2   3      4.22980      3.50710   180   120      8.72460      1.37159      1.00000
 170 265  -6  -8   1  -2  -4  -7  -4  -6  -3   2  -2  -4  -4  -6  -2   4   2  -3      3.11750      3.50250   180    60      9.09666      1.50026      1.00000
  30  33   4   3  -2   0   1   0   2   2  -1  -2   1   1   2   2   1  -1  -2  -1      3.25910      3.49760     0   120      3.39484      1.86416      1.00000
 492 788  -7 -14  -7  -9   6   9  -8  -4   1  -1 -10   8  -8  -4 -10  -8  -1   1      2.13830      3.49470   180   120     15.62674      1.34355      1.00000
 236 372   4   7   7   8   3   7   6   5   7   2   2   0   6   5   2   0   2   7      3.55250      3.49430     0   120     10.76086      1.48454      1.00000
 458 729   0   0   5  12   8  15   6   4  10   6  -4   5   6   4  -4  -5   6  10      3.04280      3.48890   180    60     15.04338      1.64213      1.00000
 452 728   7  13  -4  -5  -7 -12   1   3  -8  -6  10  -4   1   3  10   4  -6  -8      2.24830      3.48700   180   120     15.00835      0.86567      1.00000
 262 409   2   8   7  12   0  -1   7   4   3   5   4  -4   7   4   4   4   5   3      2.17710      3.48310     0   120     11.29879      1.82683      1.00000
 320 504  -7 -16   1   1   2   3  -3  -7   2   4  -9   1  -3  -7  -9  -1   4   2      4.44570      3.47980     0   120     12.52680      1.75478      1.00000
 454 729  -9 -17  -1  -3   5   7  -6  -6   3   3 -11   4  -6  -6 -11  -4   3   3      3.94830      3.47970   180   120     15.02500      1.11776      1.00000
 358 569   9  15   1  -1   5   5   4  10   3  -5   5   2   4  10   5  -2  -5   3      2.82040      3.47520   180   120     13.29311      1.51438      1.00000
 358 577  -5  -7   3   5   9  13   0   1   8   5  -8   5   0   1  -8  -5   5   8      2.57670      3.47480   180   120     13.36022      0.71028      1.00000
 220 340  -5 -13   0  -1   3   4  -3  -5   2   2  -8   2  -3  -5  -8  -2   2   2      2.18300      3.47330     0   120     10.31647      1.88956      1.00000
  90 133  -3  -4  -4  -3   2   6  -3  -1   1   0  -3   5  -3  -1  -3  -5   0   1      5.37880      3.46690     0   120      6.49441      1.68006      1.00000
  28  28  -4  -2   0   2   0   2  -1  -1   1   3  -1   1  -1  -1  -1  -1   3   1      1.42190      3.46080   180    60      3.18284      1.96711      1.00000
 280 444   2   6   4   4  -8 -12   3  -1  -4   1   7  -8   3  -1   7   8   1  -4      2.48330      3.46020   180   120     11.74634      1.42251      1.00000
 100 148  -4  -8   0   4   0   2   0  -4   1   4  -4   1   0  -4  -4  -1   4   1      4.14490      3.45690     0   120      6.84934      1.75685      1.00000
 296 468   8  14   2   4   0   4   6   7   3  -2   7   1   6   7   7  -1  -2   3      2.20350      3.45560     0   120     12.06458      1.56391      1.00000
 356 568   7  10  -5  -5  -6 -11   1   2  -8  -6   8  -3   1   2   8   3  -6  -8      3.45770      3.45280     0   120     13.27429      1.33916      1.00000
  72 100  -5  -3  -2  -3   3   4  -4   0   1   1  -3   3  -4   0  -3  -3   1   1      4.60240      3.44570   180   120      5.68426      1.92072      1.00000
 138 209  -4 -10   1   4   2   1   0  -4   1   4  -6   0   0  -4  -6   0   4   1      3.86050      3.44350     0   120      8.11203      1.78747      1.00000
 228 356  -8 -12   0   4   0   2  -2  -6   1   6  -6   1  -2  -6  -6  -1   6   1      2.25860      3.44110   180   120     10.54101      1.69916      1.00000
 414 665   1   0   8  13   6  12   7   3  10   6  -3   2   7   3  -3  -2   6  10      2.96630      3.44090     0   120     14.34963      1.04311      1.00000
 300 480  -2  -6   0   0  -8 -14  -1  -7  -7   1   1  -7  -1  -7   1   7   1  -7      5.28250      3.44030   180    20     12.19796      1.09989      1.00000
 284 452  -2   0  -2  -4  -8 -14  -3  -4  -8  -1   4  -6  -3  -4   4   6  -1  -8      4.33420      3.43530   180   120     11.84559      1.29688      1.00000
 436 696   5  10  -5  -9  -6 -13  -2   2  -9  -7   8  -4  -2   2   8   4  -7  -9      2.34750      3.42700     0   120     14.69299      1.45463      1.00000
 420 672 -10 -17  -1  -2   1   5  -6  -8   2   4  -9   3  -6  -8  -9  -3   4   2      2.96420      3.42030     0   120     14.43282      1.30141      1.00000
 136 204   4   3   1  -2  -5  -9   1  -1  -4  -3   4  -5   1  -1   4   5  -3  -4      2.33910      3.41990   180    60      8.02562      1.89459      1.00000
 470 745  -9 -12  -8  -9   6   8  -9  -3   0   0  -9   8  -9  -3  -9  -8   0   0      2.36460      3.41480   180    60     15.21642      1.86025      1.00000
 478 765 -11 -15   3   7   5   7  -2  -5   5   9 -10   2  -2  -5 -10  -2   9   5      1.75530      3.41020     0    60     15.39861      1.37216      1.00000
 474 757 -10 -18   3   4   4   3  -3  -7   3   7 -11   0  -3  -7 -11   0   7   3      1.58120      3.40720   180    60     15.32239      1.49146      1.00000
 398 637  -6 -13   0   0   7  12  -3  -3   6   3 -10   6  -3  -3 -10  -6   3   6      3.49720      3.40190   180    60     14.05133      1.24909      1.00000
 330 525   7  10  -4  -7  -4 -10   0   3  -7  -7   7  -3   0   3   7   3  -7  -7      3.27310      3.40140     0    60     12.76708      1.41476      1.00000
 258 409  -7 -14   2   1   2   2  -3  -6   2   4  -8   0  -3  -6  -8   0   4   2      3.73710      3.40100   180   120     11.27430      1.37481      1.00000
 346 553  -9 -16   2   1   0   2  -4  -8   2   5  -8   0  -4  -8  -8   0   5   2      3.62580      3.39990   180   120     13.09468      1.23670      1.00000
  92 136  -3  -2  -5  -5   2   5  -4   0   0  -1  -2   5  -4   0  -2  -5  -1   0      2.25490      3.39530     0   120      6.56693      1.69570      1.00000
 224 348   2   8  -2  -4  -6 -10  -1   1  -6  -3   7  -4  -1   1   7   4  -3  -6      2.98050      3.39480     0   120     10.42934      1.79689      1.00000
 156 248   3   6  -5  -9  -2  -1  -3   2  -3  -6   4   2  -3   2   4  -2  -6  -3      2.59540      3.39450     0   120      8.77571      0.99340      1.00000
  72 104   0   1   1   6   3   5   3   2   3   3  -1   2   3   2  -1  -2   3   3      1.97980      3.39440     0   120      5.76240      1.67175      1.00000
 262 413   5  10  -4  -9  -2  -6  -2   4  -5  -7   6  -1  -2   4   6   1  -7  -5      3.20790      3.39440     0   120     11.33830      1.56297      1.00000
 428 684 -12 -16  -2  -2   2   4  -7  -7   1   5  -9   3  -7  -7  -9  -3   5   1      3.94290      3.38340     0   120     14.56349      1.38015      1.00000
 370 593  -4  -8   1   0   8  15  -2   0   8   2  -8   7  -2   0  -8  -7   2   8      2.55280      3.38330     0   120     13.55476      1.12624      1.00000
 392 620   4  11   1   2   9  13   3  10   7  -1   1   6   3  10   1  -6  -1   7      2.57740      3.38010     0   120     13.88558      1.78626      1.00000
 436 700  -9 -15  -2  -1   5  10  -5  -5   4   4 -10   6  -5  -5 -10  -6   4   4      3.68680      3.37920     0   120     14.72340      1.10523      1.00000
 486 781  -5  -6  -8 -15  -6 -10 -10  -6  -9  -5   0  -1 -10  -6   0   1  -5  -9      3.06610      3.37120     0   120     15.54993      1.09524      1.00000
 498 797  -2  -5  -8 -16  -7 -10  -9  -6  -9  -7   1  -1  -9  -6   1   1  -7  -9      1.98690      3.36580     0   120     15.71740      1.40124      1.00000
 360 572  -7  -9  -6 -11   3   8  -9  -3   1  -2  -6   7  -9  -3  -6  -7  -2   1      2.59790      3.36490     0   120     13.32869      1.53171      1.00000
 398 637   5  11   9  13   1   1   9   6   5   4   5  -4   9   6   5   4   4   5      3.58820      3.36380   180    60     14.05133      1.24909      1.00000
 100 152   0   3  -1  -4  -5  -7  -2  -1  -4  -2   4  -3  -2  -1   4   3  -2  -4      2.92810      3.36200   180   120      6.91433      1.48058      1.00000
 110 165   3   9  -1  -3   1   3   0   5   1  -3   4   2   0   5   4  -2  -3   1      3.80080      3.35950   180   120      7.21781      1.70389      1.00000
 292 460  -9 -14   3   1   2   1  -4  -6   2   5  -8  -1  -4  -6  -8   1   5   2      3.16700      3.35920   180   120     11.96714      1.66957      1.00000
 434 693  -8 -11  -6 -10   7   8  -9  -2   1  -1  -9   7  -9  -2  -9  -7  -1   1      2.94590      3.35780     0    60     14.66072      1.43637      1.00000
 382 605  10  15   2   4   1   6   7   8   4  -3   7   2   7   8   7  -2  -3   4      2.76280      3.35770     0   120     13.71398      1.71079      1.00000
 388 620 -11 -16   1   1   0   3  -5  -8   2   6  -8   1  -5  -8  -8  -1   6   2      2.56730      3.35670   180   120     13.86566      1.32042      1.00000
 428 680   7  10   7  15   2   1  11   6   4   4   4  -3  11   6   4   3   4   4      2.86760      3.35320     0   120     14.53275      1.67309      1.00000
 404 644  10  13   5  10   1   3  10   7   4   0   6  -1  10   7   6   1   0   4      1.77890      3.35180     0   120     14.13627      1.47166      1.00000
 180 280  -6  -9   3   2   5   5  -2  -2   4   4  -7   1  -2  -2  -7  -1   4   4      2.79090      3.35170     0   120      9.35336      1.58578      1.00000
 326 521  -9 -15   3   3  -1   1  -3  -8   2   6  -7  -1  -3  -8  -7   1   6   2      3.97700      3.35150   180   120     12.71028      1.20365      1.00000
 210 333  -6 -13   0   0   1   2  -3  -6   1   3  -7   1  -3  -6  -7  -1   3   1      2.28990      3.34150   180    60     10.17263      1.23193      1.00000
  80 112  -3  -6   5   3   0  -1   0  -3   2   3  -3  -3   0  -3  -3   3   3   2      2.49430      3.34140     0   120      6.00830      1.97492      1.00000
 110 161   3   1   5   7   1   5   5   1   5   2   0   0   5   1   0   0   2   5      1.53460      3.34030   180    60      7.15558      1.94876      1.00000
 432 684  10  16   2   0   6   6   5  11   4  -5   5   2   5  11   5  -2  -5   4      3.02550      3.33530     0   120     14.58245      1.83085      1.00000
 460 736  -7 -14  -3  -7   6  11  -7  -4   4   0 -10   7  -7  -4 -10  -7   0   4      2.91770      3.33500     0    60     15.10447      1.36197      1.00000
 460 740   5  10   7  13   6   9   9   8   8   4   2   1   9   8   2  -1   4   8      2.14900      3.33480     0   120     15.13405      0.98007      1.00000
 274 433  -4  -3   6   8   7  10   2   2   8   6  -5   2   2   2  -5  -2   6   8      2.44150      3.32990   180   120     11.60550      1.52065      1.00000
 488 780  -9 -12  -5 -11   6   9 -10  -3   2  -1  -9   7 -10  -3  -9  -7  -1   2      1.83380      3.32520   180   120     15.55163      1.46518      1.00000
 432 692 -11 -17  -2  -1   1   4  -6  -8   1   5  -9   3  -6  -8  -9  -3   5   1      3.21940      3.32090   180   120     14.64366      1.25027      1.00000
 214 345  -3  -5  -5  -9   5   7  -6   0   1  -3  -5   6  -6   0  -5  -6  -3   1      3.56900      3.32000   180   120     10.33046      0.53064      1.00000
 346 553   6  11  -2  -6  -7 -10   0   2  -6  -6   9  -4   0   2   9   4  -6  -6      1.86510      3.31600     0   120     13.09468      1.23670      1.00000
 370 589  -5  -8  -8  -9  -6 -10  -7  -7  -9  -2  -1  -1  -7  -7  -1   1  -2  -9      2.94040      3.31540   180   120     13.52173      1.47066      1.00000
 406 645   5  12   8  13   0   2   9   6   5   4   6  -3   9   6   6   3   4   5      2.96890      3.31530   180   120     14.15395      1.63273      1.00000
 326 517  -9 -14   0  -3   2   6  -6  -6   3   3  -8   3  -6  -6  -8  -3   3   3      2.18730      3.31320   180    60     12.67505      1.53075      1.00000
 106 161  -4  -6  -5  -4   2   3  -4  -2  -1   0  -4   4  -4  -2  -4  -4   0  -1      3.89450      3.31290   180   120      7.11685      1.53312      1.00000
 286 461  -7 -11  -1  -3   5   9  -5  -3   4   2  -8   5  -5  -3  -8  -5   2   4      3.29660      3.30810   180   120     11.94182      0.62693      1.00000
 310 485  -7 -14  -4  -3   2   6  -5  -6   1   2  -8   5  -5  -6  -8  -5   2   1      2.66320      3.30540     0   120     12.30001      1.92607      1.00000
 290 453   8  14   1   2   0   5   5   7   3  -3   7   2   5   7   7  -2  -3   3      3.24610      3.30510     0   120     11.88995      1.90502      1.00000
 476 764 -10 -16   2   6   4   8  -2  -6   5   8 -10   3  -2  -6 -10  -3   8   5      2.67240      3.30430   180   120     15.38237      1.17594      1.00000
 122 189   2   0  -1   0   6   9   1   3   4  -1  -3   5   1   3  -3  -5  -1   4      5.23200      3.30000     0   120      7.68906      1.37052      1.00000
 198 309  -7 -11   1  -1   1   5  -4  -5   3   3  -6   2  -4  -5  -6  -2   3   3      2.59550      3.29810   180   120      9.82127      1.59454      1.00000
 188 288  -8 -10   2   2   0   4  -3  -5   3   5  -5   1  -3  -5  -5  -1   5   3      1.37030      3.29740   180    60      9.50682      1.90270      1.00000
 214 337  -8 -10   3   6  -2  -1  -1  -6   1   7  -4  -2  -1  -6  -4   2   7   1      1.82260      3.29610     0   120     10.24351      1.43890      1.00000
 254 401   5   9  -1   1   5  11   3   7   5  -2   2   6   3   7   2  -6  -2   5      2.17780      3.29290     0   120     11.16997      1.49390      1.00000
 184 292  -8 -10   0   0   2   4  -4  -4   2   4  -6   2  -4  -4  -6  -2   4   2      2.38500      3.28920   180    60      9.52478      1.13077      1.00000
 494 793  -6  -9  -2  -6   9  16  -6   0   7   0  -9   9  -6   0  -9  -9   0   7      2.56340      3.28850   180    60     15.67129      1.18772      1.00000
 270 425   4   8  -3  -6  -8  -9  -1   0  -6  -5   8  -3  -1   0   8   3  -5  -6      1.31910      3.28600   180   120     11.50417      1.62912      1.00000
 244 388   8  12   0  -2  -4  -4   3   4  -2  -5   8  -2   3   4   8   2  -5  -2      1.79540      3.28300     0   120     10.97631      1.23312      1.00000
 466 745  -6 -13  -6 -10   5  10  -8  -4   2  -2  -9   8  -8  -4  -9  -8  -2   2      3.21670      3.28190   180   120     15.19825      1.41891      1.00000
 274 429   7  14   2   3   0   4   5   7   3  -2   7   1   5   7   7  -1  -2   3      1.16300      3.28140   180   120     11.56690      1.79076      1.00000
  88 132  -3  -5   2   3   5   4   0   0   3   3  -5   1   0   0  -5  -1   3   3      3.16090      3.27780     0   120      6.45580      1.52401      1.00000
 300 472  -7  -9  -4  -9   3   8  -8  -3   2  -1  -6   6  -8  -3  -6  -6  -1   2      1.83600      3.27590   180   120     12.12441      1.73165      1.00000
 304 484  -1  -3   6  13   5   8   6   1   7   7  -4   1   6   1  -4  -1   7   7      2.49200      3.27370   180   120     12.25714      1.32761      1.00000
 304 476 -10 -12  -2  -4   2   6  -7  -5   2   3  -7   4  -7  -5  -7  -4   3   2      2.28860      3.27170     0   120     12.18395      1.88452      1.00000
 368 584  -8  -9  -7 -10   5   7  -9  -2   0  -1  -7   7  -9  -2  -7  -7  -1   0      2.76220      3.26700   180   120     13.47007      1.59915      1.00000
 456 724  -9 -12  -5 -11   6   7 -10  -3   1  -1  -9   6 -10  -3  -9  -6  -1   1      2.02040      3.26360   180   120     14.99697      1.75813      1.00000
 448 720 -11 -16  -3  -7  -2  -3  -9  -9  -3   2  -7   0  -9  -9  -7   0   2  -3      3.51570      3.26010   180   120     14.93014      1.04452      1.00000
 386 617 -11 -16   2   1   0   2  -5  -8   2   6  -8   0  -5  -8  -8   0   6   2      4.47880      3.25710   180   120     13.83146      1.30028      1.00000
 422 681  -1  -1  -7 -11  -9 -13  -6  -5 -10  -5   4  -3  -6  -5   4   3  -5 -10      2.06080      3.25680   180   120     14.51190      0.63624      1.00000
 216 336  -5 -11  -4  -3   3   6  -4  -4   1   1  -7   5  -4  -4  -7  -5   1   1      3.16340      3.25490     0   120     10.24609      1.73714      1.00000
 342 537   5  11  -5  -5  -5 -11   0   3  -8  -5   8  -3   0   3   8   3  -5  -8      2.67420      3.25480     0   120     12.93600      1.91309      1.00000
 372 588  -7 -14  -5  -7   2   7  -7  -6   1   0  -8   6  -7  -6  -8  -6   0   1      2.64990      3.25060     0   120     13.52368      1.76354      1.00000
 106 157   3   8   2   5  -2   0   4   3   1   1   5  -1   4   3   5   1   1   1      3.43380      3.24900     0   120      7.05373      1.80136      1.00000
 252 396  -9 -12   1   5   0   1  -2  -6   1   7  -6   0  -2  -6  -6   0   7   1      3.46010      3.24800   180   120     11.10738      1.62054      1.00000
 424 672   5  12   9  13   2   1   9   7   5   4   5  -4   9   7   5   4   4   5      2.69500      3.24740     0    60     14.45196      1.77225      1.00000
  86 129   0  -4   1   2  -4  -7   1  -4  -3   1   0  -4   1  -4   0   4   1  -3      5.44880      3.24680   180   120      6.38202      1.50659      1.00000
 240 372  -8  -9  -3  -6   5   5  -7  -2   1   1  -7   4  -7  -2  -7  -4   1   1      2.32460      3.24640     0   120     10.78652      1.91078      1.00000
 270 425 -10 -12   3   4   0   1  -3  -6   2   7  -6  -1  -3  -6  -6   1   7   2      2.24210      3.24410   180   120     11.50417      1.62912      1.00000
 222 353  -3  -8   2   3   6  10   0  -1   6   3  -7   4   0  -1  -7  -4   3   6      2.31350      3.24100     0   120     10.46962      1.17778      1.00000
  80 112  -4  -5  -1  -2   5   3  -3   0   1   1  -5   2  -3   0  -5  -2   1   1      2.96650      3.23410   180   120      6.00830      1.97492      1.00000
 432 696  10  15   1   0   5   9   5  10   5  -5   5   4   5  10   5  -4  -5   5      2.99220      3.23400   180    60     14.67417      0.81776      1.00000
 168 256   4   8   2   4   2   8   4   5   5   0   3   3   4   5   3  -3   0   5      1.57380      3.23300   180   120      8.96997      1.88139      1.00000
 380 608  11  15   2   5   1   2   8   8   2  -3   7   0   8   8   7   0  -3   2      2.84280      3.23220     0   120     13.72835      1.23788      1.00000
 404 640   5   9   6   9   9  10   7   9   8   2   0   2   7   9   0  -2   2   8      4.23000      3.23090   180   120     14.10460      1.74935      1.00000
 396 624  -8 -18   0   0   2   2  -4  -8   1   4 -10   1  -4  -8 -10  -1   4   1      2.19960      3.23080   180    60     13.93759      1.93481      1.00000
 100 148  -5  -6  -3  -1   2   5  -3  -2   1   2  -4   4  -3  -2  -4  -4   2   1      3.57790      3.22970     0   120      6.84934      1.75685      1.00000
 406 653 -10 -14  -3  -6   4   7  -8  -5   2   2  -9   5  -8  -5  -9  -5   2   2      2.96360      3.22880     0    60     14.21700      0.93645      1.00000
 462 741  -9 -15  -5  -9   5   5  -9  -5   0   0 -10   5  -9  -5 -10  -5   0   0      2.59500      3.22780   180    60     15.15056      1.20853      1.00000
 216 332   5   3   6  11   3   4   8   3   5   3   0  -1   8   3   0   1   3   5      2.97680      3.22730   180   120     10.20235      1.97790      1.00000
 228 364  -1  -1   0  -1  -9 -12  -1  -5  -6   0   4  -6  -1  -5   4   6   0  -6      3.75630      3.22490   180   120     10.62552      1.04800      1.00000
 442 705  -8 -12  -5 -12   4   7 -10  -4   1  -2  -8   6 -10  -4  -8  -6  -2   1      3.42040      3.22390   180   120     14.78938      1.50808      1.00000
 254 401   4   7  -2  -4  -5 -12   0   1  -7  -4   6  -5   0   1   6   5  -4  -7      2.61990      3.22260     0   120     11.16997      1.49390      1.00000
 158 245  -5  -9   5   5  -1   1   0  -5   3   5  -4  -2   0  -5  -4   2   5   3      3.22040      3.22220   180   120      8.75321      1.54314      1.00000
 356 568  -7  -8   1   3   8  13  -2   0   7   5  -8   6  -2   0  -8  -6   5   7      3.94680      3.21330   180   120     13.27429      1.33916      1.00000
 188 292  -8  -9   3   4   3   3  -2  -3   3   6  -6   0  -2  -3  -6   0   6   3      2.29100      3.21270     0   120      9.55375      1.65102      1.00000
 198 309  -5  -5   3   3   7   9  -1   1   6   4  -6   3  -1   1  -6  -3   4   6      3.05470      3.21190   180    60      9.82127      1.59454      1.00000
 330 525   2   1   6   8   9  12   5   5   9   3  -4   3   5   5  -4  -3   3   9      3.76130      3.21120     0    60     12.76708      1.41476      1.00000
 372 592 -10 -16   0   0   0   4  -5  -8   2   5  -8   2  -5  -8  -8  -2   5   2      1.85760      3.21020   180    60     13.55671      1.48850      1.00000
 348 556  -9 -15  -2  -5   3   2  -7  -6   0   2  -9   2  -7  -6  -9  -2   2   0      1.98830      3.20670     0   120     13.13080      1.25786      1.00000
 364 584  -6 -11  -7 -10   3   7  -8  -4   0  -2  -7   7  -8  -4  -7  -7  -2   0      3.22100      3.20260     0   120     13.44953      1.05360      1.00000
 210 333   6  12  -1  -4  -2  -3   1   5  -2  -5   7  -1   1   5   7   1  -5  -2      4.27120      3.20190     0   120     10.17263      1.23193      1.00000
 494 793  -9 -14  -8 -11   4   4 -10  -5  -2  -1  -9   6 -10  -5  -9  -6  -1  -2      3.32120      3.20130     0   120     15.67129      1.18772      1.00000
 352 564   5   9   0  -1   7  14   2   8   7  -3   1   7   2   8   1  -7  -3   7      4.42330      3.20100     0   120     13.21966      1.11381      1.00000
 478 773   7  11   1   1   9  15   4  10   8  -3   1   7   4  10   1  -7  -3   8      4.39290      3.19950     0   120     15.45659      0.30655      1.00000
 488 784   9  12  -5  -9  -6 -11   0   3  -8  -9   9  -3   0   3   9   3  -9  -8      2.93170      3.19800   180   120     15.58036      1.11908      1.00000
 256 404   6   7  -3  -4  -5 -11   1   1  -7  -5   6  -4   1   1   6   4  -5  -7      3.99180      3.19720     0   120     11.21229      1.51146      1.00000
 194 301   9  10   2   3   0   0   6   5   1  -3   5  -1   6   5   5   1  -3   1      2.61550      3.19600     0    60      9.70133      1.69830      1.00000
 162 249  -6  -9   2   6   1  -2   0  -4   0   6  -5  -2   0  -4  -5   2   6   0      2.98240      3.19070   180   120      8.83549      1.71291      1.00000
 180 276  -6 -11   3   2   3   1  -2  -4   2   4  -7  -1  -2  -4  -7   1   4   2      2.88880      3.18900   180    60      9.30542      1.84638      1.00000
 278 437   5   4   8  11   4   6   8   4   7   3   0  -1   8   4   0   1   3   7      1.63370      3.18790   180   120     11.66768      1.69268      1.00000
 412 664  -3  -3   6   9   9  14   3   3  10   6  -6   4   3   3  -6  -4   6  10      2.30530      3.18780   180   120     14.33220      0.76687      1.00000
 462 741   6  12   9  14   2   1  10   7   5   4   5  -4  10   7   5   4   4   5      1.50920      3.18760   180    60     15.15056      1.20853      1.00000
 156 236  -3  -3  -4  -9   5   4  -6   1   0  -3  -4   4  -6   1  -4  -4  -3   0      2.16800      3.18140     0   120      8.62148      1.91576      1.00000
 376 604  -6 -11   5   8   7   9   1  -2   7   7  -9   2   1  -2  -9  -2   7   7      3.45700      3.17800   180    60     13.67554      0.98973      1.00000
 240 376   3   7  -2  -3  -5 -12   0   1  -7  -3   6  -5   0   1   6   5  -3  -7      1.74870      3.17580   180   120     10.82790      1.66032      1.00000
 208 324   5  12  -1  -3   2   5   1   7   2  -4   5   3   1   7   5  -3  -4   2      2.89240      3.17340     0   120     10.05950      1.67526      1.00000
 126 197   1   1   5   7   5   5   4   3   5   3  -2   0   4   3  -2   0   3   5      2.46950      3.17050   180   120      7.83985      1.23963      1.00000
 436 696   8  13  -3  -8  -7  -9   0   3  -6  -8  10  -3   0   3  10   3  -8  -6      1.98700      3.16510   180   120     14.69299      1.45463      1.00000
 364 572   2   6  10  12   4   8   7   5   9   5   1  -1   7   5   1   1   5   9      2.60900      3.16290     0    60     13.34941      1.94765      1.00000
 184 288  -6 -11  -1   0   1   5  -3  -5   2   3  -6   3  -3  -5  -6  -3   3   2      1.26090      3.16210   180   120      9.47771      1.47413      1.00000
 318 505   0   1   0   0 -11 -14   0  -5  -7   0   6  -7   0  -5   6   7   0  -7      1.98330      3.16000   180    60     12.52469      1.46015      1.00000
 332 524 -10 -14  -2   0   4   4  -5  -5   1   5  -9   3  -5  -5  -9  -3   5   1      1.59460      3.15670     0   120     12.76915      1.71720      1.00000
 374 597   7  12  -4  -7  -4 -10   0   4  -7  -7   8  -3   0   4   8   3  -7  -7      2.95780      3.15660     0   120     13.60804      1.34952      1.00000
 366 589   7  10  -6  -9  -6  -8  -1   2  -7  -8   8  -1  -1   2   8   1  -8  -7      2.94410      3.15630     0    60     13.50127      0.84596      1.00000
 240 372   9  10   3   7   0   1   8   5   2  -1   5  -1   8   5   5   1  -1   2      1.54800      3.15580   180   120     10.78652      1.91078      1.00000
 366 581   7  11  -5  -5  -5 -11   1   3  -8  -6   8  -3   1   3   8   3  -6  -8      2.00150      3.15480   180   120     13.43486      1.58256      1.00000
 416 668   3   4   1  -1 -10 -17   1  -3  -8  -2   7  -9   1  -3   7   9  -2  -8      2.95890      3.15390   180   120     14.38260      1.06812      1.00000
 102 149  -1  -4  -2  -7   4   4  -4   0   1  -3  -4   3  -4   0  -4  -3  -3   1      3.45120      3.15190     0   120      6.88574      1.89381      1.00000
 420 672  -9 -18  -1  -1   2   3  -5  -8   1   4 -10   2  -5  -8 -10  -2   4   1      1.93540      3.14950   180   120     14.43282      1.30141      1.00000
 382 605   7   7   3   5  -9 -13   6  -1  -5  -1   8  -8   6  -1   8   8  -1  -5      2.76630      3.14840     0    60     13.71398      1.71079      1.00000
 464 744   4   5   3   2  11  17   3   8  10  -1  -3   7   3   8  -3  -7  -1  10      3.41970      3.14720   180   120     15.18179      1.23017      1.00000
 102 153   3   5  -3  -7  -3  -1  -2   1  -2  -5   4   1  -2   1   4  -1  -5  -2      2.07790      3.14310   180   120      6.95039      1.64076      1.00000
 192 300  -8 -11  -1   2   1   1  -3  -5   0   5  -6   1  -3  -5  -6  -1   5   0      3.17240      3.14120   180   120      9.67553      1.54409      1.00000
 286 449  -9 -11  -3  -5   5   5  -7  -3   1   2  -8   4  -7  -3  -8  -4   2   1      2.51380      3.13870   180   120     11.82893      1.75394      1.00000
 366 585   7   9  -5  -9  -7  -9  -1   1  -7  -8   8  -2  -1   1   8   2  -8  -7      2.06770      3.13740   180   120     13.46811      1.26888      1.00000
 382 613   7   9   3   5   7  13   6   8   8  -1   1   5   6   8   1  -5  -1   8      4.05110      3.13670     0   120     13.77904      1.06674      1.00000
 118 173   5   3  -1  -3   5   7   1   4   3  -4  -1   4   1   4  -1  -4  -4   3      3.91000      3.13660     0    60      7.41560      2.00221      1.00000
  76 108  -2  -6  -2   0   4   4  -1  -1   1   1  -5   3  -1  -1  -5  -3   1   1      1.58400      3.13610     0    60      5.88664      1.82962      1.00000
 280 452  -3  -6   7  11   4   7   4  -1   7   7  -5   0   4  -1  -5   0   7   7      3.87330      3.13600   180   120     11.82224      0.48444      1.00000
 172 272  -2  -2   0   0  -8 -10  -1  -5  -5   1   3  -5  -1  -5   3   5   1  -5      3.59750      3.13280     0    60      9.19733      1.18707      1.00000
 216 348   5   8  -1  -3   6   9   1   7   4  -4   1   5   1   7   1  -5  -4   4      4.74670      3.12630     0    60     10.37621      0.57825      1.00000
 182 281  -6 -11   4   2   1   2  -2  -5   3   4  -6  -1  -2  -5  -6   1   4   3      2.94270      3.12540     0   120      9.38005      1.73629      1.00000
 298 469  -8 -14   3   2   4   3  -3  -5   3   5  -9   0  -3  -5  -9   0   5   3      3.69420      3.12350     0    60     12.08529      1.71634      1.00000
 454 725   9  13  -3  -7  -5 -11   1   4  -7  -8   9  -4   1   4   9   4  -8  -7      2.12760      3.11980   180   120     14.99521      1.46418      1.00000
  54  77  -3  -4  -4  -3   0  -2  -3  -2  -3   0  -2   1  -3  -2  -2  -1   0  -3      5.14350      3.11970     0   120      4.96793      1.52304      1.00000
 210 329   4   9  -6  -8  -3  -2  -2   3  -4  -6   6   2  -2   3   6  -2  -6  -4      2.84460      3.11600   180   120     10.12857      1.55309      1.00000
 412 660   4   5  -1   0   9  17   2   7   8  -2  -2   9   2   7  -2  -9  -2   8      4.25430      3.11460   180   120     14.30096      1.21759      1.00000
 246 381 -10 -11   0   0   3   4  -5  -4   2   5  -7   2  -5  -4  -7  -2   5   2      3.05910      3.10950     0    60     10.91744      1.95178      1.00000
  58  77   2   5   2   4  -3   0   3   1   1   1   4  -1   3   1   4   1   1   1      2.77050      3.10830   180    60      5.02326      1.94084      1.00000
 402 637   4   9   6  10   5  12   7   7   9   3   2   3   7   7   2  -3   3   9      3.74140      3.10800     0    60     14.07098      1.73420      1.00000
 334 529  -9 -11  -5  -7   3   7  -8  -4   1   1  -7   6  -8  -4  -7  -6   1   1      3.13600      3.10790   180   120     12.82364      1.59823      1.00000
 278 437  -4  -2   7  12   4   7   4   1   7   8  -3   0   4   1  -3   0   8   7      1.85410      3.10630   180   120     11.66768      1.69268      1.00000
 150 229   5   4  -2  -5  -4  -8   0   0  -5  -5   4  -3   0   0   4   3  -5  -5      2.99310      3.10630     0   120      8.48148      1.75059      1.00000
 204 320  -6 -12   2   0   2   4  -3  -5   3   3  -7   1  -3  -5  -7  -1   3   3      3.10400      3.10630   180   120      9.98731      1.50124      1.00000
 334 537   6  12  -5  -8  -4  -7  -1   4  -6  -7   8  -1  -1   4   8   1  -7  -6      3.92560      3.10340     0   120     12.89320      0.87492      1.00000
 388 624 -10 -15  -5  -6   1   1  -8  -7  -2   2  -8   3  -8  -7  -8  -3   2  -2      3.39040      3.10230     0    60     13.89787      0.92145      1.00000
 250 393   3   8  -2  -3  -8 -10   0   0  -6  -3   8  -4   0   0   8   4  -3  -6      1.49430      3.10170     0   120     11.06466      1.60418      1.00000
 264 412  -6 -14   0   0   4   4  -3  -5   2   3  -9   2  -3  -5  -9  -2   3   2      2.45050      3.09730     0    60     11.34063      1.84122      1.00000
 232 360  -7 -12  -1   3   2   5  -2  -5   2   5  -7   3  -2  -5  -7  -3   5   2      1.75640      3.09230   180    60     10.60943      1.85471      1.00000
 216 336  -7 -12  -1   3   2   3  -2  -5   1   5  -7   2  -2  -5  -7  -2   5   1      3.30060      3.09080   180   120     10.24609      1.73714      1.00000
 446 705   7  14  -6  -7  -4 -10   0   5  -8  -7   9  -2   0   5   9   2  -7  -8      1.55690      3.08690     0   120     14.80805      1.92913      1.00000
 128 192  -6  -7   5   4  -1  -1  -1  -4   2   5  -3  -3  -1  -4  -3   3   5   2      1.51250      3.08320     0   120      7.78599      1.83802      1.00000
 496 792   2   7  -7 -12  -9 -13  -5  -1 -10  -7   8  -3  -5  -1   8   3  -7 -10      4.28910      3.08280     0   120     15.67297      1.53555      1.00000
 394 625 -11 -16   0  -1   0   4  -6  -8   2   5  -8   2  -6  -8  -8  -2   5   2      2.65930      3.07580   180   120     13.93570      1.67221      1.00000
 296 472  -7 -12  -3  -3   6   7  -5  -3   2   2  -9   5  -5  -3  -9  -5   2   2      2.20140      3.07320     0   120     12.10160      1.24555      1.00000
 452 720   3   2   5   5  10  17   4   6  11   1  -4   6   4   6  -4  -6   1  11      2.36420      3.07290     0    60     14.94864      1.59319      1.00000
 184 284  -3  -5   6   5   5   8   1   0   7   4  -5   1   1   0  -5  -1   4   7      2.24040      3.07260     0   120      9.43040      1.75143      1.00000
 126 201   3   4   0   1   6   8   2   5   4  -1  -1   4   2   5  -1  -4  -1   4      3.85130      3.07090     0   120      7.89669      0.80141      1.00000
 154 237   2   6   1   4   4   9   3   5   5   1   1   4   3   5   1  -4   1   5      4.25380      3.06780     0    60      8.61842      1.65012      1.00000
 258 401 -10 -12   1   2   0   3  -4  -6   2   6  -6   1  -4  -6  -6  -1   6   2      2.09790      3.06490   180   120     11.19469      1.91806      1.00000
 272 428  -9 -13   0   3   3   2  -3  -5   1   6  -8   1  -3  -5  -8  -1   6   1      3.02230      3.06440   180   120     11.54527      1.64524      1.00000
 448 716 -12 -17  -3  -2  -1  -1  -7  -9  -2   5  -8   1  -7  -9  -8  -1   5  -2      2.44170      3.06240     0   120     14.90015      1.40906      1.00000
 218 337   4   6  -3   0  -6 -11   2   0  -7  -2   6  -4   2   0   6   4  -2  -7      1.09670      3.06080     0   120     10.27046      1.87554      1.00000
 294 465   3   5   9  11   3   7   7   4   8   4   1  -1   7   4   1   1   4   8      2.09040      3.06020   180    60     12.02526      1.54694      1.00000
 120 188  -1   1   2   5   5   8   2   3   5   3  -2   3   2   3  -2  -3   3   5      3.10960      3.05750     0    60      7.65648      1.17402      1.00000
 164 248  -6 -10  -2   2   2   4  -2  -4   1   4  -6   3  -2  -4  -6  -3   4   1      3.13480      3.05600     0   120      8.83848      1.97009      1.00000
 172 264  -7 -10  -1   3   2   3  -2  -4   1   5  -6   2  -2  -4  -6  -2   5   1      0.87260      3.05520     0   120      9.09956      1.78829      1.00000
 158 241  -7  -8   4   5  -2   0  -1  -5   2   6  -3  -2  -1  -5  -3   2   6   2      2.80350      3.05460     0   120      8.70197      1.80989      1.00000
 136 212  -2  -4   0   0  -4 -10  -1  -4  -5   1   0  -5  -1  -4   0   5   1  -5      3.55930      3.05260     0    60      8.13630      1.34187      1.00000
 320 508   6   9   1   0   9  11   3   9   6  -3   0   5   3   9   0  -5  -3   6      2.95150      3.05130     0   120     12.56245      1.47812      1.00000
 260 408 -10 -12   2   2   2   2  -4  -5   2   6  -7   0  -4  -5  -7   0   6   2      2.22560      3.04800     0   120     11.27664      1.68443      1.00000
 124 192  -4  -4  -4  -6   2   6  -5  -1   1  -1  -3   5  -5  -1  -3  -5  -1   1      3.00630      3.04550     0    60      7.75041      1.38965      1.00000
 252 392  -6 -11  -1  -6   3   7  -6  -4   3   0  -7   4  -6  -4  -7  -4   0   3      2.73110      3.04420   180   120     11.06704      1.87632      1.00000
  66  93   0  -4  -3  -6   2   1  -3  -1  -1  -3  -3   2  -3  -1  -3  -2  -3  -1      3.07130      3.04410     0    60      5.46959      1.75602      1.00000
 422 677  -9 -15  -3  -7   3   7  -8  -6   2   1  -9   5  -8  -6  -9  -5   1   2      3.19730      3.03790     0   120     14.48105      1.13984      1.00000
 454 729   7   9   3   3  -9 -15   5   0  -6  -2   9  -9   5   0   9   9  -2  -6      2.18090      3.03660     0   120     15.02500      1.11776      1.00000
  88 136  -1  -3  -4  -7  -3  -2  -4  -3  -3  -3   0   1  -4  -3   0  -1  -3  -3      4.05070      3.03030   180   120      6.52471      1.19506      1.00000
 418 669   8  15   0   2  -5 -10   5   5  -5  -3  10  -5   5   5  10   5  -3  -5      1.12620      3.02910   180    60     14.39997      1.28097      1.00000
 388 616 -11 -16  -1   1   0   3  -5  -8   1   6  -8   2  -5  -8  -8  -2   6   1      2.96200      3.02810   180   120     13.83337      1.62417      1.00000
 338 533  -1   2   2   3   8  16   1   5   9   2  -3   7   1   5  -3  -7   2   9      2.24980      3.02300   180   120     12.87994      1.76270      1.00000
 268 424   4  10  -4  -6  -6  -8  -1   2  -6  -5   8  -2  -1   2   8   2  -5  -6      1.44780      3.01630     0   120     11.48242      1.46766      1.00000
 218 337  -8 -10  -1   0   2   7  -4  -4   3   4  -6   4  -4  -4  -6  -4   4   3      1.81300      3.01580     0    60     10.27046      1.87554      1.00000
  66  89   2  -2  -3  -6   2   3  -2   0   0  -4  -2   3  -2   0  -2  -3  -4   0      2.45460      3.01300     0   120      5.38721      1.99450      1.00000
 210 329   4   7  -4  -4  -7  -8   0   0  -6  -4   7  -2   0   0   7   2  -4  -6      3.43930      3.01240   180   120     10.12857      1.55309      1.00000
 254 401  -1  -5  -1  -3   7  13  -2   1   6  -1  -6   7  -2   1  -6  -7  -1   6      1.71160      3.01160     0   120     11.16997      1.49390      1.00000
 414 653   5   9   3   3 -11 -13   4  -1  -5  -1  10  -8   4  -1  10   8  -1  -5      2.62570      3.01150     0   120     14.25583      1.94200      1.00000
 220 352  -2  -1  -3  -6  -7 -11  -4  -4  -7  -2   3  -4  -4  -4   3   4  -2  -7      2.73990      3.00920     0   120     10.44571      0.94189      1.00000
 330 525  -6  -9  -6  -8   7   8  -7  -1   1  -1  -8   7  -7  -1  -8  -7  -1   1      2.99500      3.00900     0    60     12.76708      1.41476      1.00000
 364 572   3   9  -2  -5  -7 -14  -1   1  -8  -4   8  -6  -1   1   8   6  -4  -8      2.95150      3.00720     0    60     13.34941      1.94765      1.00000
 348 552 -10 -15   1  -2   3   3  -6  -6   2   4  -9   1  -6  -6  -9  -1   4   2      2.51470      3.00310     0   120     13.09669      1.57373      1.00000
 238 373   5   8   8   9   0   2   7   4   5   2   4  -3   7   4   4   3   2   5      2.67420      3.00270   180   120     10.78407      1.64435      1.00000
 112 172   6   6  -2  -4  -2  -4   1   2  -3  -5   4  -1   1   2   4   1  -5  -3      3.78290      3.00170     0   120      7.34428      1.43583      1.00000
 454 725 -10 -18  -1  -2   4   3  -6  -7   1   4 -11   2  -6  -7 -11  -2   4   1      3.15960      2.99730   180   120     14.99521      1.46418      1.00000
  46  65  -1  -3   1   3  -1  -5   1  -2  -2   2  -1  -3   1  -2  -1   3   2  -2      3.57220      2.99560     0   120      4.57072      1.45207      1.00000
 192 304   7   9   0  -1  -5  -6   3   2  -3  -4   7  -3   3   2   7   3  -4  -3      2.56830      2.99480   180   120      9.72164      1.22057      1.00000
 144 224   6  10   2   0   0  -2   3   5   0  -3   5  -2   3   5   5   2  -3   0      2.98400      2.98980     0   120      8.36590      1.41837      1.00000
 136 204   2   5  -1  -4  -3  -9  -1   1  -5  -3   4  -4  -1   1   4   4  -3  -5      1.05050      2.98770     0   120      8.02562      1.89459      1.00000
 254 397   5   9  -3  -7  -3  -9  -1   3  -6  -6   6  -3  -1   3   6   3  -6  -6      2.42880      2.98720     0    60     11.12986      1.76810      1.00000
 238 373   5   5  -7  -9  -3  -7  -2   1  -7  -7   4   0  -2   1   4   0  -7  -7      3.42140      2.98690     0   120     10.78407      1.64435      1.00000
 488 784   9  13   2   3   9  12   6  11   7  -3   2   5   6  11   2  -5  -3   7      2.29210      2.98610     0   120     15.58036      1.11908      1.00000
 284 448   4   7  -1  -4  -9 -11   0  -1  -6  -4   8  -5   0  -1   8   5  -4  -6      2.78030      2.98180   180   120     11.80778      1.60509      1.00000
 118 181   1   5  -3  -3  -5  -7  -1   0  -5  -2   5  -2  -1   0   5   2  -2  -5      1.74890      2.98140     0   120      7.53525      1.48996      1.00000
 464 744 -10 -19   1   0   1   1  -5  -9   1   5 -10   0  -5  -9 -10   0   5   1      1.97680      2.98140   180   120     15.18179      1.23017      1.00000
 464 744  11  17   0  -3  -3  -6   4   7  -3  -7  10  -3   4   7  10   3  -7  -3      1.72820      2.98110   180   120     15.18179      1.23017      1.00000
 212 328  -9 -10  -1  -1   2   5  -5  -4   2   4  -6   3  -5  -4  -6  -3   4   2      2.22850      2.98010   180   120     10.13118      1.83284      1.00000
 234 369   3   6  -6  -9  -6  -6  -3   0  -6  -6   6   0  -3   0   6   0  -6  -6      1.70790      2.97940     0    60     10.71676      1.46666      1.00000
 428 684 -11 -17   2   3  -1   2  -4  -9   2   7  -8   0  -4  -9  -8   0   7   2      3.03050      2.97680   180   120     14.56349      1.38015      1.00000
 130 193  -6  -7   2   6   1  -2   0  -3   0   6  -4  -2   0  -3  -4   2   6   0      3.65360      2.97550     0   120      7.81803      1.96935      1.00000
 388 616  -9 -15  -4  -5   5   4  -7  -5   0   2 -10   4  -7  -5 -10  -4   2   0      1.70120      2.97480     0   120     13.83337      1.62417      1.00000
 446 713   1   3   1   5  11  17   3   7   9   2  -4   8   3   7  -4  -8   2   9      2.46880      2.96710   180   120     14.86833      1.39020      1.00000
 200 308   6  12   0   4   0   2   5   6   1  -1   6   1   5   6   6  -1  -1   1      2.52420      2.96430     0   120      9.82396      1.86810      1.00000
 182 289  -6  -7  -4  -6   3   6  -6  -2   1   0  -5   5  -6  -2  -5  -5   0   1      3.59720      2.96420   180   120      9.47492      1.10718      1.00000
 440 704   8  13  -5  -6  -5 -11   1   4  -8  -7   9  -3   1   4   9   3  -7  -8      3.32150      2.96330     0   120     14.77246      1.33203      1.00000
 162 249  -4 -11   0   0   3   4  -2  -4   2   2  -7   2  -2  -4  -7  -2   2   2      1.83660      2.96280     0    60      8.83549      1.71291      1.00000
 256 400   9  10   5   7   0   1   8   5   3  -1   5  -2   8   5   5   2  -1   3      2.18870      2.96250     0   120     11.17233      1.78296      1.00000
 352 556   4   9  -1   2  -9 -13   3   0  -7  -1   9  -6   3   0   9   6  -1  -7      3.60180      2.96110     0   120     13.15183      1.74052      1.00000
 358 569   9  14   4   7   0   4   8   7   4  -1   7   0   8   7   7   0  -1   4      1.72390      2.96080     0   120     13.29311      1.51438      1.00000
 324 512   4   9  -3  -4  -9 -11   0   0  -7  -4   9  -4   0   0   9   4  -4  -7      2.55980      2.95230   180    60     12.61992      1.65458      1.00000
 236 372   7  13   2   1   3   2   4   8   2  -3   5   0   4   8   5   0  -3   2      2.25600      2.95150     0   120     10.76086      1.48454      1.00000
 168 256  -5 -11   0   3   3   2  -1  -4   1   4  -7   1  -1  -4  -7  -1   4   1      2.15100      2.95070     0    60      8.96997      1.88139      1.00000
 308 488  -8  -9  -5  -8   5   7  -8  -2   1   0  -7   6  -8  -2  -7  -6   0   1      2.69570      2.94980     0   120     12.31603      1.52162      1.00000
 314 501 -10 -13   0   0   3   6  -5  -5   3   5  -8   3  -5  -5  -8  -3   5   3      1.03880      2.94480   180    60     12.46679      1.25669      1.00000
 370 589   6  12  -3  -8  -6  -9  -1   3  -6  -7   9  -3  -1   3   9   3  -7  -6      3.30830      2.94330     0   120     13.52173      1.47066      1.00000
 176 284  -5  -7  -2  -3   5   8  -4  -1   3   1  -6   5  -4  -1  -6  -5   1   3      2.17660      2.94220   180   120      9.37160      0.41601      1.00000
 284 452   6  13   1   2  -5  -7   4   4  -3  -2   9  -4   4   4   9   4  -2  -3      3.00340      2.93870   180   120     11.84559      1.29688      1.00000
 294 469  -9 -14   0  -3  -2  -2  -6  -8  -1   3  -6  -1  -6  -8  -6   1   3  -1      2.79860      2.93690     0   120     12.06240      1.22418      1.00000
 260 408  -7 -10  -3  -7   2   7  -7  -4   2   0  -6   5  -7  -4  -6  -5   0   2      2.27320      2.93640   180   120     11.27664      1.68443      1.00000
 150 233  -5  -8   2   7  -2  -2   1  -5   0   6  -3  -2   1  -5  -3   2   6   0      1.07770      2.93490   180   120      8.53404      1.47313      1.00000
 286 453  -8 -14  -1   0   4   3  -4  -5   1   4  -9   2  -4  -5  -9  -2   4   1      1.35680      2.93390     0   120     11.86668      1.47712      1.00000
 108 160  -1  -2   5   5   2   7   2   0   6   3  -2   1   2   0  -2  -1   3   6      2.18720      2.93160   180   120      7.12056      1.81595      1.00000
  76 108  -6  -5   1   2   1   3  -2  -2   2   4  -3   1  -2  -2  -3  -1   4   2      1.77530      2.93140     0   120      5.88664      1.82962      1.00000
  94 137  -4  -2  -3  -6   2   5  -5   0   1  -1  -2   4  -5   0  -2  -4  -1   1      2.89070      2.92990     0   120      6.60489      1.83722      1.00000
 218 341  -5  -4   4   5   6  10   0   1   7   5  -5   3   0   1  -5  -3   5   7      2.25820      2.92770     0   120     10.31391      1.61964      1.00000
 104 160   3   8  -3  -3   2   3   0   5   0  -3   3   3   0   5   3  -3  -3   0      3.10590      2.92720   180    60      7.08163      1.36032      1.00000
 150 225  -7  -9  -1   3   1   3  -2  -4   1   5  -5   2  -2  -4  -5  -2   5   1      2.44140      2.92670     0   120      8.42858      1.98972      1.00000
 278 437   6  14  -1  -2   4   5   2   9   2  -4   5   3   2   9   5  -3  -4   2      4.51410      2.92620     0   120     11.66768      1.69268      1.00000
 280 448   9  14  -1   1   0   1   5   7   0  -4   7   1   5   7   7  -1  -4   0      2.34010      2.92460   180   120     11.78435      1.06259      1.00000
 142 221  -2  -3   2   0  -5 -10  -1  -4  -4   1   1  -6  -1  -4   1   6   1  -4      2.84180      2.92390   180    60      8.30909      1.39964      1.00000
  70 109  -3  -4  -4  -5   0   2  -4  -2  -1  -1  -2   3  -4  -2  -2  -3  -1  -1      1.32080      2.92270     0   120      5.83497      0.97627      1.00000
 346 553  -9 -14  -2  -5   2   6  -7  -6   2   2  -8   4  -7  -6  -8  -4   2   2      2.62300      2.92040   180   120     13.09468      1.23670      1.00000
 220 340   6   8   2   0   4  10   3   6   6  -3   2   4   3   6   2  -4  -3   6      2.64740      2.91990   180   120     10.31647      1.88956      1.00000
 200 312  -8  -9   3   6   1   3  -1  -4   3   7  -5   0  -1  -4  -5   0   7   3      2.55800      2.91710     0   120      9.86938      1.61101      1.00000
 176 272  -3  -3  -6  -9   5   4  -6   1  -1  -3  -4   5  -6   1  -4  -5  -3  -1      1.59770      2.91690   180   120      9.22733      1.69007      1.00000
 280 440  -6 -13  -3  -4   5   5  -5  -4   1   1  -9   4  -5  -4  -9  -4   1   1      2.22200      2.90540   180    60     11.70820      1.70820      1.00000
 448 720   6   8   4   6  10  14   6   9   9   0  -1   5   6   9  -1  -5   0   9      3.03620      2.90110   180   120     14.93014      1.04452      1.00000
 314 497  -6  -9   6   6   5  10   0  -2   8   6  -7   2   0  -2  -7  -2   6   8      0.97160      2.89760     0   120     12.43086      1.57280      1.00000
 478 765   1   0   0   3  12  18   2   6   9   1  -6   9   2   6  -6  -9   1   9      2.51210      2.89030   180   120     15.39861      1.37216      1.00000
  96 144  -6  -6   2   4   0   2  -1  -3   2   5  -3   0  -1  -3  -3   0   5   2      1.01970      2.88450     0   120      6.74287      1.59177      1.00000
 202 321   2   3   2   6  -7 -10   4  -2  -4   2   5  -6   4  -2   5   6   2  -4      1.87930      2.88280   180    60      9.98466      1.14302      1.00000
 124 184   4   5  -3  -8   3   1  -2   4  -1  -6   1   2  -2   4   1  -2  -6  -1      2.01450      2.88280     0   120      7.63414      1.92872      1.00000
 386 617   8  16  -1   0   4   7   4  10   3  -4   6   4   4  10   6  -4  -4   3      1.97240      2.87790     0   120     13.83146      1.30028      1.00000
 176 272  -7  -9   4   5   1  -2  -1  -4   1   6  -5  -3  -1  -4  -5   3   6   1      2.53950      2.87590     0   120      9.22733      1.69007      1.00000
 120 180   4   7  -1   2   5   5   3   6   2  -1   1   3   3   6   1  -3  -1   2      1.26940      2.87140   180    60      7.53875      1.77966      1.00000
 118 177  -1   1  -3  -1  -5  -9  -1  -2  -6   0   3  -3  -1  -2   3   3   0  -6      2.32730      2.87080     0   120      7.47567      1.76477      1.00000
 366 581 -10 -15   0   0   5   4  -5  -5   2   5 -10   2  -5  -5 -10  -2   5   2      2.05460      2.86890   180    60     13.43486      1.58256      1.00000
 498 801   9  14  -6  -7  -6 -10   1   4  -8  -8  10  -2   1   4  10   2  -8  -8      2.04390      2.86860     0   120     15.74582      1.03395      1.00000
 376 596 -10 -12  -4  -8   4   6  -9  -4   1   1  -8   5  -9  -4  -8  -5   1   1      1.67120      2.86810   180   120     13.60998      1.66386      1.00000
 446 717  -1  -3  -7  -9  -9 -15  -5  -6 -11  -4   3  -4  -5  -6   3   4  -4 -11      3.39530      2.85980   180   120     14.89838      1.01894      1.00000
 124 192   4   3  -3  -4   5   7   0   4   2  -4  -1   5   0   4  -1  -5  -4   2      2.51440      2.85880     0   120      7.75041      1.38965      1.00000
 306 481   3   8  -4  -3  -8 -12   0   0  -8  -3   8  -4   0   0   8   4  -3  -8      2.83690      2.85800   180    60     12.24104      1.77679      1.00000
 196 300   3   7  -4  -3  -7  -8   0   0  -6  -3   7  -2   0   0   7   2  -3  -6      2.12980      2.85800     0   120      9.70405      1.95740      1.00000
 220 344  -9 -11   0   1   1   4  -4  -5   2   5  -6   2  -4  -5  -6  -2   5   2      2.21730      2.85750     0   120     10.35973      1.63585      1.00000
 328 520  -6 -11  -7  -8   3   7  -7  -4   0  -1  -7   7  -7  -4  -7  -7  -1   0      3.71090      2.85610     0   120     12.71236      1.54790      1.00000
 466 749  -4  -4  -9 -14  -6 -11  -9  -5 -10  -5   1  -1  -9  -5   1   1  -5 -10      1.21890      2.85180   180    60     15.22764      1.05778      1.00000
 230 361   3   4   4   3  -6 -12   3  -1  -4   0   5  -8   3  -1   5   8   0  -4      1.08350      2.84410   180   120     10.60694      1.57884      1.00000
 368 584  -8 -15   1  -2   5   7  -5  -5   4   3 -10   3  -5  -5 -10  -3   3   4      1.16350      2.84240   180    60     13.47007      1.59915      1.00000
 410 657  10  13   6  10   1   2  10   7   4   0   6  -2  10   7   6   2   0   4      1.83640      2.83750     0   120     14.26781      1.19571      1.00000
  50  65   2   2   1   6  -2  -1   4   0   0   2   2  -1   4   0   2   1   2   0      2.72900      2.83520     0    60      4.63080      1.88566      1.00000
 258 405  -8 -13  -4  -2  -1  -2  -5  -7  -3   3  -6   1  -5  -7  -6  -1   3  -3      2.09420      2.83480   180   120     11.23457      1.66869      1.00000
 146 221  -8  -8  -1  -2   2   3  -5  -3   1   3  -5   2  -5  -3  -5  -2   3   1      2.27580      2.83210     0   120      8.34229      1.84559      1.00000
 150 225   3   4   0  -5  -6  -8  -1  -1  -4  -4   5  -4  -1  -1   5   4  -4  -4      2.15060      2.83200   180    60      8.42858      1.98972      1.00000
 390 621  -7 -12  -8  -9   4   6  -8  -4  -1  -1  -8   7  -8  -4  -8  -7  -1  -1      2.84710      2.83060   180   120     13.88368      1.49783      1.00000
 372 596   5  10   7   9   6   9   7   8   8   2   2   1   7   8   2  -1   2   8      2.10800      2.83060   180    60     13.58966      1.14944      1.00000
 318 497   6   9  -2   2   7  12   4   8   5  -2   1   7   4   8   1  -7  -2   5      2.27840      2.82660     0   120     12.45308      1.98013      1.00000
 470 757 -10 -15   2   4   5  10  -3  -5   6   7 -10   4  -3  -5 -10  -4   7   6      2.49170      2.82100     0   120     15.30434      0.88162      1.00000
 356 564  -5 -10  -5 -11   6   7  -8  -2   1  -3  -8   6  -8  -2  -8  -6  -3   1      1.84320      2.82030     0   120     13.24055      1.63944      1.00000
 438 693  -5 -11  -5 -11  -5 -11  -8  -8  -8  -3  -3  -3  -8  -8  -3   3  -3  -8      2.23360      2.81880     0    20     14.67956      1.87360      1.00000
 278 437  -9 -13   1  -1   1   5  -5  -6   3   4  -7   2  -5  -6  -7  -2   4   3      1.78930      2.81880     0   120     11.66768      1.69268      1.00000
 356 564 -11 -14  -1  -3   2   5  -7  -6   2   4  -8   3  -7  -6  -8  -3   4   2      1.93480      2.81700     0   120     13.24055      1.63944      1.00000
 168 260   6  11   1   0   3   1   3   7   1  -3   4   0   3   7   4   0  -3   1      4.20850      2.80880     0   120      9.01969      1.62641      1.00000
  40  52   1   0   3   5  -2   1   3  -1   2   2   1  -1   3  -1   1   1   2   2      3.33420      2.80790     0   120      4.14191      1.68659      1.00000
 388 612  -9 -16   1  -3   4   5  -6  -6   3   3 -10   2  -6  -6 -10  -2   3   3      2.46660      2.80660     0   120     13.80100      1.87946      1.00000
  78 117  -3  -7   3   3  -1   1   0  -4   2   3  -3  -1   0  -4  -3   1   3   2      2.93410      2.80640     0   120      6.07794      1.43481      1.00000
 332 524  -4 -10  -8 -10   4   6  -7  -3  -1  -3  -7   7  -7  -3  -7  -7  -3  -1      3.40380      2.80580     0    60     12.76915      1.71720      1.00000
 162 249  -6  -9   4   2   3   4  -2  -3   4   4  -6   0  -2  -3  -6   0   4   4      3.22910      2.80540   180   120      8.83549      1.71291      1.00000
 482 769   8  13  -4  -8  -5 -12   0   4  -8  -8   9  -4   0   4   9   4  -8  -8      3.71040      2.80490   180    60     15.44553      1.56064      1.00000
 416 668   1   4  -5  -7 -10 -15  -3  -3 -10  -4   7  -5  -3  -3   7   5  -4 -10      1.91980      2.80370   180   120     14.38260      1.06812      1.00000
 214 329  -4  -5  -8  -8   3   6  -6  -1  -1  -2  -4   7  -6  -1  -4  -7  -2  -1      2.17800      2.80260     0   120     10.15582      1.96451      1.00000
 344 548  -8 -16   0  -2   2   4  -5  -7   2   3  -9   2  -5  -7  -9  -2   3   2      1.85330      2.80180   180   120     13.04132      1.38703      1.00000
 394 629   8  16   3   6   2   5   7   9   4  -1   7   1   7   9   7  -1  -1   4      2.42840      2.79910   180   120     13.96775      1.37908      1.00000
 216 336  -6 -12  -2   0   4   4  -3  -4   1   3  -8   3  -3  -4  -8  -3   3   1      2.32700      2.79790     0   120     10.24609      1.73714      1.00000
 148 224   1   6   5   9  -2  -1   5   2   2   4   4  -3   5   2   4   3   4   2      1.70830      2.79720     0    60      8.39887      1.85983      1.00000
 460 732  10  12   8  12   2   2  11   7   5   1   5  -3  11   7   5   3   1   5      3.04710      2.78880     0   120     15.07483      1.65813      1.00000
 308 484   5   5   8  11   3   8   8   4   8   3   1   0   8   4   1   0   3   8      2.85360      2.78790   180   120     12.27967      1.79158      1.00000
 358 573   5   9  -1   1  -9 -13   3   0  -7  -2   9  -6   3   0   9   6  -2  -7      3.05410      2.78720   180   120     13.32671      1.18276      1.00000
 242 377   7   8  -4  -9  -4  -4  -1   2  -4  -8   6   0  -1   2   6   0  -8  -4      2.19710      2.78690   180   120     10.85096      1.80462      1.00000
 470 749  -8 -13  -8 -10   3   8  -9  -5   0  -1  -8   8  -9  -5  -8  -8  -1   0      2.10950      2.78560   180   120     15.24578      1.60191      1.00000
 416 664 -10 -17  -1   0   1   5  -5  -8   2   5  -9   3  -5  -8  -9  -3   5   2      2.55310      2.78360     0   120     14.35147      1.42664      1.00000
 450 725 -10 -18  -3  -4   0   1  -7  -9  -1   3  -9   2  -7  -9  -9  -2   3  -1      3.25160      2.78080   180   120     14.97676      0.83463      1.00000
 404 640  -7 -15  -6  -7   3   6  -7  -6   0   0  -9   6  -7  -6  -9  -6   0   0      2.76000      2.78070     0    60     14.10460      1.74935      1.00000
 220 348   2   5   5   6   7   9   4   6   7   2  -1   2   4   6  -1  -2   2   7      2.53070      2.77770   180   120     10.40281      1.33476      1.00000
 110 161   3   0   0  -1  -6  -8   1  -3  -4  -2   3  -4   1  -3   3   4  -2  -4      3.03020      2.77730     0   120      7.15558      1.94876      1.00000
 470 753 -10 -19   2   2   1   0  -4  -9   1   6 -10  -1  -4  -9 -10   1   6   1      1.68560      2.77410   180   120     15.27509      1.29293      1.00000
 202 317   6   7  -6  -8  -1  -4  -1   3  -5  -7   4   1  -1   3   4  -1  -7  -5      2.68470      2.77270     0   120      9.93977      1.48355      1.00000
 384 604 -10 -16   2   4  -2   2  -3  -9   2   7  -7   0  -3  -9  -7   0   7   2      2.14790      2.77260     0   120     13.71590      1.96825      1.00000
  76 112   1   4   3   5   4   3   3   4   3   2   0   0   3   4   0   0   2   3      3.78290      2.77240   180    60      5.96212      1.56624      1.00000
  58  77  -4  -5   2   2   3   0  -1  -1   1   3  -4  -1  -1  -1  -4   1   3   1      1.52890      2.76960   180   120      5.02326      1.94084      1.00000
 480 768   8  10  -6 -10  -6 -12  -1   2  -9  -9   8  -3  -1   2   8   3  -9  -9      2.53240      2.76910   180   120     15.42934      1.39126      1.00000
 274 429   4   3   0   2   7  14   3   5   7  -1  -2   7   3   5  -2  -7  -1   7      2.72450      2.76470     0   120     11.56690      1.79076      1.00000
 380 612   1   1   0   1 -11 -16   1  -5  -8   0   6  -8   1  -5   6   8   0  -8      3.08380      2.76400     0   120     13.76089      0.79871      1.00000
 360 572   7  12  -3  -1  -6 -11   3   3  -7  -4   9  -4   3   3   9   4  -4  -7      1.10170      2.76150   180    60     13.32869      1.53171      1.00000
 344 540 -11 -14  -1  -1   4   3  -6  -5   1   5  -9   2  -6  -5  -9  -2   5   1      2.29020      2.75700     0   120     12.97256      1.92684      1.00000
 416 660   3   6   1   1  12  15   2   9   8  -1  -3   7   2   9  -3  -7  -1   8      2.28520      2.75550     0   120     14.32027      1.71164      1.00000
 190 297   7   9  -1  -5   3   5   1   6   2  -6   3   3   1   6   3  -3  -6   2      2.65040      2.75530     0   120      9.62645      1.52690      1.00000
 476 764 -10 -14  -6 -12   0   0 -11  -7  -3  -1  -7   3 -11  -7  -7  -3  -1  -3      2.69930      2.75190   180    60     15.38237      1.17594      1.00000
 172 264  -6  -9   3   6   1  -3   0  -4   0   6  -5  -3   0  -4  -5   3   6   0      1.84910      2.75150     0   120      9.09956      1.78829      1.00000
 280 440  -3  -2   9  11   4   7   4   1   8   7  -3  -1   4   1  -3   1   7   8      2.80540      2.74930     0   120     11.70820      1.70820      1.00000
 450 717  -6  -6  -7 -12  -8 -11  -9  -7  -9  -3   1  -2  -9  -7   1   2  -3  -9      2.94160      2.74670   180   120     14.91692      1.57653      1.00000
 372 600  -1  -2   9  13   6   9   6   2   9   7  -4   0   6   2  -4   0   7   9      2.00670      2.74480     0   120     13.62253      0.65329      1.00000
  48  64   4   5  -1   2   1  -1   3   3  -1  -1   2   0   3   3   2   0  -1  -1      1.51050      2.74300   180   120      4.57649      1.74806      1.00000
 440 704  -9 -15   0   3   5  10  -3  -5   5   6 -10   5  -3  -5 -10  -5   6   5      1.88090      2.74230   180   120     14.77246      1.33203      1.00000
 238 369  -7 -13  -1   3   1   3  -2  -6   1   5  -7   2  -2  -6  -7  -2   5   1      1.50230      2.74070   180   120     10.74252      1.89692      1.00000
 446 717  -4  -7   0   2  11  16  -1   2   8   3  -9   8  -1   2  -9  -8   3   8      2.23790      2.74000     0   120     14.89838      1.01894      1.00000
  90 133   2   3   0  -4  -5  -6  -1  -1  -3  -3   4  -3  -1  -1   4   3  -3  -3      0.72860      2.73670   180    60      6.49441      1.68006      1.00000
 128 192   6   9  -1   0  -1   3   3   4   1  -3   5   2   3   4   5  -2  -3   1      2.64780      2.73350   180   120      7.78599      1.83802      1.00000
 388 612   5   4   9  13   4   9   9   4   9   4   0   0   9   4   0   0   4   9      2.99580      2.73300     0    30     13.80100      1.87946      1.00000
 228 356   5  12  -3  -3   4   5   1   8   1  -4   4   4   1   8   4  -4  -4   1      3.04340      2.73220   180    60     10.54101      1.69916      1.00000
 232 372   4   8   6   8  -4  -6   6   2   0   2   6  -6   6   2   6   6   2   0      3.73440      2.73150     0    60     10.73515      0.86986      1.00000
 226 349  -6 -13   2   0   1   4  -3  -6   3   3  -7   1  -3  -6  -7  -1   3   3      3.67200      2.73130     0   120     10.45329      1.93101      1.00000
 410 657 -10 -17   0  -2   1   4  -6  -8   2   4  -9   2  -6  -8  -9  -2   4   2      3.44050      2.72920   180   120     14.26781      1.19571      1.00000
 430 685 -10 -17   0   0   5   4  -5  -6   2   5 -11   2  -5  -6 -11  -2   5   2      2.01940      2.72560   180    60     14.58064      1.55074      1.00000
  22  21   2   0   3   2   2   1   2   1   2   0  -1  -1   2   1  -1   1   0   2      4.50900      2.72360     0    60      2.78138      1.80664      1.00000
 374 593   3   5   9  13   3   9   8   4   9   5   1   0   8   4   1   0   5   9      3.00000      2.72330   180   120     13.57514      1.64792      1.00000
 266 417  -6 -14  -1  -2   2   5  -4  -6   2   2  -8   3  -4  -6  -8  -3   2   2      0.91130      2.72300   180   120     11.40194      1.73080      1.00000
 290 457  -6 -11  -6  -6   5   6  -6  -3   0   0  -8   6  -6  -3  -8  -6   0   0      3.56770      2.72200   180   120     11.92750      1.65369      1.00000
 134 201   8   8   1   2   0   1   5   4   1  -3   4   0   5   4   4   0  -3   1      1.60100      2.72080     0   120      7.96639      1.88061      1.00000
 348 548 -11 -14   1  -1   2   5  -6  -6   3   5  -8   2  -6  -6  -8  -2   5   3      1.84040      2.72020   180   120     13.06250      1.83604      1.00000
 194 305  -8 -10  -1   0   2   5  -4  -4   2   4  -6   3  -4  -4  -6  -3   4   2      4.17330      2.72000   180   120      9.74732      1.41060      1.00000
 362 569   8  16   1   4   4   3   6  10   2  -2   6   1   6  10   6  -1  -2   2      2.50600      2.71970     0    60     13.31388      1.93405      1.00000
 202 313   6   7  -6  -6  -3  -6   0   2  -6  -6   5   0   0   2   5   0  -6  -6      1.92040      2.71800   180   120      9.89468      1.75936      1.00000
 488 780  12  17   1   2   5   5   7  11   3  -5   6   2   7  11   6  -2  -5   3      2.37580      2.71800   180   120     15.55163      1.46518      1.00000
 278 441  -9 -13  -1  -1   1   5  -5  -6   2   4  -7   3  -5  -6  -7  -3   4   2      2.57800      2.71480   180   120     11.70595      1.40383      1.00000
 460 736   9  13  -6  -7  -5 -10   1   4  -8  -8   9  -2   1   4   9   2  -8  -8      2.08700      2.71280     0   120     15.10447      1.36197      1.00000
 336 536 -10 -14   0   0   2   6  -5  -6   3   5  -8   3  -5  -6  -8  -3   5   3      3.27500      2.71280     0    60     12.89524      1.30870      1.00000
 162 245  -6 -10   1   0   0   5  -3  -5   3   3  -5   2  -3  -5  -5  -2   3   3      2.76270      2.71200     0   120      8.78473      1.95665      1.00000
 388 616   3   2   7  11   6  13   7   4  10   4  -2   3   7   4  -2  -3   4  10      1.46420      2.71110   180   120     13.83337      1.62417      1.00000
 422 673  11  15  -1   1   5   7   6  10   3  -5   5   4   6  10   5  -4  -5   3      2.31040      2.71080     0   120     14.45013      1.48110      1.00000
 442 701  -9 -18  -2  -1   4   4  -5  -7   1   4 -11   3  -5  -7 -11  -3   4   1      2.57840      2.70870     0   120     14.75911      1.78009      1.00000
 374 593   7  11   9  11  -1   1   9   5   5   2   6  -4   9   5   6   4   2   5      2.70830      2.70850   180   120     13.57514      1.64792      1.00000
 470 753   9  13  -5  -5  -7 -11   2   3  -8  -7  10  -3   2   3  10   3  -7  -8      2.50350      2.70830     0   120     15.27509      1.29293      1.00000
  38  45   1   5  -3  -1   1   1   0   3  -1  -1   2   2   0   3   2  -2  -1  -1      1.49200      2.70730     0   120      3.91328      1.91995      1.00000
 262 409   4  10  -5  -6  -6  -7  -1   2  -6  -5   8  -1  -1   2   8   1  -5  -6      3.29010      2.70490   180   120     11.29879      1.82683      1.00000
 230 365  -5 -10   4   7   2   6   1  -4   5   6  -6   1   1  -4  -6  -1   6   5      3.69870      2.69630     0    60     10.64902      1.26424      1.00000
 368 592  -7 -10  -7 -13   0   1 -10  -5  -3  -3  -5   4 -10  -5  -5  -4  -3  -3      2.41360      2.69500     0   120     13.53631      0.87660      1.00000
 296 468   3   4   7  13   2   7   8   3   7   5   1   0   8   3   1   0   5   7      1.13200      2.68880   180   120     12.06458      1.56391      1.00000
 160 248   1   3   4   3  -5 -10   2  -1  -3   1   4  -7   2  -1   4   7   1  -3      3.60390      2.68830     0   120      8.80715      1.56015      1.00000
 430 689 -11 -16  -2  -3   2   6  -7  -7   2   4  -9   4  -7  -7  -9  -4   4   2      3.51940      2.68800   180    60     14.61128      1.22897      1.00000
 132 196   1  -3  -4  -9   3   4  -4   0   0  -5  -3   4  -4   0  -3  -4  -5   0      0.84040      2.68770   180    60      7.87838      1.98270      1.00000
 300 468   6   9   9  10   1  -1   8   5   4   2   4  -5   8   5   4   5   2   4      1.85170      2.68430   180   120     12.08747      1.97308      1.00000
 340 540  10  13   5   6   1   3   8   7   4  -2   6  -1   8   7   6   1  -2   4      2.88590      2.68310   180   120     12.95124      1.50515      1.00000
 410 653  -8 -15  -2  -2   7   8  -5  -4   3   3 -11   5  -5  -4 -11  -5   3   3      2.55050      2.68260   180   120     14.23643      1.52452      1.00000
 292 468   4   8   0   2   8  12   3   8   6  -1   0   6   3   8   0  -6  -1   6      1.57790      2.67890   180   120     12.04165      0.99931      1.00000
 282 445  -7 -14  -2  -1   4   4  -4  -5   1   3  -9   3  -4  -5  -9  -3   3   1      4.19520      2.67650     0   120     11.76760      1.58856      1.00000
 276 440   1   4   7  13   4   5   7   4   6   6   0  -1   7   4   0   1   6   6      3.61650      2.67590   180   120     11.68457      1.21274      1.00000
 188 288   2   6   4  10   4   4   6   5   4   4   1   0   6   5   1   0   4   4      2.56190      2.67470   180   120      9.50682      1.90270      1.00000
 224 352   5   7  -4  -3  -5 -10   1   1  -7  -4   6  -3   1   1   6   3  -4  -7      1.64010      2.67180   180   120     10.47214      1.52786      1.00000
 282 449   4   6  -3  -8  -6 -11  -2   0  -7  -6   6  -4  -2   0   6   4  -6  -7      3.59050      2.67090   180   120     11.80555      1.27636      1.00000
 252 392   3   5   0   5  -7 -12   4  -1  -6   1   6  -6   4  -1   6   6   1  -6      2.00150      2.66800   180   120     11.06704      1.87632      1.00000
 150 233  -5  -9  -3  -1   3   5  -3  -3   1   2  -6   4  -3  -3  -6  -4   2   1      2.92000      2.66540   180   120      8.53404      1.47313      1.00000
 188 300   1   0  -1  -1   8  11   0   4   5  -1  -4   6   0   4  -4  -6  -1   5      2.16240      2.66490   180   120      9.64692      0.96799      1.00000
 256 400   3   8  -1  -5  -6 -11  -1   1  -6  -4   7  -5  -1   1   7   5  -4  -6      2.49180      2.66190     0   120     11.17233      1.78296      1.00000
 134 205   3   5  -1  -1   7   7   1   6   3  -2  -1   4   1   6  -1  -4  -2   3      2.46890      2.66160     0   120      8.02233      1.62550      1.00000
 230 361   8  12   3   2   0   3   5   6   3  -3   6   0   5   6   6   0  -3   3      2.13830      2.66080   180   120     10.60694      1.57884      1.00000
  52  72  -1  -4  -1  -3   4   3  -2   0   1  -1  -4   2  -2   0  -4  -2  -1   1      3.36920      2.65820   180   120      4.82555      1.64745      1.00000
 196 304  -5  -5  -6  -7   5   6  -6   0   0  -1  -5   6  -6   0  -5  -6  -1   0      2.11760      2.65690   180    60      9.75003      1.71377      1.00000
 420 676 -11 -16  -1  -1  -4  -5  -6 -10  -3   5  -6  -2  -6 -10  -6   2   5  -3      2.46550      2.65370   180   120     14.46377      0.89400      1.00000
 488 788  -5  -8  -1  -3 -10 -17  -4  -9  -9   1   1  -8  -4  -9   1   8   1  -9      2.02300      2.65230     0    60     15.60904      0.59825      1.00000
 392 620  -7 -10  -5  -9   4  11  -8  -3   3  -1  -7   8  -8  -3  -7  -8  -1   3      2.74590      2.65190     0    60     13.88558      1.78626      1.00000
 276 436  -8 -13  -5  -4  -1  -1  -6  -7  -3   2  -6   2  -6  -7  -6  -2   2  -3      2.47700      2.65150     0   120     11.64624      1.53791      1.00000
 362 573   4   5   6  14   5   8   9   5   7   5   0   1   9   5   0  -1   5   7      2.98860      2.63820     0   120     13.34743      1.68705      1.00000
  78 117  -2  -5  -2   0  -3  -6  -1  -4  -4   1  -1  -2  -1  -4  -1   2   1  -4      2.06910      2.63620   180   120      6.07794      1.43481      1.00000
 470 753   2   5  -8 -10  -9 -14  -4  -2 -11  -6   7  -3  -4  -2   7   3  -6 -11      1.50590      2.63440     0   120     15.27509      1.29293      1.00000
  54  81   1   0   2   3   2   6   2   1   4   1  -1   2   2   1  -1  -2   1   4      6.99410      2.63170     0    60      5.05715      1.19383      1.00000
 382 609   7   9   1  -1  -9 -13   3   0  -6  -4   9  -7   3   0   9   7  -4  -6      2.12270      2.63050   180   120     13.74655      1.42561      1.00000
 284 452  -7 -11   4   5   3   8  -1  -4   6   6  -7   2  -1  -4  -7  -2   6   6      0.84060      2.63030     0   120     11.84559      1.29688      1.00000
 456 728   4   5  -1   2  11  17   3   8   8  -1  -3   9   3   8  -3  -9  -1   8      1.59660      2.62850     0   120     15.02676      1.48209      1.00000
 404 644 -10 -17   3   2  -1   1  -4  -9   2   6  -8  -1  -4  -9  -8   1   6   2      2.91400      2.62420     0   120     14.13627      1.47166      1.00000
 256 400   4   5   3   2  -9 -11   3  -2  -4  -1   7  -7   3  -2   7   7  -1  -4      1.53720      2.62200   180   120     11.17233      1.78296      1.00000
 102 153   3   6   2   7   0  -2   5   3   0   2   3  -2   5   3   3   2   2   0      1.94290      2.62090     0   120      6.95039      1.64076      1.00000
  36  52  -1   1  -2  -5  -1  -2  -3   0  -2  -2   1   0  -3   0   1   0  -2  -2      1.85080      2.62040   180    60      4.07463      1.18210      1.00000
 186 297   4   6  -1  -4  -6  -9   0   0  -5  -4   6  -4   0   0   6   4  -4  -5      3.07320      2.62030   180    60      9.59770      0.94033      1.00000
 340 536 -10 -15   1   2  -1   3  -4  -8   2   6  -7   1  -4  -8  -7  -1   6   2      2.45200      2.61970   180   120     12.91666      1.77761      1.00000
 254 397   3   9  -3  -5  -7  -9  -1   1  -6  -4   8  -3  -1   1   8   3  -4  -6      2.78530      2.61780     0   120     11.12986      1.76810      1.00000
 108 160  -4  -8   4   2   2   2  -1  -3   3   3  -5  -1  -1  -3  -5   1   3   3      3.28270      2.61520   180   120      7.12056      1.81595      1.00000
 282 445  -4  -8  -7 -10   2   7  -7  -3   0  -3  -5   7  -7  -3  -5  -7  -3   0      1.46570      2.61240   180   120     11.76760      1.58856      1.00000
 342 545   5   9   3   5   9  11   5   9   7   0   0   4   5   9   0  -4   0   7      2.78370      2.60880   180   120     13.00496      1.36787      1.00000
 142 213  -5  -9  -1  -1   5   3  -3  -2   1   2  -7   2  -3  -2  -7  -2   2   1      1.61660      2.60800     0   120      8.20074      1.93593      1.00000
 390 621  -1  -5   3   7   9  15   3   2   9   4  -7   6   3   2  -7  -6   4   9      1.96050      2.60740   180   120     13.88368      1.49783      1.00000
 380 604   7   9   2   1   7  14   4   8   8  -3   1   6   4   8   1  -6  -3   8      2.86400      2.60690   180   120     13.69574      1.55781      1.00000
 304 488   4   5   3   6  -7 -13   5  -1  -5   1   6  -8   5  -1   6   8   1  -5      2.76630      2.60680   180    60     12.29357      0.93173      1.00000
 246 393  -7 -12  -2  -3   2   6  -5  -5   2   2  -7   4  -5  -5  -7  -4   2   2      1.65650      2.60570     0   120     11.03965      1.06121      1.00000
 434 693 -10 -18  -1   0   0   3  -5  -9   1   5  -9   2  -5  -9  -9  -2   5   1      2.07720      2.60410   180   120     14.66072      1.43637      1.00000
 438 705  -7 -12   4   7   6  12   0  -3   8   7  -9   4   0  -3  -9  -4   7   8      2.67490      2.60300     0   120     14.77068      0.90945      1.00000
 402 633   9  10  -6  -7  -6 -10   1   2  -8  -8   8  -2   1   2   8   2  -8  -8      2.42120      2.60160   180    60     14.03916      1.97531      1.00000
 350 553   7   7   1   1  -9 -13   4  -1  -6  -3   8  -7   4  -1   8   7  -3  -6      2.37530      2.60150     0   120     13.11577      1.72529      1.00000
 120 180  -3  -9   2   5   1   0   1  -4   1   4  -5  -1   1  -4  -5   1   4   1      3.02020      2.60110     0   120      7.53875      1.77966      1.00000
 420 676  -6 -11  -3  -6  -7 -13  -6  -9  -8   0  -2  -5  -6  -9  -2   5   0  -8      2.05580      2.60050     0   120     14.46377      0.89400      1.00000
 348 560   8  12   0   2   6  10   5   9   5  -3   3   5   5   9   3  -5  -3   5      1.91260      2.59510     0    60     13.16481      0.82932      1.00000
 376 600  -8 -16   0  -2   4   6  -5  -6   3   3 -10   3  -5  -6 -10  -3   3   3      1.86380      2.59430   180   120     13.64280      1.36894      1.00000
  34  45  -2  -5   0   0  -1   2  -1  -3   1   1  -2   1  -1  -3  -2  -1   1   1      3.52550      2.59200   180    60      3.84200      1.49633      1.00000
 198 309  -7  -9  -3  -3   5   5  -5  -2   1   2  -7   4  -5  -2  -7  -4   2   1      2.26720      2.58980   180   120      9.82127      1.59454      1.00000
 298 469   6   8   7  12  -2   1   9   3   4   3   5  -3   9   3   5   3   3   4      2.64870      2.58760     0   120     12.08529      1.71634      1.00000
 210 325  -3  -4  -8  -9   2   6  -6  -1  -1  -3  -3   7  -6  -1  -3  -7  -3  -1      0.88140      2.58650   180    60     10.08432      1.81838      1.00000
 472 752  -2  -4  10  12   8  12   5   2  11   7  -6   1   5   2  -6  -1   7  11      1.59100      2.58420     0   120     15.27682      1.61830      1.00000
 360 576   4   5   7  14   5   7   9   5   7   5   0   0   9   5   0   0   5   7      2.80020      2.57680   180    60     13.36220      1.20487      1.00000
 136 208  -5  -9  -2   1   3   4  -2  -3   1   3  -6   3  -2  -3  -6  -3   3   1      2.29020      2.57250   180   120      8.08115      1.64166      1.00000
 334 529   1   1   7   9   9  11   5   5   9   4  -4   2   5   5  -4  -2   4   9      2.56030      2.57100   180   120     12.82364      1.59823      1.00000
 294 465   3   9  -3  -5  -7 -11  -1   1  -7  -4   8  -4  -1   1   8   4  -4  -7      3.23100      2.56790     0   120     12.02526      1.54694      1.00000
 384 608   7   9   0   3   7  14   5   8   7  -2   1   7   5   8   1  -7  -2   7      2.86310      2.56480   180   120     13.74847      1.72614      1.00000
  60  80  -1  -3   0  -5   3   4  -3   0   2  -2  -3   2  -3   0  -3  -2  -2   2      2.42720      2.56320   180    60      5.11667      1.95440      1.00000
 464 740   9  18   3   3   4   5   6  11   4  -3   7   1   6  11   7  -1  -3   4      1.36720      2.56100     0   120     15.15230      1.55169      1.00000
 332 528   3   7   2   5  -7 -14   4   0  -6   1   7  -8   4   0   7   8   1  -6      1.36520      2.55810     0   120     12.80413      1.43330      1.00000
 256 400  -6 -14   0   2   2   4  -2  -6   2   4  -8   2  -2  -6  -8  -2   4   2      1.95410      2.55780   180   120     11.17233      1.78296      1.00000
 206 325  -1   1   5   7   7   9   3   4   7   4  -3   2   3   4  -3  -2   4   7      2.67920      2.55630     0   120     10.05687      1.36356      1.00000
 354 561   5   4   8  13   4   8   9   4   8   4   0   0   9   4   0   0   4   8      1.35870      2.55500     0    60     13.20473      1.62327      1.00000
 498 789   4   4  -1   2  10  19   3   7   9  -1  -3  10   3   7  -3 -10  -1   9      2.07720      2.55430     0   120     15.66039      1.93709      1.00000
 454 729  -8 -12  -7 -10   4   9  -9  -4   1  -1  -8   8  -9  -4  -8  -8  -1   1      3.49630      2.55310     0   120     15.02500      1.11776      1.00000
 334 525   5  12  -6  -7  -4  -8  -1   4  -7  -6   8  -1  -1   4   8   1  -6  -7      1.68490      2.55210   180   120     12.78872      1.85709      1.00000
 108 160  -3  -9   0   1   1   4  -1  -4   2   2  -5   2  -1  -4  -5  -2   2   2      1.47880      2.55180     0   120      7.12056      1.81595      1.00000
 232 364   4   8   0  -4   6  10   0   7   5  -4   1   5   0   7   1  -5  -4   5      1.84330      2.55140     0   120     10.65150      1.59547      1.00000
 426 685   4   5   2   2  11  16   3   8   9  -1  -3   7   3   8  -3  -7  -1   9      2.97090      2.55000     0   120     14.56168      0.97857      1.00000
 170 261   0   4   7  10  -2  -1   5   1   3   5   3  -4   5   1   3   4   5   3      1.30600      2.54840     0   120      9.04736      1.77347      1.00000
 224 356   2   1   1   0   7  13   1   4   7  -1  -3   6   1   4  -3  -6  -1   7      1.88950      2.54330   180   120     10.51475      1.19998      1.00000
 190 293   9  10   0   1   2   2   5   6   1  -4   4   1   5   6   4  -1  -4   1      1.25600      2.54210     0   120      9.57988      1.79607      1.00000
 424 672 -11 -15  -2  -1   3   8  -6  -6   3   5  -9   5  -6  -6  -9  -5   5   3      2.65880      2.54170     0    60     14.45196      1.77225      1.00000
 296 476   7  10  -5  -9  -4  -5  -1   3  -5  -8   7   0  -1   3   7   0  -8  -5      1.59500      2.54010   180   120     12.13849      0.81054      1.00000
 378 605  -4  -9   0  -2   9  14  -3   0   7   1  -9   7  -3   0  -9  -7   1   7      2.22610      2.53700     0   120     13.69381      1.21638      1.00000
 400 636   7  12   9  11   2   1   9   7   5   2   5  -4   9   7   5   4   2   5      1.81640      2.53600     0   120     14.05320      1.58349      1.00000
  42  53   2  -1   4   4   1   2   3   0   3   1  -1  -1   3   0  -1   1   1   3      1.38740      2.53520   180    60      4.20184      1.82882      1.00000
 156 240  -2  -3   1   6   5   9   2   1   5   4  -4   4   2   1  -4  -4   4   5      3.01360      2.53450   180   120      8.67319      1.66604      1.00000
 214 333  -6  -8  -5  -6   2   7  -6  -3   1   0  -5   6  -6  -3  -5  -6   0   1      3.36680      2.53430   180   120     10.19976      1.72188      1.00000
 296 464  -3  -3   6  13   3   8   5   0   7   8  -3   1   5   0  -3  -1   8   7      1.94880      2.53360     0   120     12.02746      1.82764      1.00000
  16   8   0   1   1  -2  -3  -1  -1  -1   0  -1   2  -1  -1  -1   2   1  -1   0      0.89990      2.53280   180    60      2.00000      2.00000      1.00000
 484 776   3   6  -7 -11 -10 -13  -4  -2 -10  -7   8  -3  -4  -2   8   3  -7 -10      1.26530      2.53250     0   120     15.50503      1.26253      1.00000
 484 780  -5  -9  -4  -5   9  16  -5   0   6   0  -9  10  -5   0  -9 -10   0   6      1.86820      2.53210     0   120     15.53385      0.83639      1.00000
 192 304  -6 -10   4   6  -2   0   0  -6   2   6  -4  -2   0  -6  -4   2   6   2      0.89210      2.53200     0   120      9.72164      1.22057      1.00000
 308 488 -10 -14  -2   0  -2  -2  -5  -8  -2   5  -6   0  -5  -8  -6   0   5  -2      1.85990      2.53160     0   120     12.31603      1.52162      1.00000
 446 721   4   6   9  14   6   9   9   6   9   5   0   0   9   6   0   0   5   9      1.46370      2.53080     0    60     14.92837      0.37923      1.00000
 290 465  -1  -4   2   3   8  14   1   2   8   2  -6   6   1   2  -6  -6   2   8      1.62490      2.52930     0    60     12.00226      0.97254      1.00000
 382 609 -11 -15  -1   1   3   5  -5  -6   2   6  -9   3  -5  -6  -9  -3   6   2      3.01860      2.52700     0   120     13.74655      1.42561      1.00000
 400 636 -10 -15  -5  -4   3   5  -7  -6   0   3  -9   5  -7  -6  -9  -5   3   0      2.40990      2.52590   180   120     14.05320      1.58349      1.00000
 304 476   7  14   5   5   0   3   6   7   4  -1   7  -1   6   7   7   1  -1   4      1.82670      2.52570   180   120     12.18395      1.88452      1.00000
 490 789  10  18   1   0   4   7   5  11   4  -5   7   3   5  11   7  -3  -5   4      1.63050      2.52550     0   120     15.62505      0.92623      1.00000
  66  93  -2  -6  -1   0   4   3  -1  -1   1   1  -5   2  -1  -1  -5  -2   1   1      3.78670      2.52440     0    60      5.46959      1.75602      1.00000
  58  81   2   2  -3  -6   2  -1  -2   2  -2  -4   0   1  -2   2   0  -1  -4  -2      2.57020      2.52030     0   120      5.11151      1.69483      1.00000
 486 777   5  10   4   5  -8 -16   5   1  -6   0   9 -10   5   1   9  10   0  -6      3.11430      2.51880   180   120     15.52115      1.44706      1.00000
  66  89  -2  -4   1   6   0  -3   2  -2  -1   4  -2  -2   2  -2  -2   2   4  -1      1.35880      2.51800     0    60      5.38721      1.99450      1.00000
 408 652   6   9   5   8   9  11   7   9   8   1   0   3   7   9   0  -3   1   8      2.84540      2.51560     0   120     14.21886      1.35061      1.00000
 214 333  -7 -12   0   1   4   2  -3  -4   1   4  -8   1  -3  -4  -8  -1   4   1      2.00190      2.51480   180   120     10.19976      1.72188      1.00000
 488 780   7  15  -4  -7  -7 -10   0   4  -7  -7  11  -3   0   4  11   3  -7  -7      2.08790      2.51350     0   120     15.55163      1.46518      1.00000
 460 732  -8 -12  -6 -12   6   6 -10  -3   0  -2  -9   6 -10  -3  -9  -6  -2   0      2.56350      2.51210     0   120     15.07483      1.65813      1.00000
 242 377   4   5   4   4   5  12   4   5   8   0   0   4   4   5   0  -4   0   8      3.22320      2.51210   180    60     10.85096      1.80462      1.00000
 364 584  -3  -7  -2  -5   9  14  -4   1   6  -1  -8   8  -4   1  -8  -8  -1   6      1.05970      2.51060   180   120     13.44953      1.05360      1.00000
 336 528   8  10  -6  -6  -6  -8   1   2  -7  -7   8  -1   1   2   8   1  -7  -7      1.23210      2.51010     0   120     12.82569      1.87124      1.00000
 104 156  -3  -7   4   5   1  -2   1  -3   1   4  -4  -3   1  -3  -4   3   4   1      4.33540      2.50690     0   120      7.01820      1.65677      1.00000
 108 160  -5  -8   3   1   0   3  -2  -4   3   3  -4   0  -2  -4  -4   0   3   3      1.78130      2.50420   180   120      7.12056      1.81595      1.00000
  28  28  -2  -2   0   4  -2   0   1  -2   0   3   0   0   1  -2   0   0   3   0      3.60140      2.50260     0   120      3.18284      1.96711      1.00000
 182 293   3   4   6  11   0   0   7   2   3   4   2  -3   7   2   2   3   4   3      2.96710      2.50110   180    60      9.52200      0.57570      1.00000
 388 624  -8 -12  -6 -12   0   0 -10  -6  -3  -2  -6   3 -10  -6  -6  -3  -2  -3      2.52690      2.50060     0    60     13.89787      0.92145      1.00000
 428 684   4   5   1   4   9  17   4   7   9   0  -2   8   4   7  -2  -8   0   9      1.95020      2.50040   180   120     14.56349      1.38015      1.00000
 348 560   7  11   6   9   5   6   8   8   6   1   3   0   8   8   3   0   1   6      3.07140      2.49890     0   120     13.16481      0.82932      1.00000
  92 140  -4  -5   1   0  -5  -5  -2  -5  -2   2   0  -3  -2  -5   0   3   2  -2      2.11270      2.49560   180   120      6.63468      1.40747      1.00000
 248 384   5   7   0  -5  -7 -10   0   0  -5  -5   7  -5   0   0   7   5  -5  -5      2.18490      2.49520     0    60     10.96074      1.96526      1.00000
 470 753   9  13  -5  -7  -5 -11   1   4  -8  -8   9  -3   1   4   9   3  -8  -8      1.74450      2.49210     0   120     15.27509      1.29293      1.00000
 486 781  11  17  -1   1   5   7   6  11   3  -5   6   4   6  11   6  -4  -5   3      1.97560      2.49110     0   120     15.54993      1.09524      1.00000
 186 285   1   4   4   9   6   6   5   5   5   4  -1   1   5   5  -1  -1   4   5      2.10420      2.49090     0   120      9.45688      1.88878      1.00000
 326 517   6  10  -3  -6  -8  -9   0   1  -6  -6   9  -3   0   1   9   3  -6  -6      2.20110      2.48690     0   120     12.67505      1.53075      1.00000
 432 688   9  12  -5  -5  -6 -11   2   3  -8  -7   9  -3   2   3   9   3  -7  -8      2.63100      2.48450     0   120     14.61309      1.56767      1.00000
 476 756   5  11   2   3 -11 -14   4   0  -6  -1  11  -8   4   0  11   8  -1  -6      1.29000      2.47750   180   120     15.32411      1.78092      1.00000
 102 149   0   4  -1   0  -6  -7   0  -1  -4   0   5  -3   0  -1   5   3   0  -4      2.47980      2.47670     0   120      6.88574      1.89381      1.00000
 288 452  -5 -10  -7  -7   4   7  -6  -3   0  -1  -7   7  -6  -3  -7  -7  -1   0      2.53650      2.47400     0   120     11.86890      1.76893      1.00000
 376 596 -12 -15   1   2   1   1  -5  -7   1   7  -8   0  -5  -7  -8   0   7   1      2.36680      2.47260     0   120     13.60998      1.66386      1.00000
 390 625   0  -2   5   6  10  15   3   4  10   3  -6   5   3   4  -6  -5   3  10      3.05410      2.47170     0   120     13.91585      1.16150      1.00000
 408 656  -4  -4  -2  -4  10  16  -4   3   7   0  -7   9  -4   3  -7  -9   0   7      2.90550      2.47120     0   120     14.25027      0.96422      1.00000
 452 716 -11 -15  -4  -7   5   4  -9  -5   0   2 -10   4  -9  -5 -10  -4   2   0      0.96770      2.46760   180   120     14.91869      1.85275      1.00000
 156 240   3   5   0  -3  -7  -8   0  -1  -4  -3   6  -4   0  -1   6   4  -3  -4      1.28740      2.46650   180   120      8.67319      1.66604      1.00000
 212 336  -5  -5  -6  -9   3   6  -7  -1   0  -2  -4   6  -7  -1  -4  -6  -2   0      0.62270      2.46560     0   120     10.21908      1.25317      1.00000
 294 469  -8 -12   1   0   6   7  -4  -3   4   4  -9   3  -4  -3  -9  -3   4   4      2.78530      2.46460   180    60     12.06240      1.22418      1.00000
 348 552   9  15   4   3   1   4   6   8   4  -3   7   0   6   8   7   0  -3   4      3.07260      2.46160     0   120     13.09669      1.57373      1.00000
 164 248   4   5   5   8   5   3   6   5   4   2   0  -1   6   5   0   1   2   4      2.79080      2.46080     0   120      8.83848      1.97009      1.00000
 272 428  10  12   2   4   2   2   7   7   2  -3   5   0   7   7   5   0  -3   2      1.56970      2.46060     0   120     11.54527      1.64524      1.00000
 254 397   3   6   6  13  -2   0   8   2   3   5   4  -3   8   2   4   3   5   3      1.69480      2.45850   180   120     11.12986      1.76810      1.00000
 430 685   6  12   7  14   2   1  10   7   4   4   5  -3  10   7   5   3   4   4      1.54280      2.45490   180   120     14.58064      1.55074      1.00000
 304 476  -8 -15   1   2  -1   3  -3  -8   2   5  -7   1  -3  -8  -7  -1   5   2      0.82780      2.45200   180   120     12.18395      1.88452      1.00000
 302 477   3   9   5   9   5   9   6   7   7   3   2   2   6   7   2  -2   3   7      1.90750      2.45030   180   120     12.18178      1.61375      1.00000
 314 501   6  13  -2  -4  -5  -8   1   4  -5  -5   9  -3   1   4   9   3  -5  -5      1.43330      2.45020   180   120     12.46679      1.25669      1.00000
 182 281   5  10  -4  -3   4   4   1   7   0  -4   3   4   1   7   3  -4  -4   0      0.95460      2.44960   180   120      9.38005      1.73629      1.00000
 180 284   7   8   1   1   4   7   4   6   4  -3   2   3   4   6   2  -3  -3   4      2.21450      2.44850     0   120      9.40105      1.27290      1.00000
 278 437  -2  -5  -4  -8   5  12  -5   0   4  -3  -5   8  -5   0  -5  -8  -3   4      2.14360      2.44850   180   120     11.66768      1.69268      1.00000
 270 429   1   2   6   7   6  12   4   4   9   3  -2   3   4   4  -2  -3   3   9      2.05930      2.44600   180    60     11.54298      1.32650      1.00000
 262 409  -6 -14  -1   0   2   5  -3  -6   2   3  -8   3  -3  -6  -8  -3   3   2      1.73740      2.44330   180   120     11.29879      1.82683      1.00000
 188 292   3   5  -2   1  -7 -10   2  -1  -6  -1   6  -4   2  -1   6   4  -1  -6      1.76030      2.44150   180   120      9.55375      1.65102      1.00000
 130 201  -4  -8   3   4   4   3   0  -2   3   4  -6   0   0  -2  -6   0   4   3      0.56920      2.43970     0   120      7.93162      1.44550      1.00000
 140 220   0   0  -2  -6   6   8  -3   3   3  -3  -3   5  -3   3  -3  -5  -3   3      2.19980      2.43910     0    12      8.27895      1.20788      1.00000
 346 545   4   9   2   0  -7 -14   2   1  -6  -2   8  -8   2   1   8   8  -2  -6      1.14670      2.43690     0   120     13.02619      1.82161      1.00000
 460 736   0   0   8  10  10  14   5   5  11   5  -5   3   5   5  -5  -3   5  11      1.92520      2.43460   180    60     15.10447      1.36197      1.00000
 160 244  -3  -4   5   7   6   5   2   1   5   5  -5   0   2   1  -5   0   5   5      1.95040      2.43280     0   120      8.75623      1.82441      1.00000
 248 384  -6 -11  -5  -4   5   5  -5  -3   0   1  -8   5  -5  -3  -8  -5   1   0      1.92450      2.43170     0   120     10.96074      1.96526      1.00000
 438 701  -1  -2   0   3  10  18   1   4   9   2  -6   9   1   4  -6  -9   2   9      1.84270      2.43130   180   120     14.74037      1.31207      1.00000
 132 196   3   7   4   7  -3   0   5   2   2   2   5  -2   5   2   5   2   2   2      5.09670      2.43040     0    60      7.87838      1.98270      1.00000
 280 440   3   4   7   7   6  11   5   5   9   2  -1   2   5   5  -1  -2   2   9      1.34340      2.42940   180    60     11.70820      1.70820      1.00000
 470 749 -10 -19  -2   0   1   2  -5  -9   0   5 -10   2  -5  -9 -10  -2   5   0      2.25750      2.41940   180   120     15.24578      1.60191      1.00000
 144 216   0  -3   5  10   3   1   5   0   3   5  -3  -2   5   0  -3   2   5   3      2.64440      2.41940     0   120      8.25829      1.94952      1.00000
 296 464   8   9   7  10  -1   1   9   4   4   1   5  -3   9   4   5   3   1   4      1.07440      2.41560   180   120     12.02746      1.82764      1.00000
 222 345  -6 -13   0   2   3   2  -2  -5   1   4  -8   1  -2  -5  -8  -1   4   1      3.06130      2.41230     0   120     10.38383      1.78214      1.00000
 266 429  -3  -4  -8 -13  -2  -2  -8  -3  -5  -5  -1   3  -8  -3  -1  -3  -5  -5      2.36030      2.41100     0    60     11.51901      0.55892      1.00000
 286 445  -6 -15   0   0   3   4  -3  -6   2   3  -9   2  -3  -6  -9  -2   3   2      1.89350      2.40930     0    60     11.79107      1.99267      1.00000
 130 197  -6  -8   3   4   2  -1  -1  -3   1   5  -5  -2  -1  -3  -5   2   5   1      0.76650      2.40910   180   120      7.87503      1.72740      1.00000
 228 356   4   9   3   8   3   7   6   6   5   2   3   2   6   6   3  -2   2   5      2.48540      2.40520   180    60     10.54101      1.69916      1.00000
 400 636 -10 -17   1   0   3   1  -5  -7   1   5 -10   0  -5  -7 -10   0   5   1      1.19650      2.40300   180   120     14.05320      1.58349      1.00000
 162 257   1   0   6  11   0   2   6   0   4   5   0  -2   6   0   0   2   5   4      1.47040      2.40170   180   120      8.93615      1.07014      1.00000
 462 737   8  12   7  14   0   3  11   6   5   3   6  -2  11   6   6   2   3   5      1.52070      2.40080   180   120     15.12101      1.53459      1.00000
 422 669 -11 -17   1  -1   3   1  -6  -7   1   5 -10   0  -6  -7 -10   0   5   1      2.14100      2.39650   180   120     14.41915      1.75730      1.00000
 404 644  -9 -14  -5  -7   2   7  -8  -6   1   1  -8   6  -8  -6  -8  -6   1   1      1.84850      2.39560     0    60     14.13627      1.47166      1.00000
 326 525   6  10   7  10   4   5   8   7   6   2   3  -1   8   7   3   1   2   6      1.82860      2.39560   180   120     12.74542      0.74454      1.00000
 136 204  -4  -9   3   2   1   5  -1  -4   4   3  -5   1  -1  -4  -5  -1   3   4      3.33240      2.39400   180    60      8.02562      1.89459      1.00000
 428 688 -10 -14  -4  -8   4   6  -9  -5   1   1  -9   5  -9  -5  -9  -5   1   1      1.94310      2.39390   180    60     14.59416      1.00518      1.00000
 294 461  -5 -10  -4  -9   6   6  -7  -2   1  -2  -8   5  -7  -2  -8  -5  -2   1      2.36730      2.39390     0   120     11.98802      1.81314      1.00000
 136 216   5   9   2   1   3   4   3   6   3  -2   3   1   3   6   3  -1  -2   3      2.78850      2.39050   180   120      8.19108      0.95194      1.00000
 310 493  -9 -13  -1  -3   5   5  -6  -4   2   3  -9   3  -6  -4  -9  -3   3   2      1.50980      2.38980   180   120     12.37251      1.38597      1.00000
 132 196   5   7   2   7   1  -2   6   4   0   1   3  -2   6   4   3   2   1   0      1.56780      2.38940     0   120      7.87838      1.98270      1.00000
 278 441   3   7   7  11   5   5   7   6   6   4   1  -1   7   6   1   1   4   6      1.52520      2.38810   180   120     11.70595      1.40383      1.00000
 472 760   8  14   8  12   0   2  10   7   5   2   7  -3  10   7   7   3   2   5      2.89180      2.38700     0   120     15.33525      0.91106      1.00000
 428 684  -7 -13  -6 -13   1   2 -10  -6  -2  -3  -7   4 -10  -6  -7  -4  -3  -2      3.26720      2.38660   180   120     14.56349      1.38015      1.00000
 332 528 -10 -14   0  -2   4   4  -6  -5   2   4  -9   2  -6  -5  -9  -2   4   2      1.85650      2.38450   180   120     12.80413      1.43330      1.00000
 148 224  -2  -1   3   6  -7  -7   2  -4  -2   4   3  -5   2  -4   3   5   4  -2      2.67410      2.38250   180    60      8.39887      1.85983      1.00000
 460 732 -11 -17  -2  -3   1   6  -7  -8   2   4  -9   4  -7  -8  -9  -4   4   2      1.92710      2.38240   180   120     15.07483      1.65813      1.00000
 310 493  -9 -14   2   5  -2   0  -2  -8   1   7  -6  -1  -2  -8  -6   1   7   1      1.01740      2.38130   180   120     12.37251      1.38597      1.00000
 404 644 -11 -16  -1  -1   4   3  -6  -6   1   5 -10   2  -6  -6 -10  -2   5   1      2.05420      2.38130     0   120     14.13627      1.47166      1.00000
 358 569   3   7   5   5  -9 -13   4  -1  -4   1   8  -9   4  -1   8   9   1  -4      2.13360      2.37970   180    60     13.29311      1.51438      1.00000
 236 368  -7 -11  -2   1   5   6  -3  -3   2   4  -8   4  -3  -3  -8  -4   4   2      1.86520      2.37800   180    60     10.71922      1.76020      1.00000
 468 744  -9 -12  -5 -11   4   9 -10  -4   2  -1  -8   7 -10  -4  -8  -7  -1   2      2.21950      2.37740   180   120     15.19998      1.72062      1.00000
 120 180  -3  -3  -4  -7   1   6  -5  -1   1  -2  -2   5  -5  -1  -2  -5  -2   1      3.74150      2.37060     0    60      7.53875      1.77966      1.00000
 474 757   2   6   1   0  12  17   1   9   9  -1  -3   8   1   9  -3  -8  -1   9      1.15200      2.36950   180   120     15.32239      1.49146      1.00000
 484 768   7  15  -6  -7  -5 -10   0   5  -8  -7  10  -2   0   5  10   2  -7  -8      1.22070      2.36820     0   120     15.44724      1.83925      1.00000
 388 624  -7 -11  -6 -11   5   6  -9  -3   0  -2  -8   6  -9  -3  -8  -6  -2   0      2.89040      2.36380     0   120     13.89787      0.92145      1.00000
 302 477  10  13   2   4   3   2   7   8   2  -3   5   0   7   8   5   0  -3   2      2.84430      2.36300   180   120     12.18178      1.61375      1.00000
 172 264   2   8  -4  -6  -4  -6  -2   2  -5  -4   6  -1  -2   2   6   1  -4  -5      1.31670      2.36200   180   120      9.09956      1.78829      1.00000
 454 721  -8 -12  -9 -10   4   7  -9  -4  -1  -1  -8   8  -9  -4  -8  -8  -1  -1      1.57640      2.36070     0   120     14.96535      1.74306      1.00000
 440 700   9  17   4   3   3   6   6  10   5  -3   7   1   6  10   7  -1  -3   5      2.52900      2.36050   180   120     14.74216      1.63363      1.00000
 444 704  -7 -13  -4 -11   5   8  -9  -4   2  -2  -9   6  -9  -4  -9  -6  -2   2      1.60900      2.35310   180    60     14.79116      1.79486      1.00000
 462 741   5  11   1   3  -9 -15   4   1  -7  -1  10  -8   4   1  10   8  -1  -7      1.76150      2.35280   180   120     15.15056      1.20853      1.00000
 414 661   2   4   5  10  10  13   6   7   9   4  -3   4   6   7  -3  -4   4   9      1.16910      2.35220     0   120     14.31843      1.40802      1.00000
 462 737  -9 -16  -6  -7   2   6  -8  -7   0   1  -9   6  -8  -7  -9  -6   1   0      1.59150      2.35160   180   120     15.12101      1.53459      1.00000
 182 281   2   0   7   8   4   7   5   2   7   3  -2   0   5   2  -2   0   3   7      1.99320      2.34870   180   120      9.38005      1.73629      1.00000
 208 324   3   7  -4  -3  -5 -10   0   1  -7  -3   6  -3   0   1   6   3  -3  -7      1.65990      2.34620     0   120     10.05950      1.67526      1.00000
 158 241   1   1   3   1   5  11   1   3   7   0  -2   4   1   3  -2  -4   0   7      1.78020      2.34230     0   120      8.70197      1.80989      1.00000
 332 528  -4 -10  -6 -10   4   8  -7  -3   1  -3  -7   7  -7  -3  -7  -7  -3   1      2.69810      2.34210     0    60     12.80413      1.43330      1.00000
 432 684  -8 -11  -7 -10   7   7  -9  -2   0  -1  -9   7  -9  -2  -9  -7  -1   0      1.14610      2.34090   180   120     14.58245      1.83085      1.00000
 352 564  -8 -15   3   6   3   3  -1  -6   3   7  -9   0  -1  -6  -9   0   7   3      2.75240      2.34070   180   120     13.21966      1.11381      1.00000
 398 629  -7 -11  -7  -9   7   7  -8  -2   0  -1  -9   7  -8  -2  -9  -7  -1   0      1.51650      2.33910   180   120     13.98753      1.83005      1.00000
 452 724  -9 -16  -5  -9   0  -3  -9  -8  -4   0  -8   1  -9  -8  -8  -1   0  -4      1.78920      2.33890     0   120     14.97852      1.28211      1.00000
 272 428   6   7   7   8   5   7   7   6   7   1   1   0   7   6   1   0   1   7      1.17470      2.33670   180   120     11.54527      1.64524      1.00000
 230 357   1  -1   3   1  -7 -13   1  -4  -5   0   3  -8   1  -4   3   8   0  -5      1.69020      2.33500     0   120     10.56470      1.84042      1.00000
 236 368  -5  -4  -7  -9   4   7  -7   0   0  -2  -4   7  -7   0  -4  -7  -2   0      0.96490      2.33360   180    60     10.71922      1.76020      1.00000
 404 644  -5 -12  -7 -11   4   7  -8  -4   0  -3  -8   7  -8  -4  -8  -7  -3   0      1.62180      2.33050   180   120     14.13627      1.47166      1.00000
 380 600  -6 -11  -5 -10   7   7  -8  -2   1  -2  -9   6  -8  -2  -9  -6  -2   1      1.73900      2.32990     0   120     13.66304      1.82242      1.00000
 346 545  -8 -16  -1   0   4   3  -4  -6   1   4 -10   2  -4  -6 -10  -2   4   1      1.26110      2.32780     0   120     13.02619      1.82161      1.00000
 290 465   1   0  -2  -5   8  14  -2   4   6  -3  -4   8  -2   4  -4  -8  -3   6      3.00540      2.32730     0   120     12.00226      0.97254      1.00000
 458 729 -11 -18   0   3   2   0  -4  -8   0   7 -10   0  -4  -8 -10   0   7   0      2.04410      2.32570   180   120     15.04338      1.64213      1.00000
 344 544  -8 -16  -2   0   2   4  -4  -7   1   4  -9   3  -4  -7  -9  -3   4   1      1.33930      2.32560   180   120     13.00699      1.67877      1.00000
 372 596   4   4   8  14   4   8   9   4   8   5   0   0   9   4   0   0   5   8      0.97580      2.32550     0   120     13.58966      1.14944      1.00000
 234 369   0   2   7   8   6   9   4   4   8   4  -2   1   4   4  -2  -1   4   8      3.11410      2.32170   180   120     10.71676      1.46666      1.00000
 390 617   9  11  -3  -7  -7  -9   1   2  -6  -8   9  -3   1   2   9   3  -8  -6      0.81850      2.31910   180   120     13.85143      1.77142      1.00000
 408 656  -2  -3  -9 -12  -7 -11  -7  -5 -10  -5   2  -1  -7  -5   2   1  -5 -10      1.95750      2.31760   180   120     14.25027      0.96422      1.00000
 342 545   9  15   1   3   1   5   6   8   3  -3   7   2   6   8   7  -2  -3   3      1.71630      2.31600   180   120     13.00496      1.36787      1.00000
 380 604   8  13   5   4   5   9   6   9   7  -2   4   2   6   9   4  -2  -2   7      2.83350      2.31470   180   120     13.69574      1.55781      1.00000
 206 321   5   6  -2  -5  -4 -10   0   1  -6  -5   5  -4   0   1   5   4  -5  -6      2.41740      2.31190   180   120     10.01231      1.65943      1.00000
 380 600   6   8   4  10   8  10   8   8   7   2   0   3   8   8   0  -3   2   7      1.60590      2.31180   180   120     13.66304      1.82242      1.00000
 112 164   2   1   1   4  -3  -9   3  -1  -4   1   2  -5   3  -1   2   5   1  -4      2.01660      2.30820   180   120      7.22146      1.96226      1.00000
 316 500  -8 -15   1   0   1   5  -4  -7   3   4  -8   2  -4  -7  -8  -2   4   3      2.57640      2.30700   180   120     12.46890      1.58949      1.00000
 424 672   2   8   0   0 -10 -16   1  -1  -8  -1   9  -8   1  -1   9   8  -1  -8      1.84940      2.30540     0    60     14.45196      1.77225      1.00000
 420 672   6  13  -3  -6  -7 -11   0   3  -7  -6  10  -4   0   3  10   4  -6  -7      1.92100      2.30500   180   120     14.43282      1.30141      1.00000
 308 492   0  -3   7  12   5   9   6   1   8   6  -4   1   6   1  -4  -1   6   8      2.17410      2.30460     0   120     12.35229      1.19202      1.00000
 494 785   7  14  -6  -7  -8 -10   0   3  -8  -7  11  -2   0   3  11   2  -7  -8      1.64240      2.30280     0   120     15.61411      1.78873      1.00000
 172 264   5   9  -2  -5   1   6   0   5   2  -5   4   4   0   5   4  -4  -5   2      1.54430      2.29910   180   120      9.09956      1.78829      1.00000
 250 393  -7  -8  -6  -7   4   6  -7  -2   0   0  -6   6  -7  -2  -6  -6   0   0      1.35960      2.29890   180   120     11.06466      1.60418      1.00000
 330 521  -7 -14  -2  -3   6   6  -5  -4   2   2 -10   4  -5  -4 -10  -4   2   2      2.17960      2.29510     0    60     12.73201      1.70176      1.00000
 248 384  -9 -12  -1   3   2   3  -3  -5   1   6  -7   2  -3  -5  -7  -2   6   1      1.75400      2.29420   180   120     10.96074      1.96526      1.00000
 182 285   3   3   5  11   3   3   7   3   4   4   0  -1   7   3   0   1   4   4      1.86850      2.29380     0   120      9.42760      1.45612      1.00000
 134 205  -4  -6  -5  -4   4   5  -4  -1   0   0  -5   5  -4  -1  -5  -5   0   0      1.16100      2.29380   180   120      8.02233      1.62550      1.00000
 174 277   1   3   3   5  -7  -9   3  -2  -3   2   5  -6   3  -2   5   6   2  -3      2.10790      2.29200     0    60      9.27283      1.00733      1.00000
 258 401   3   2   8   9   6   8   6   4   8   3  -2   0   6   4  -2   0   3   8      2.20800      2.29070     0   120     11.19469      1.91806      1.00000
 446 713   4   5   0   0   9  18   2   7   9  -2  -2   9   2   7  -2  -9  -2   9      2.04320      2.28560   180    60     14.86833      1.39020      1.00000
 448 712  -3  -3   6  13   9  12   5   3   9   8  -6   3   5   3  -6  -3   8   9      1.61940      2.28270   180   120     14.87011      1.69702      1.00000
 430 685 -11 -15  -5  -5   3   5  -8  -6   0   3  -9   5  -8  -6  -9  -5   3   0      2.01130      2.27310   180   120     14.58064      1.55074      1.00000
  98 149  -6  -6   3   4   0  -1  -1  -3   1   5  -3  -2  -1  -3  -3   2   5   1      1.55060      2.27230     0   120      6.84549      1.46264      1.00000
 414 665 -10 -14   1   0   6   9  -5  -4   5   5 -10   4  -5  -4 -10  -4   5   5      2.07400      2.26830     0    60     14.34963      1.04311      1.00000
 490 785   2   1  -8 -14  -9 -12  -6  -4 -10  -8   5  -2  -6  -4   5   2  -8 -10      1.78820      2.26620   180   120     15.59640      1.32376      1.00000
 428 680 -11 -16  -3  -1   4   5  -6  -6   1   5 -10   4  -6  -6 -10  -4   5   1      1.77620      2.26510     0   120     14.53275      1.67309      1.00000
 290 457   6   9   0   2   5  12   4   7   6  -2   2   6   4   7   2  -6  -2   6      2.77670      2.26390   180   120     11.92750      1.65369      1.00000
 466 745   7  14  -6  -7  -6 -10   0   4  -8  -7  10  -2   0   4  10   2  -7  -8      1.71220      2.26360   180   120     15.19825      1.41891      1.00000
 110 165  -1  -5  -5  -5   3   5  -3  -1   0  -2  -4   5  -3  -1  -4  -5  -2   0      2.05700      2.26160     0   120      7.21781      1.70389      1.00000
 420 672   5   7   0   3  -9 -16   4  -1  -8  -1   8  -8   4  -1   8   8  -1  -8      2.17500      2.26150   180    60     14.43282      1.30141      1.00000
 304 484   5  10   7  11   0  -3   8   5   2   3   5  -5   8   5   5   5   3   2      3.06810      2.26090     0   120     12.25714      1.32761      1.00000
 256 400   3   7   2  -1  -7 -12   1   0  -5  -2   7  -7   1   0   7   7  -2  -5      1.66160      2.25960     0   120     11.17233      1.78296      1.00000
 296 468  -8 -14   4   4  -2   0  -2  -8   2   6  -6  -2  -2  -8  -6   2   6   2      1.80460      2.25460     0    60     12.06458      1.56391      1.00000
 350 553   6   9   6  14   1   0  10   5   3   4   4  -3  10   5   4   3   4   3      2.05390      2.25440   180   120     13.11577      1.72529      1.00000
 438 705  10  17   0   2  -3  -6   6   7  -3  -4  10  -3   6   7  10   3  -4  -3      2.31650      2.25350     0   120     14.77068      0.90945      1.00000
 228 356   3   2   7   9   6   7   6   4   7   3  -2   0   6   4  -2   0   3   7      1.06550      2.25130   180   120     10.54101      1.69916      1.00000
 400 644   9  15   2   1  -5  -8   5   5  -3  -4  10  -5   5   5  10   5  -4  -3      1.98460      2.25110     0   120     14.11671      0.84769      1.00000
 238 381  -7 -12  -2  -3  -4  -4  -5  -8  -3   2  -4  -1  -5  -8  -4   1   2  -3      1.99070      2.25000     0   120     10.86669      0.95657      1.00000
 238 381  -5  -8  -6  -9  -4  -4  -7  -6  -5  -2  -2   1  -7  -6  -2  -1  -2  -5      1.73470      2.24840     0   120     10.86669      0.95657      1.00000
 112 172  -6  -8  -2   0  -2  -2  -3  -5  -2   3  -3   0  -3  -5  -3   0   3  -2      1.39590      2.24640   180   120      7.34428      1.43583      1.00000
 360 572  -2  -1   9  12   7   9   5   3   9   7  -4   0   5   3  -4   0   7   9      1.53420      2.24590   180   120     13.32869      1.53171      1.00000
  98 141  -2  -5  -4  -4   1   6  -3  -2   1  -1  -3   5  -3  -2  -3  -5  -1   1      1.03440      2.24500     0    60      6.71356      1.98196      1.00000
 362 569  -5 -10  -4 -11   6   8  -8  -2   2  -3  -8   6  -8  -2  -8  -6  -3   2      1.63090      2.24280     0   120     13.31388      1.93405      1.00000
 214 341   3   2   4   7  -6 -10   5  -2  -3   2   4  -7   5  -2   4   7   2  -3      2.04350      2.24100   180   120     10.28708      1.08444      1.00000
 268 428   4   4  -6 -10  -6  -8  -3  -1  -7  -7   5  -1  -3  -1   5   1  -7  -7      1.59750      2.23740   180   120     11.52130      1.12232      1.00000
 248 392  -5 -11  -4  -5   5   6  -5  -3   1   0  -8   5  -5  -3  -8  -5   0   1      1.85100      2.23430     0   120     11.04204      1.43992      1.00000
 238 381  -5  -8  -4  -9   4   6  -7  -2   1  -2  -6   5  -7  -2  -6  -5  -2   1      1.52140      2.23350     0   120     10.86669      0.95657      1.00000
 124 184  -4  -9   1   4   3   1   0  -3   1   4  -6   0   0  -3  -6   0   4   1      2.62060      2.23210   180   120      7.63414      1.92872      1.00000
 268 432  -2  -2   8  12   4   6   5   1   7   7  -3  -1   5   1  -3   1   7   7      2.16480      2.23160     0    60     11.56005      0.60430      1.00000
 364 572  -9 -16  -1  -1   0   5  -5  -8   2   4  -8   3  -5  -8  -8  -3   4   2      1.66300      2.23080   180   120     13.34941      1.94765      1.00000
 362 573   2   3   4   4  11  14   3   7   9   1  -4   5   3   7  -4  -5   1   9      1.27780      2.22940   180   120     13.34743      1.68705      1.00000
 330 521  -9 -12  -2  -7   4   6  -8  -4   2   1  -8   4  -8  -4  -8  -4   1   2      1.60320      2.22920     0   120     12.73201      1.70176      1.00000
 196 300  -4  -9  -5  -4   3   7  -4  -3   1   0  -6   6  -4  -3  -6  -6   0   1      1.93030      2.22770   180   120      9.70405      1.95740      1.00000
 258 401   8   8  -5  -8  -4  -5   0   2  -5  -8   6   0   0   2   6   0  -8  -5      1.70670      2.22660     0   120     11.19469      1.91806      1.00000
 464 740 -13 -17   0  -1   1   2  -7  -8   1   6  -9   1  -7  -8  -9  -1   6   1      2.52020      2.22530     0   120     15.15230      1.55169      1.00000
 450 725  -6  -8   3   4  10  15  -1   1   9   5  -9   6  -1   1  -9  -6   5   9      2.13330      2.22400     0    60     14.97676      0.83463      1.00000
 310 489   9  14   2   3   4   2   6   9   2  -3   5   0   6   9   5   0  -3   2      0.93720      2.22370     0   120     12.33632      1.67789      1.00000
 152 232  -3  -1   4   9   3   6   3   1   5   6  -2   1   3   1  -2  -1   6   5      1.73710      2.22360   180   120      8.53713      1.76560      1.00000
 408 652  -5 -10   5   5   8  13   0  -1   9   5  -9   4   0  -1  -9  -4   5   9      3.05670      2.22240   180   120     14.21886      1.35061      1.00000
 428 676 -11 -16   1  -3   4   5  -7  -6   3   4 -10   2  -7  -6 -10  -2   4   3      1.12630      2.22200     0   120     14.50194      1.92189      1.00000
 182 281   5   4  -2  -1  -6 -10   2  -1  -6  -3   5  -4   2  -1   5   4  -3  -6      1.91920      2.21800     0   120      9.38005      1.73629      1.00000
 302 485   4   6   1   4  -8 -13   4  -1  -6   0   7  -7   4  -1   7   7   0  -6      2.53280      2.21650   180   120     12.25499      0.90296      1.00000
 444 704 -10 -18   0   0   4   2  -5  -7   1   5 -11   1  -5  -7 -11  -1   5   1      1.49310      2.21540   180    60     14.79116      1.79486      1.00000
 428 688   9  13   6   9  -5  -6   9   4   0   0   9  -6   9   4   9   6   0   0      2.59320      2.21320   180    60     14.59416      1.00518      1.00000
 290 457   6  10   7  10   2  -1   8   6   3   2   4  -4   8   6   4   4   2   3      2.03350      2.21230   180   120     11.92750      1.65369      1.00000
 278 437  -9 -12  -2  -7   0   0  -8  -6  -1   1  -6   1  -8  -6  -6  -1   1  -1      2.31630      2.21120     0    60     11.66768      1.69268      1.00000
 352 552 -11 -14   1   3   4   3  -4  -5   2   7  -9   1  -4  -5  -9  -1   7   2      1.83390      2.20930     0   120     13.11778      1.98087      1.00000
 404 644  -8 -13  -7  -8   3   7  -8  -5   0   0  -8   7  -8  -5  -8  -7   0   0      2.64870      2.20830   180    60     14.13627      1.47166      1.00000
 234 369   4   4   1   4  -8 -11   4  -2  -5   0   6  -6   4  -2   6   6   0  -5      2.69440      2.20690   180   120     10.71676      1.46666      1.00000
 200 312  -7 -11  -2   1   3   4  -3  -4   1   4  -7   3  -3  -4  -7  -3   4   1      2.34260      2.20600     0   120      9.86938      1.61101      1.00000
 214 337   6   8   7   8   0  -1   7   4   3   1   4  -4   7   4   4   4   1   3      2.45720      2.20330   180   120     10.24351      1.43890      1.00000
 270 433   0  -2   7  10   6   9   5   2   8   5  -4   1   5   2  -4  -1   5   8      2.62800      2.20180     0   120     11.58166      0.93015      1.00000
 242 377   4   8  -3  -4  -4 -11   0   2  -7  -4   6  -4   0   2   6   4  -4  -7      1.44680      2.19890   180   120     10.85096      1.80462      1.00000
 404 640  -5  -9  -2  -7   7  14  -6  -1   6  -1  -8   8  -6  -1  -8  -8  -1   6      1.45480      2.19740   180    60     14.10460      1.74935      1.00000
 448 712  -9 -12  -7 -11   2   7 -10  -5   0  -1  -7   7 -10  -5  -7  -7  -1   0      1.83530      2.19640   180   120     14.87011      1.69702      1.00000
 454 721   9  14   6  11   4   2  10   9   4   1   5  -2  10   9   5   2   1   4      1.51370      2.19510     0   120     14.96535      1.74306      1.00000
 424 676   9  16   1  -1   6   7   4  11   4  -5   5   3   4  11   5  -3  -5   4      1.06380      2.19410     0   120     14.48287      1.49881      1.00000
 400 640  -7 -11  -6 -11   3   8  -9  -4   1  -2  -7   7  -9  -4  -7  -7  -2   1      1.28760      2.19360   180   120     14.08499      1.27004      1.00000
 458 729  12  15   0   0   5   8   6  10   4  -6   5   4   6  10   5  -4  -6   4      2.66320      2.19340   180    60     15.04338      1.64213      1.00000
 480 768  -9 -12  -7 -11   6   7 -10  -3   0  -1  -9   7 -10  -3  -9  -7  -1   0      2.06440      2.19200   180   120     15.42934      1.39126      1.00000
 380 604   2   0  -4  -8 -10 -14  -3  -5  -9  -5   5  -5  -3  -5   5   5  -5  -9      2.74070      2.19140     0    60     13.69574      1.55781      1.00000
 462 741 -11 -18   2   3   2   0  -4  -8   1   7 -10  -1  -4  -8 -10   1   7   1      2.66640      2.19130     0   120     15.15056      1.20853      1.00000
 360 572  -8 -16  -2  -2   4   4  -5  -6   1   3 -10   3  -5  -6 -10  -3   3   1      1.95470      2.18950     0   120     13.32869      1.53171      1.00000
 202 309   5   6  -4  -3  -4 -10   1   1  -7  -4   5  -3   1   1   5   3  -4  -7      2.53680      2.18800     0   120      9.84938      1.99744      1.00000
 214 333   4   3   8  10   3   4   7   3   6   3   0  -2   7   3   0   2   3   6      1.04550      2.18730   180   120     10.19976      1.72188      1.00000
 196 308   6  11   1  -2  -3  -5   2   4  -2  -4   7  -3   2   4   7   3  -4  -2      1.33570      2.18670     0    60      9.79579      1.42919      1.00000
 294 465  -9 -14   0   1   0   4  -4  -7   2   5  -7   2  -4  -7  -7  -2   5   2      1.67900      2.18490     0   120     12.02526      1.54694      1.00000
 416 664   7   9   4   5   7  14   6   8   9  -1   1   5   6   8   1  -5  -1   9      1.50740      2.17870   180   120     14.35147      1.42664      1.00000
 382 609   2   6   1   4 -10 -15   3  -2  -7   1   8  -8   3  -2   8   8   1  -7      1.14060      2.17520   180   120     13.74655      1.42561      1.00000
 470 745  -8 -14  -7 -10   6   5  -9  -4  -1  -1 -10   6  -9  -4 -10  -6  -1  -1      1.51350      2.17280     0   120     15.21642      1.86025      1.00000
 240 372  -9 -10  -3  -3   4   5  -6  -3   1   3  -7   4  -6  -3  -7  -4   3   1      1.32130      2.17250     0   120     10.78652      1.91078      1.00000
 470 753  10  17   2   2   3   8   6  10   5  -4   7   3   6  10   7  -3  -4   5      1.24720      2.17000   180   120     15.27509      1.29293      1.00000
 446 709   9  13  -3  -9  -5  -9   0   4  -6  -9   9  -3   0   4   9   3  -9  -6      2.06430      2.16910   180   120     14.83822      1.68140      1.00000
 300 472  -9 -13  -2  -3   1   6  -6  -6   2   3  -7   4  -6  -6  -7  -4   3   2      1.88550      2.16700   180   120     12.12441      1.73165      1.00000
 406 645   2   0   7  14   6  11   8   3   9   6  -3   2   8   3  -3  -2   6   9      2.07990      2.16690     0   120     14.15395      1.63273      1.00000
 446 713   8  10   9  14   2   1  11   6   5   3   4  -4  11   6   4   4   3   5      2.18970      2.16610     0   120     14.86833      1.39020      1.00000
 158 241  -2   1   0   2   7  10   0   4   5   2  -3   5   0   4  -3  -5   2   5      1.99310      2.16490   180   120      8.70197      1.80989      1.00000
 434 697   8  15   2   4   5  10   6  10   6  -2   5   4   6  10   5  -4  -2   6      1.14570      2.16210     0   120     14.69120      1.08108      1.00000
  50  69  -2  -5  -2   0  -1  -4  -1  -3  -3   1  -2  -1  -1  -3  -2   1   1  -3      4.23950      2.15990     0   120      4.72638      1.63135      1.00000
 292 456  -9 -13  -2  -1   1   6  -5  -6   2   4  -7   4  -5  -6  -7  -4   4   2      1.58220      2.15750     0   120     11.92972      1.91883      1.00000
 182 277   5  12   0   3   0   2   4   6   1  -1   6   1   4   6   6  -1  -1   1      2.09410      2.15740     0   120      9.33225      1.97715      1.00000
 328 516 -11 -14   1   1   0   3  -5  -7   2   6  -7   1  -5  -7  -7  -1   6   2      1.74250      2.15530     0   120     12.67713      1.81395      1.00000
 198 313   3   7   1   3  -7  -9   3   0  -4   0   7  -5   3   0   7   5   0  -4      2.05910      2.15130   180   120      9.86670      1.28380      1.00000
 150 225   5   5  -5  -5  -5  -5   0   0  -5  -5   5   0   0   0   5   0  -5  -5      2.17300      2.15090   180    20      8.42858      1.98972      1.00000
 312 500  -8 -14   2   4   4   4  -2  -5   3   6  -9   1  -2  -5  -9  -1   6   3      3.66270      2.15060   180   120     12.44672      1.03888      1.00000
 350 557 -10 -15   2   4  -1   2  -3  -8   2   7  -7   0  -3  -8  -7   0   7   2      1.72360      2.14820   180   120     13.14982      1.44298      1.00000
 312 492  -7 -14  -1  -5   4   5  -6  -5   2   1  -9   3  -6  -5  -9  -3   1   2      1.89440      2.14710     0   120     12.37465      1.69355      1.00000
 186 285   3   6   4  11   0  -2   7   3   1   4   3  -3   7   3   3   3   4   1      1.98060      2.14680   180   120      9.45688      1.88878      1.00000
 140 212   1   5   0   1  -7  -8   1  -1  -4   0   6  -4   1  -1   6   4   0  -4      2.20590      2.14610     0   120      8.17020      1.80217      1.00000
 382 605 -12 -15   2   2   1   2  -5  -7   2   7  -8   0  -5  -7  -8   0   7   2      1.16310      2.13920   180   120     13.71398      1.71079      1.00000
 144 216   2   5  -1  -4   7   7  -1   6   3  -3  -1   4  -1   6  -1  -4  -3   3      1.90070      2.13800   180    60      8.25829      1.94952      1.00000
 414 669  -9 -15  -5  -9  -1  -1  -9  -8  -3   0  -7   2  -9  -8  -7  -2   0  -3      1.87090      2.13750     0   120     14.38076      0.44007      1.00000
 424 676   0  -3   7  14   7  11   7   2   9   7  -5   2   7   2  -5  -2   7   9      1.82540      2.13620     0   120     14.48287      1.49881      1.00000
 430 685 -10 -17   0  -4   3   4  -7  -7   2   3 -10   2  -7  -7 -10  -2   3   2      1.81400      2.13250   180   120     14.58064      1.55074      1.00000
 386 613   5  10   2   7   8  12   6   9   7   1   1   5   6   9   1  -5   1   7      2.67950      2.13080     0   120     13.79909      1.60784      1.00000
 430 685   7  14  -6  -7  -6  -8   0   4  -7  -7  10  -1   0   4  10   1  -7  -7      1.98660      2.12730     0   120     14.58064      1.55074      1.00000
 130 193  -3 -10   0   1   2   4  -1  -4   2   2  -6   2  -1  -4  -6  -2   2   2      2.24240      2.12460     0   120      7.81803      1.96935      1.00000
 476 760   8  14  -6  -8  -4 -10   0   5  -8  -8   9  -2   0   5   9   2  -8  -8      1.21480      2.12380     0   120     15.35327      1.50906      1.00000
 336 540  -6  -8  -6 -10  -6  -8  -8  -7  -7  -2  -1  -1  -8  -7  -1   1  -2  -7      1.12520      2.12340   180   120     12.92988      0.90458      1.00000
 380 600   7  11  -2  -5  -9 -10   1   1  -6  -6  10  -4   1   1  10   4  -6  -6      2.21330      2.11870   180   120     13.66304      1.82242      1.00000
 210 325  -2  -6   3   8   4   9   3  -1   6   5  -5   3   3  -1  -5  -3   5   6      3.80190      2.11640     0    60     10.08432      1.81838      1.00000
 404 648   9  16  -1   1   4   7   5  10   3  -4   6   4   5  10   6  -4  -4   3      1.76460      2.11640     0   120     14.16787      1.12755      1.00000
 196 304   1   4   3   5   8   9   3   6   6   2  -2   3   3   6  -2  -3   2   6      1.59930      2.11510   180    60      9.75003      1.71377      1.00000
 304 488   2   2   0   0 -10 -14   1  -4  -7  -1   6  -7   1  -4   6   7  -1  -7      3.12460      2.11340   180    60     12.29357      0.93173      1.00000
 266 413   6  14   3   4   0   3   5   7   3  -1   7   0   5   7   7   0  -1   3      2.29200      2.11210     0   120     11.36265      1.97233      1.00000
 372 588 -11 -15   4   3  -1   0  -4  -8   2   7  -7  -2  -4  -8  -7   2   7   2      1.68100      2.11160   180   120     13.52368      1.76354      1.00000
 202 309   6   7  -4  -8  -1  -6  -1   3  -5  -7   4  -1  -1   3   4   1  -7  -5      1.47270      2.10980   180   120      9.84938      1.99744      1.00000
 402 637  10  15  -2   0   3   8   5   9   3  -5   6   5   5   9   6  -5  -5   3      1.56550      2.10870     0   120     14.07098      1.73420      1.00000
 300 468  -6 -12  -2  -8   4   6  -7  -4   2  -1  -8   4  -7  -4  -8  -4  -1   2      1.73400      2.10830     0   120     12.08747      1.97308      1.00000
 166 257  -7  -8  -2  -3   2   6  -5  -3   2   2  -5   4  -5  -3  -5  -4   2   2      1.04640      2.10480     0   120      8.96703      1.61010      1.00000
 202 313   2   2   9  10   2   3   6   2   6   4   0  -3   6   2   0   3   4   6      1.16450      2.10200     0   120      9.89468      1.75936      1.00000
 302 473   5   7   7   9   7   7   7   7   7   2   0   0   7   7   0   0   2   7      2.20090      2.10180   180    60     12.14501      1.87046      1.00000
  26  25   2   3   0   2  -3   0   2   0   0   0   3   0   2   0   3   0   0   0      3.95100      2.10100     0    60      3.03039      1.95364      1.00000
 374 597  -9 -16  -2  -1   4   4  -5  -6   1   4 -10   3  -5  -6 -10  -3   4   1      2.61720      2.10090   180   120     13.60804      1.34952      1.00000
 334 529  -8 -16   3   2   0   1  -3  -8   2   5  -8  -1  -3  -8  -8   1   5   2      1.70040      2.10070   180   120     12.82364      1.59823      1.00000
 392 624   1   1   2   7   9  16   4   5   9   3  -4   7   4   5  -4  -7   3   9      1.38740      2.10050     0   120     13.91775      1.51535      1.00000
 398 629   7  11  -7  -7  -7  -9   0   2  -8  -7   9  -1   0   2   9   1  -7  -8      1.28830      2.09920   180   120     13.98753      1.83005      1.00000
 456 728 -11 -18   3   1   0   1  -5  -9   2   6  -9  -1  -5  -9  -9   1   6   2      2.52630      2.09810     0   120     15.02676      1.48209      1.00000
 268 424   4   5   3   4  -9 -11   4  -2  -4   0   7  -7   4  -2   7   7   0  -4      1.24110      2.09690   180   120     11.48242      1.46766      1.00000
  16  16   0   2   2   0  -2  -2   0   0   0   0   2  -2   0   0   2   2   0   0      3.00290      2.09400   180    30      2.40600      1.48699      1.00000
 418 661   8  17   0   2   5   6   5  11   3  -3   6   3   5  11   6  -3  -3   3      1.35690      2.09320     0   120     14.33772      1.85195      1.00000
 372 588   6  14   6  10   0   2   8   7   4   2   7  -2   8   7   7   2   2   4      1.64220      2.09150     0   120     13.52368      1.76354      1.00000
 188 288  -5 -11   0  -1   5   4  -3  -3   2   2  -8   2  -3  -3  -8  -2   2   2      1.52680      2.09010   180    60      9.50682      1.90270      1.00000
 368 584  -8 -16  -2  -2   2   6  -5  -7   2   3  -9   4  -5  -7  -9  -4   3   2      2.03440      2.08840   180   120     13.47007      1.59915      1.00000
 294 461 -10 -13   2   4  -1   2  -3  -7   2   7  -6   0  -3  -7  -6   0   7   2      1.95530      2.08700     0   120     11.98802      1.81314      1.00000
 294 461  -7 -15   1  -1   3   3  -4  -6   2   3  -9   1  -4  -6  -9  -1   3   2      1.41040      2.08610     0   120     11.98802      1.81314      1.00000
 176 268   3   9   2   3   3   8   3   6   5   0   3   3   3   6   3  -3   0   5      1.79940      2.08480     0   120      9.17874      1.93669      1.00000
 166 257  -6 -10   3   4   2  -1  -1  -4   1   5  -6  -2  -1  -4  -6   2   5   1      2.29980      2.08440     0   120      8.96703      1.61010      1.00000
  28  32   2   2   0  -4   0  -2  -1   1  -1  -3   1  -1  -1   1   1   1  -3  -1      1.89700      2.08230   180    60      3.32038      1.72484      1.00000
  72 104  -2  -7   1   0   3   3  -1  -2   2   1  -5   1  -1  -2  -5  -1   1   2      3.00510      2.07980   180    60      5.76240      1.67175      1.00000
  90 133  -2  -7   2   4   1   4   1  -3   3   3  -4   1   1  -3  -4  -1   3   3      2.41010      2.07950     0   120      6.49441      1.68006      1.00000
 380 600  -5  -5   2   3  11  14  -1   3   8   4  -8   6  -1   3  -8  -6   4   8      1.00510      2.07680   180   120     13.66304      1.82242      1.00000
 192 296  -5 -12   3   3   2   1  -1  -5   2   4  -7  -1  -1  -5  -7   1   4   2      1.28740      2.07580     0   120      9.62919      1.81070      1.00000
 314 497   2   1   4  10   7  12   6   4   8   4  -3   4   6   4  -3  -4   4   8      2.16080      2.07490   180   120     12.43086      1.57280      1.00000
 376 600   0   0   4  10   8  14   5   4   9   5  -4   5   5   4  -4  -5   5   9      1.17760      2.07430     0    60     13.64280      1.36894      1.00000
 398 629 -12 -15   0  -2   3   4  -7  -6   2   5  -9   2  -7  -6  -9  -2   5   2      1.62750      2.07090   180   120     13.98753      1.83005      1.00000
 352 556  -9 -16   3   1   2   1  -4  -7   2   5  -9  -1  -4  -7  -9   1   5   2      1.75720      2.06870     0   120     13.15183      1.74052      1.00000
  92 140   6   6  -2  -4   0   0   1   3  -1  -5   3   1   1   3   3  -1  -5  -1      1.92480      2.06750   180    60      6.63468      1.40747      1.00000
 394 625 -12 -15   0   0   3   4  -6  -6   2   6  -9   2  -6  -6  -9  -2   6   2      1.14520      2.06590   180    60     13.93570      1.67221      1.00000
 476 760  -8 -13  -5 -12   5   7 -10  -4   1  -2  -9   6 -10  -4  -9  -6  -2   1      1.44960      2.06580   180   120     15.35327      1.50906      1.00000
 278 437  -6 -13   0   0   3   8  -3  -5   4   3  -8   4  -3  -5  -8  -4   3   4      2.37670      2.06470   180    60     11.66768      1.69268      1.00000
 416 660   8  17   1   2   3   7   5  10   4  -3   7   3   5  10   7  -3  -3   4      1.08840      2.06420     0   120     14.32027      1.71164      1.00000
 200 312  -5 -12  -1  -1   2   5  -3  -5   2   2  -7   3  -3  -5  -7  -3   2   2      1.18770      2.06170     0   120      9.86938      1.61101      1.00000
 404 644  -9 -15  -2  -7   3   6  -8  -6   2   1  -9   4  -8  -6  -9  -4   1   2      2.45900      2.06110     0   120     14.13627      1.47166      1.00000
 370 585   2   6   7  14   6   7   8   6   7   6   0   0   8   6   0   0   6   7      1.36000      2.05890     0    60     13.48861      1.74851      1.00000
 318 497   8   8   1   2   8  11   5   8   6  -3   0   5   5   8   0  -5  -3   6      2.21980      2.05840     0   120     12.45308      1.98013      1.00000
 284 456   5   6  -5  -9  -6  -9  -2   0  -7  -7   6  -2  -2   0   6   2  -7  -7      2.52500      2.05830   180   120     11.88329      0.88739      1.00000
 336 528   8  14  -2  -2   2   8   3   8   3  -5   6   5   3   8   6  -5  -5   3      1.83790      2.05790   180   120     12.82569      1.87124      1.00000
 172 268   0   4   2   4  -6 -10   2  -1  -4   2   5  -6   2  -1   5   6   2  -4      1.42440      2.05740   180   120      9.14858      1.51775      1.00000
 436 696  10  16   2   6   2   6   8   9   4  -2   7   2   8   9   7  -2  -2   4      2.98870      2.05630   180   120     14.69299      1.45463      1.00000
 398 629  -6 -10  -5 -10   4  11  -8  -3   3  -2  -7   8  -8  -3  -7  -8  -2   3      2.01090      2.05480     0    60     13.98753      1.83005      1.00000
 256 400   2   0  -4 -10  -6 -10  -4  -3  -7  -6   3  -3  -4  -3   3   3  -6  -7      0.85140      2.05130   180   120     11.17233      1.78296      1.00000
 160 248   7  10   1  -1   0   3   3   5   2  -4   5   1   3   5   5  -1  -4   2      1.08730      2.05010   180   120      8.80715      1.56015      1.00000
 306 489  -6 -10  -3  -2  -6 -11  -4  -8  -7   2  -2  -4  -4  -8  -2   4   2  -7      1.16170      2.04890     0    60     12.31389      1.16966      1.00000
 206 317   6   5  -2  -4  -5 -10   1   0  -6  -5   5  -4   1   0   5   4  -5  -6      3.08540      2.04590     0   120      9.96754      1.91001      1.00000
 176 272   2   4  -2  -6   4  10  -2   4   4  -4   0   6  -2   4   0  -6  -4   4      2.20880      2.04490   180   120      9.22733      1.69007      1.00000
  38  49  -1  -5  -1   1   1   3   0  -2   1   1  -3   2   0  -2  -3  -2   1   1      1.75550      2.04340     0    60      4.02594      1.67087      1.00000
 380 604   3   3   8  15   3   8   9   3   8   6   0   0   9   3   0   0   6   8      1.60220      2.04090   180   120     13.69574      1.55781      1.00000
 370 585 -10 -16  -1   2   0   3  -4  -8   1   6  -8   2  -4  -8  -8  -2   6   1      1.41420      2.03820   180   120     13.48861      1.74851      1.00000
 214 337  -2  -6   1   4  -6 -11   1  -6  -5   3   0  -6   1  -6   0   6   3  -5      1.02670      2.03730   180   120     10.24351      1.43890      1.00000
 318 505   5  10  -2  -5  -8 -10   0   1  -6  -5   9  -4   0   1   9   4  -5  -6      2.15090      2.03620   180   120     12.52469      1.46015      1.00000
 450 721 -11 -18   0   1   2   0  -5  -8   0   6 -10   0  -5  -8 -10   0   6   0      2.22210      2.03470     0   120     14.94687      1.26136      1.00000
 166 257  -1  -1   5   7   3   9   3   1   7   4  -2   2   3   1  -2  -2   4   7      1.66450      2.03290     0   120      8.96703      1.61010      1.00000
 264 416 -10 -12   0   0   2   4  -5  -5   2   5  -7   2  -5  -5  -7  -2   5   2      2.32800      2.03270   180    60     11.38000      1.57977      1.00000
 392 628   5   9  -4  -5  -7 -14   0   1  -9  -5   8  -5   0   1   8   5  -5  -9      2.10470      2.03070     0   120     13.94984      1.18400      1.00000
 246 385   5   7  -1  -5  -5 -11   0   1  -6  -5   6  -5   0   1   6   5  -5  -6      1.37750      2.02980   180   120     10.95833      1.70734      1.00000
 164 252  -8  -9   1   0   3   3  -4  -3   2   4  -6   1  -4  -3  -6  -1   4   2      1.82410      2.02790     0   120      8.88893      1.72825      1.00000
 378 597   5  12  -2  -5  -6 -12   0   3  -7  -5   9  -5   0   3   9   5  -5  -7      1.95360      2.02680   180   120     13.62834      1.80788      1.00000
 248 388  -7 -13  -2   1   3   4  -3  -5   1   4  -8   3  -3  -5  -8  -3   4   1      2.19080      2.02670     0   120     11.00146      1.72273      1.00000
  76 108  -4  -6   4   2   0   2  -1  -3   3   3  -3  -1  -1  -3  -3   1   3   3      3.15290      2.02640   180    60      5.88664      1.82962      1.00000
 382 609  -9 -17   1  -1   1   3  -5  -8   2   4  -9   1  -5  -8  -9  -1   4   2      2.87340      2.02520     0   120     13.74655      1.42561      1.00000
 272 428   5   7  -2  -5  -5 -12   0   1  -7  -5   6  -5   0   1   6   5  -5  -7      2.73670      2.02350     0   120     11.54527      1.64524      1.00000
 444 708  -9 -18  -1  -3   2   5  -6  -8   2   3 -10   3  -6  -8 -10  -3   3   2      1.76660      2.02320     0   120     14.82137      1.52548      1.00000
 398 641  -4  -5  -8 -12  -7 -10  -8  -6  -9  -4   1  -1  -8  -6   1   1  -4  -9      2.46520      2.02070   180   120     14.08312      0.81596      1.00000
 172 268   3   1  -6 -11  -1  -2  -4   0  -4  -7   1   2  -4   0   1  -2  -7  -4      1.90500      2.02020     0   120      9.14858      1.51775      1.00000
 154 237  -6  -9   0   0   1   6  -3  -4   3   3  -5   3  -3  -4  -5  -3   3   3      1.75980      2.01950     0    60      8.61842      1.65012      1.00000
 434 685  -8 -18  -1  -2   4   5  -5  -7   2   3 -11   3  -5  -7 -11  -3   3   2      1.96420      2.01930     0   120     14.59959      1.96266      1.00000
 204 316   6  10   2   8   0   0   7   5   1   1   5  -1   7   5   5   1   1   1      1.80500      2.01920     0    60      9.94243      1.77430      1.00000
 216 332  -7 -11   0  -3   1   6  -5  -5   3   2  -6   3  -5  -5  -6  -3   2   3      1.13620      2.01900   180   120     10.20235      1.97790      1.00000
 146 225   4   3  -4  -4   5   8   0   4   2  -4  -1   6   0   4  -1  -6  -4   2      1.66870      2.01670   180   120      8.39573      1.58486      1.00000
 312 492   5   8   7  13  -2   1   9   3   4   4   5  -3   9   3   5   3   4   4      1.44390      2.01460     0    60     12.37465      1.69355      1.00000
 408 644   2   4   8   8   8  14   5   6  11   3  -2   3   5   6  -2  -3   3  11      1.24170      2.01440     0   120     14.15581      1.90079      1.00000
 246 381  -9 -12   2   1   0   4  -4  -6   3   5  -6   1  -4  -6  -6  -1   5   3      0.84280      2.01360     0   120     10.91744      1.95178      1.00000
 272 432  -1   2  -3  -5  -8 -13  -3  -3  -8  -2   5  -5  -3  -3   5   5  -2  -8      2.58710      2.01330   180   120     11.58394      1.34625      1.00000
 196 300   1   6   7   9   2   5   5   4   6   4   2  -1   5   4   2   1   4   6      2.63600      2.01170     0   120      9.70405      1.95740      1.00000
 430 681  10  12  -5  -8  -4  -9   1   4  -7  -9   8  -2   1   4   8   2  -9  -7      1.72650      2.01120     0   120     14.54994      1.81638      1.00000
 342 541 -10 -13   0   0   3   8  -5  -5   4   5  -8   4  -5  -5  -8  -4   5   4      1.76900      2.00510     0    60     12.97052      1.66297      1.00000
 462 737 -11 -18   0  -1   0   4  -6  -9   2   5  -9   2  -6  -9  -9  -2   5   2      1.61150      2.00510     0   120     15.12101      1.53459      1.00000
 194 301  -7 -10   2   5   0   4  -1  -5   3   6  -5   1  -1  -5  -5  -1   6   3      1.21180      2.00360     0   120      9.70133      1.69830      1.00000
 350 553  -9 -13  -5  -5   5   5  -7  -4   0   2  -9   5  -7  -4  -9  -5   2   0      1.96630      2.00190   180   120     13.11577      1.72529      1.00000
 478 761  -7 -13  -7 -11   3   9  -9  -5   1  -2  -8   8  -9  -5  -8  -8  -2   1      0.93000      2.00170   180   120     15.36954      1.66651      1.00000
 456 728   3   7   6  13   7  12   8   7   9   5   0   3   8   7   0  -3   5   9      1.87300      2.00030     0   120     15.02676      1.48209      1.00000
[truncated: 242,532 more chars]
