# Supplementary material for: Atomic structure and phason modes of the Sc–Zn icosahedral quasicrystal
Source: IUCrJ. 2016 Jun 14;3(Pt 4):247–58. doi: 10.1107/S2052252516007041 (PMC4937780; doi:10.1107/S2052252516007041)
Supplement: Supplementary file 3 [file m-03-00247-sup3.txt]

#======================================================================

# CRYSTAL DATA

#----------------------------------------------------------------------

cluster center


_pd_phase_name                         '"cluster center"'
_cell_length_a                         100.01600
_cell_length_b                         100.01600
_cell_length_c                         100.01600
_cell_angle_alpha                      90
_cell_angle_beta                       90
_cell_angle_gamma                      90
_symmetry_space_group_name_H-M         'P 1'
_symmetry_Int_Tables_number            1

loop_
_symmetry_equiv_pos_as_xyz
   'x, y, z'

loop_
   _atom_site_label
   _atom_site_occupancy
   _atom_site_fract_x
   _atom_site_fract_y
   _atom_site_fract_z
   _atom_site_type_symbol
   C-1         1.0     0.131364      0.119441      0.188173 C
   C-2         1.0     0.131364      0.343053      0.188173 C
   C-3         1.0     0.212596      0.231247      0.188173 C
   C-4         1.0     0.285252      0.231247      0.305732 C
   C-5         1.0     0.344032      0.188541      0.188173 C
   C-6         1.0     0.366483      0.119441      0.305732 C
   C-7         1.0     0.190145      0.300346      0.283281 C
   C-8         1.0     0.248924      0.119441      0.165720 C
   C-9         1.0     0.212596      0.231247      0.400840 C
   C-10        1.0     0.131364      0.119441      0.400840 C
   C-11        1.0     0.190145      0.162148      0.283281 C
   C-12        1.0     0.248924      0.119441      0.378388 C
   C-13        1.0     0.190145      0.162148      0.495948 C
   C-14        1.0     0.475468      0.231247      0.188173 C
   C-15        1.0     0.402812      0.231247      0.283281 C
   C-16        1.0     0.556699      0.119441      0.188173 C
   C-17        1.0     0.307704      0.162148      0.473496 C
   C-18        1.0     0.248924      0.119441      0.591055 C
   C-19        1.0     0.593027      0.231247      0.165720 C
   C-20        1.0     0.688135      0.162148      0.188173 C
   C-21        1.0     0.615480      0.162148      0.283281 C
   C-22        1.0     0.746915      0.119441      0.283281 C
   C-23        1.0     0.131364      0.481252      0.188173 C
   C-24        1.0     0.248924      0.343053      0.378388 C
   C-25        1.0     0.117488      0.300346      0.378388 C
   C-26        1.0     0.190145      0.300346      0.495948 C
   C-27        1.0     0.344032      0.412153      0.188173 C
   C-28        1.0     0.556699      0.343053      0.188173 C
   C-29        1.0     0.497919      0.300346      0.305732 C
   C-30        1.0     0.461591      0.188541      0.378388 C
   C-31        1.0     0.380360      0.300346      0.378388 C
   C-32        1.0     0.402812      0.231247      0.495948 C
   C-33        1.0     0.285252      0.231247      0.568604 C
   C-34        1.0     0.307704      0.162148      0.686163 C
   C-35        1.0     0.366483      0.119441      0.568604 C
   C-36        1.0     0.248924      0.119441      0.803723 C
   C-37        1.0     0.131364      0.119441      0.876379 C
   C-38        1.0     0.688135      0.300346      0.188173 C
   C-39        1.0     0.674259      0.119441      0.378388 C
   C-40        1.0     0.805695      0.162148      0.378388 C
   C-41        1.0     0.710587      0.231247      0.305732 C
   C-42        1.0     0.746915      0.119441      0.495948 C
   C-43        1.0     0.593027      0.231247      0.378388 C
   C-44        1.0     0.439140      0.119441      0.686163 C
   C-45        1.0     0.153816      0.773964      0.305732 C
   C-46        1.0     0.131365      0.704865      0.188173 C
   C-47        1.0     0.212596      0.593059      0.188173 C
   C-48        1.0     0.153816      0.412153      0.305732 C
   C-49        1.0     0.248924      0.481252      0.378388 C
   C-50        1.0     0.117488      0.523959      0.378388 C
   C-51        1.0     0.190145      0.523959      0.495948 C
   C-52        1.0     0.153816      0.412153      0.568604 C
   C-53        1.0     0.366483      0.704865      0.305732 C
   C-54        1.0     0.248924      0.704865      0.165720 C
   C-55        1.0     0.248924      0.704865      0.378388 C
   C-56        1.0     0.307704      0.523959      0.260828 C
   C-57        1.0     0.344032      0.635765      0.188173 C
   C-58        1.0     0.425264      0.523959      0.188173 C
   C-59        1.0     0.190145      0.523959      0.283281 C
   C-60        1.0     0.461591      0.412153      0.165720 C
   C-61        1.0     0.402812      0.454859      0.283281 C
   C-62        1.0     0.248924      0.343053      0.165720 C
   C-63        1.0     0.271376      0.412153      0.283281 C
   C-64        1.0     0.248924      0.481252      0.165720 C
   C-65        1.0     0.271376      0.412153      0.495948 C
   C-66        1.0     0.117488      0.523959      0.803723 C
   C-67        1.0     0.117488      0.300346      0.591055 C
   C-68        1.0     0.212596      0.231247      0.663712 C
   C-69        1.0     0.153816      0.188541      0.781271 C
   C-70        1.0     0.556699      0.704865      0.188173 C
   C-71        1.0     0.556699      0.481252      0.188173 C
   C-72        1.0     0.497919      0.523959      0.305732 C
   C-73        1.0     0.461591      0.635765      0.378388 C
   C-74        1.0     0.380360      0.523959      0.378388 C
   C-75        1.0     0.402812      0.593059      0.495948 C
   C-76        1.0     0.461591      0.412153      0.378388 C
   C-77        1.0     0.248924      0.481252      0.803723 C
   C-78        1.0     0.248924      0.343053      0.803723 C
   C-79        1.0     0.226472      0.412153      0.686163 C
   C-80        1.0     0.131364      0.343053      0.876379 C
   C-81        1.0     0.307704      0.300346      0.686163 C
   C-82        1.0     0.212596      0.231247      0.876379 C
   C-83        1.0     0.688135      0.523959      0.188173 C
   C-84        1.0     0.593027      0.593059      0.378388 C
   C-85        1.0     0.769367      0.412153      0.188173 C
   C-86        1.0     0.651807      0.412153      0.260828 C
   C-87        1.0     0.615480      0.523959      0.495948 C
   C-88        1.0     0.556699      0.481252      0.400840 C
   C-89        1.0     0.534248      0.412153      0.283281 C
   C-90        1.0     0.497919      0.523959      0.568604 C
   C-91        1.0     0.534248      0.412153      0.495948 C
   C-92        1.0     0.439140      0.481252      0.473496 C
   C-93        1.0     0.344032      0.412153      0.400840 C
   C-94        1.0     0.805695      0.300346      0.378388 C
   C-95        1.0     0.746915      0.343053      0.495948 C
   C-96        1.0     0.688135      0.300346      0.400840 C
   C-97        1.0     0.615480      0.300346      0.283281 C
   C-98        1.0     0.556699      0.343053      0.400840 C
   C-99        1.0     0.439140      0.343053      0.686163 C
   C-100       1.0     0.380360      0.300346      0.591055 C
   C-101       1.0     0.439140      0.343053      0.473496 C
   C-102       1.0     0.307704      0.300346      0.473496 C
   C-103       1.0     0.248924      0.343053      0.591055 C
   C-104       1.0     0.615480      0.300346      0.495948 C
   C-105       1.0     0.710587      0.231247      0.568604 C
   C-106       1.0     0.651807      0.188541      0.473496 C
   C-107       1.0     0.556699      0.119441      0.400840 C
   C-108       1.0     0.651807      0.188541      0.686163 C
   C-109       1.0     0.520372      0.231247      0.686163 C
   C-110       1.0     0.497919      0.300346      0.568604 C
   C-111       1.0     0.461591      0.188541      0.591055 C
   C-112       1.0     0.439140      0.119441      0.473496 C
   C-113       1.0     0.520372      0.231247      0.473496 C
   C-114       1.0     0.285252      0.231247      0.781271 C
   C-115       1.0     0.402812      0.231247      0.708616 C
   C-116       1.0     0.366483      0.119441      0.781271 C
   C-117       1.0     0.497919      0.162148      0.781271 C
   C-118       1.0     0.307704      0.162148      0.898831 C
   C-119       1.0     0.805695      0.300346      0.165720 C
   C-120       1.0     0.746915      0.343053      0.283281 C
   C-121       1.0     0.828147      0.231247      0.283281 C
   C-122       1.0     0.593027      0.231247      0.591055 C
   C-123       1.0     0.674259      0.119441      0.591055 C
   C-124       1.0     0.556699      0.119441      0.663712 C
   C-125       1.0     0.520372      0.231247      0.898831 C
   C-126       1.0     0.439140      0.119441      0.898831 C
   C-127       1.0     0.842022      0.412153      0.305732 C
   C-128       1.0     0.783243      0.231247      0.686163 C
   C-129       1.0     0.805695      0.300346      0.803723 C
   C-130       1.0     0.688135      0.300346      0.876379 C
   C-131       1.0     0.593027      0.231247      0.803723 C
   C-132       1.0     0.864475      0.119441      0.686163 C
   C-133       1.0     0.783243      0.231247      0.473496 C
   C-134       1.0     0.805695      0.162148      0.591055 C
   C-135       1.0     0.864475      0.119441      0.473496 C
   C-136       1.0     0.629355      0.119441      0.781271 C
   C-137       1.0     0.746915      0.119441      0.708616 C
   C-138       1.0     0.556699      0.119441      0.876379 C
   C-139       1.0     0.190145      0.662159      0.283281 C
   C-140       1.0     0.212596      0.593059      0.400840 C
   C-141       1.0     0.131365      0.704865      0.400840 C
   C-142       1.0     0.402812      0.593059      0.283281 C
   C-143       1.0     0.344032      0.635765      0.400840 C
   C-144       1.0     0.117488      0.523959      0.591055 C
   C-145       1.0     0.307704      0.523959      0.686163 C
   C-146       1.0     0.190145      0.523959      0.708616 C
   C-147       1.0     0.153816      0.412153      0.781271 C
   C-148       1.0     0.593027      0.593059      0.165720 C
   C-149       1.0     0.534248      0.635765      0.283281 C
   C-150       1.0     0.615480      0.523959      0.283281 C
   C-151       1.0     0.439140      0.481252      0.686163 C
   C-152       1.0     0.461591      0.412153      0.803723 C
   C-153       1.0     0.307704      0.523959      0.473496 C
   C-154       1.0     0.344032      0.412153      0.663712 C
   C-155       1.0     0.248924      0.481252      0.591055 C
   C-156       1.0     0.380360      0.523959      0.591055 C
   C-157       1.0     0.344032      0.412153      0.876379 C
   C-158       1.0     0.651807      0.412153      0.686163 C
   C-159       1.0     0.461591      0.412153      0.591055 C
   C-160       1.0     0.226472      0.412153      0.898831 C
   C-161       1.0     0.497919      0.300346      0.781271 C
   C-162       1.0     0.439140      0.343053      0.898831 C
   C-163       1.0     0.366483      0.343053      0.781271 C
   C-164       1.0     0.307704      0.300346      0.898831 C
   C-165       1.0     0.805695      0.523959      0.165720 C
   C-166       1.0     0.688135      0.523959      0.400840 C
   C-167       1.0     0.746915      0.481252      0.283281 C
   C-168       1.0     0.769367      0.412153      0.400840 C
   C-169       1.0     0.651807      0.412153      0.473496 C
   C-170       1.0     0.615480      0.523959      0.708616 C
   C-171       1.0     0.556699      0.343053      0.663712 C
   C-172       1.0     0.593027      0.454859      0.591055 C
   C-173       1.0     0.674259      0.343053      0.591055 C
   C-174       1.0     0.878350      0.523959      0.283281 C
   C-175       1.0     0.805695      0.523959      0.378388 C
   C-176       1.0     0.842022      0.412153      0.568604 C
   C-177       1.0     0.746915      0.481252      0.495948 C
   C-178       1.0     0.864475      0.343053      0.686163 C
   C-179       1.0     0.805695      0.300346      0.591055 C
   C-180       1.0     0.746915      0.343053      0.708616 C
   C-181       1.0     0.710587      0.454859      0.781271 C
   C-182       1.0     0.629355      0.343053      0.781271 C
   C-183       1.0     0.556699      0.343053      0.876379 C
   C-184       1.0     0.710587      0.231247      0.781271 C
   C-185       1.0     0.864475      0.343053      0.473496 C
   C-186       1.0     0.842022      0.188541      0.781271 C
   C-187       1.0     0.864475      0.119441      0.898831 C
   C-188       1.0     0.651807      0.188541      0.898831 C
   C-189       1.0     0.783243      0.231247      0.898831 C
   C-190       1.0     0.307704      0.885770      0.260828 C
   C-191       1.0     0.212596      0.816670      0.188173 C
   C-192       1.0     0.117488      0.885770      0.378388 C
   C-193       1.0     0.117488      0.885770      0.165720 C
   C-194       1.0     0.425264      0.885770      0.188173 C
   C-195       1.0     0.344032      0.773964      0.188173 C
   C-196       1.0     0.190145      0.885770      0.495948 C
   C-197       1.0     0.190145      0.885770      0.283281 C
   C-198       1.0     0.402812      0.816670      0.283281 C
   C-199       1.0     0.212596      0.816670      0.400840 C
   C-200       1.0     0.271376      0.773964      0.283281 C
   C-201       1.0     0.344032      0.773964      0.400840 C
   C-202       1.0     0.176268      0.704865      0.686163 C
   C-203       1.0     0.153816      0.773964      0.568604 C
   C-204       1.0     0.153816      0.635765      0.568604 C
   C-205       1.0     0.153816      0.635765      0.781271 C
   C-206       1.0     0.461591      0.773964      0.378388 C
   C-207       1.0     0.380360      0.885770      0.378388 C
   C-208       1.0     0.497919      0.885770      0.305732 C
   C-209       1.0     0.402812      0.816670      0.495948 C
   C-210       1.0     0.285252      0.816670      0.568604 C
   C-211       1.0     0.285252      0.593059      0.568604 C
   C-212       1.0     0.307704      0.662159      0.686163 C
   C-213       1.0     0.366483      0.704865      0.568604 C
   C-214       1.0     0.248924      0.704865      0.591055 C
   C-215       1.0     0.248924      0.704865      0.803723 C
   C-216       1.0     0.131365      0.704865      0.876379 C
   C-217       1.0     0.212596      0.593059      0.876379 C
   C-218       1.0     0.688135      0.885770      0.188173 C
   C-219       1.0     0.593027      0.816670      0.378388 C
   C-220       1.0     0.710587      0.816670      0.305732 C
   C-221       1.0     0.534248      0.773964      0.283281 C
   C-222       1.0     0.461591      0.773964      0.165720 C
   C-223       1.0     0.593027      0.816670      0.165720 C
   C-224       1.0     0.769367      0.635765      0.188173 C
   C-225       1.0     0.769367      0.773964      0.188173 C
   C-226       1.0     0.864475      0.704865      0.260828 C
   C-227       1.0     0.674259      0.704865      0.378388 C
   C-228       1.0     0.805695      0.662159      0.378388 C
   C-229       1.0     0.710587      0.593059      0.305732 C
   C-230       1.0     0.439140      0.704865      0.686163 C
   C-231       1.0     0.556699      0.704865      0.400840 C
   C-232       1.0     0.651807      0.635765      0.686163 C
   C-233       1.0     0.593027      0.593059      0.803723 C
   C-234       1.0     0.520372      0.593059      0.686163 C
   C-235       1.0     0.520372      0.593059      0.473496 C
   C-236       1.0     0.439140      0.704865      0.473496 C
   C-237       1.0     0.366483      0.481252      0.781271 C
   C-238       1.0     0.402812      0.593059      0.708616 C
   C-239       1.0     0.285252      0.593059      0.781271 C
   C-240       1.0     0.344032      0.635765      0.876379 C
   C-241       1.0     0.556699      0.481252      0.876379 C
   C-242       1.0     0.307704      0.523959      0.898831 C
   C-243       1.0     0.746915      0.704865      0.283281 C
   C-244       1.0     0.497919      0.523959      0.781271 C
   C-245       1.0     0.746915      0.704865      0.495948 C
   C-246       1.0     0.864475      0.481252      0.473496 C
   C-247       1.0     0.783243      0.593059      0.473496 C
   C-248       1.0     0.710587      0.593059      0.568604 C
   C-249       1.0     0.783243      0.593059      0.686163 C
   C-250       1.0     0.805695      0.523959      0.591055 C
   C-251       1.0     0.864475      0.481252      0.686163 C
   C-252       1.0     0.805695      0.523959      0.803723 C
   C-253       1.0     0.769367      0.412153      0.876379 C
   C-254       1.0     0.688135      0.523959      0.876379 C
   C-255       1.0     0.651807      0.412153      0.898831 C
   C-256       1.0     0.842022      0.412153      0.781271 C
   C-257       1.0     0.864475      0.343053      0.898831 C
   C-258       1.0     0.117488      0.885770      0.803723 C
   C-259       1.0     0.117488      0.885770      0.591055 C
   C-260       1.0     0.153816      0.773964      0.781271 C
   C-261       1.0     0.307704      0.885770      0.686163 C
   C-262       1.0     0.307704      0.885770      0.473496 C
   C-263       1.0     0.615480      0.885770      0.495948 C
   C-264       1.0     0.497919      0.885770      0.568604 C
   C-265       1.0     0.615480      0.885770      0.283281 C
   C-266       1.0     0.534248      0.773964      0.495948 C
   C-267       1.0     0.380360      0.885770      0.803723 C
   C-268       1.0     0.380360      0.885770      0.591055 C
   C-269       1.0     0.190145      0.885770      0.708616 C
   C-270       1.0     0.285252      0.816670      0.781271 C
   C-271       1.0     0.651807      0.773964      0.686163 C
   C-272       1.0     0.520372      0.816670      0.686163 C
   C-273       1.0     0.461591      0.773964      0.803723 C
   C-274       1.0     0.593027      0.816670      0.803723 C
   C-275       1.0     0.402812      0.816670      0.708616 C
   C-276       1.0     0.344032      0.773964      0.876379 C
   C-277       1.0     0.212596      0.816670      0.876379 C
   C-278       1.0     0.556699      0.704865      0.663712 C
   C-279       1.0     0.461591      0.635765      0.591055 C
   C-280       1.0     0.461591      0.773964      0.591055 C
   C-281       1.0     0.556699      0.704865      0.876379 C
   C-282       1.0     0.497919      0.662159      0.781271 C
   C-283       1.0     0.366483      0.704865      0.781271 C
   C-284       1.0     0.805695      0.885770      0.165720 C
   C-285       1.0     0.688135      0.885770      0.400840 C
   C-286       1.0     0.674259      0.704865      0.591055 C
   C-287       1.0     0.651807      0.773964      0.473496 C
   C-288       1.0     0.651807      0.635765      0.473496 C
   C-289       1.0     0.593027      0.816670      0.591055 C
   C-290       1.0     0.593027      0.593059      0.591055 C
   C-291       1.0     0.439140      0.704865      0.898831 C
   C-292       1.0     0.439140      0.481252      0.898831 C
   C-293       1.0     0.520372      0.593059      0.898831 C
   C-294       1.0     0.878350      0.885770      0.283281 C
   C-295       1.0     0.805695      0.885770      0.378388 C
   C-296       1.0     0.878350      0.885770      0.495948 C
   C-297       1.0     0.783243      0.816670      0.473496 C
   C-298       1.0     0.783243      0.816670      0.686163 C
   C-299       1.0     0.842022      0.773964      0.568604 C
   C-300       1.0     0.710587      0.816670      0.568604 C
   C-301       1.0     0.864475      0.704865      0.686163 C
   C-302       1.0     0.805695      0.662159      0.591055 C
   C-303       1.0     0.864475      0.704865      0.473496 C
   C-304       1.0     0.710587      0.816670      0.781271 C
   C-305       1.0     0.710587      0.593059      0.781271 C
   C-306       1.0     0.629355      0.704865      0.781271 C
   C-307       1.0     0.651807      0.773964      0.898831 C
   C-308       1.0     0.651807      0.635765      0.898831 C
   C-309       1.0     0.842022      0.635765      0.781271 C
   C-310       1.0     0.842022      0.773964      0.781271 C
   C-311       1.0     0.746915      0.704865      0.708616 C
   C-312       1.0     0.864475      0.704865      0.898831 C
   C-313       1.0     0.783243      0.593059      0.898831 C
   C-314       1.0     0.864475      0.481252      0.898831 C
   C-315       1.0     0.307704      0.885770      0.898831 C
   C-316       1.0     0.615480      0.885770      0.708616 C
   C-317       1.0     0.497919      0.885770      0.781271 C
   C-318       1.0     0.520372      0.816670      0.898831 C
   C-319       1.0     0.805695      0.885770      0.591055 C
   C-320       1.0     0.783243      0.816670      0.898831 C
   C-321       1.0     0.805695      0.885770      0.803723 C
   C-322       1.0     0.688135      0.885770      0.876379 C
